# Supplementary material for: Tumor taxonomy for the developmental lineage classification of neoplasms
Source: BMC Cancer. 2004 Nov 30;4:88. doi: 10.1186/1471-2407-4-88 (PMC535937; doi:10.1186/1471-2407-4-88)
Supplement: Additional File 1 — Neoplasia classification structure (XML version) Neoclxml.gz is a compressed (gzipped) XML file. The downloaded file should be renamed neoclxml.gz so that the .gz suffix can be recognized by unzip utilities. Unzip the file (using a free, open source utility such as gunzip.exe [23], or a proprietary utility such as Winzip). Once unzipped, the file should be renamed neocl.xml, so that it will have an .xml suffix. If the file is too large for viewing on your web browser, it can be viewed on plain-text word processors. [file 1471-2407-4-88-S1.gz › neoclxml]

<?xml version="1.0"?>
<!--
This file was prepared by Jules J. Berman.  The first
version of this file was created November 15, 2003.  The current version
of this file was updated 9/9/04.  Those wishing future updates
should contact Dr. Berman directly.
:
Contact information:
Jules J. Berman, Ph.D., M.D.
Program Director, Pathology Informatics
Cancer Diagnosis Program, DCTD, NCI, NIH
EPN - Room 6028
6130 Executive Blvd.
Rockville, MD  20892
voice: 301-496-7147
fax: 301-402-7819
bermanj@mail.nih.gov
:
The file is provided "as is", without warranty of any kind,
expressed or implied, including but not limited to the warranties
of merchantability, fitness for a particular purpose and
noninfringement. in no event shall the author or copyright
holder be liable for any claim, damages or other liability,
whether in an action of contract, tort or otherwise, arising
from, out of or in connection with the software or the use or
other dealings in the software.
:
An explanation of the classification can be found in the following
publication, which should be cited in any publication or work that may
result from a use of this file.
:
Berman JJ.  Tumor classification: molecular analysis meets Aristotle.
BMC Cancer 4:8, published March 17, 2004.
:
Many terms and codes included in the file are derived from the
NCI-Thesaurus.  4-character NCI-Thesaurus codes
have been prepended with the letter "C" and appended with three zero
characters, so that they will have the same 7-character length as UMLS
(Unified Medical Language System) CUIs (Concept Unique Identifiers).
These NCI-Thesaurus numbers do not overlap with UMLS CUI numbers.
:
The classification is available at no cost and can be used freely.
The following text may apply:
:
NCI THESAURUS TM is a registered trademark of the National Cancer
Institute.
:
Permission is hereby granted in perpetuity, without payment of license fees
or royalties, to use, copy, or distribute the NCI THESAURUS TM ontology, NCI
THESAURUS TM Users Guide, and the NCI THESAURUS TM database for any
commercial or non-commercial purpose, subject to the following terms and
conditions:
:
1) To further the purpose of the NCI THESAURUS ontology and NCI THESAURUS
database of providing a ontology and taxonomy specialized for modeling
concepts relevant to cancer science, treatment and prevention, the only
source of  the NCI THESAURUS Users Guide, the NCI THESAURUS ontology, its
codes, and/or the NCI THESAURUS database shall be the National Cancer
Institute.
:
2) Users may freely modify the content of the NCI THESAURUS ontology,
database or documentation.  However any such modified content may not be
identified or represented as being the NCI Thesaurus ontology, database or
documentation, or part of the NCI Thesaurus ontology, database or
documentation. Users are prohibited from using the NCI THESAURUS trademarks
in conjunction with such modified content or work derived from the NCI
THESAURUS, except to provide acknowledgement that the content was derived
from the NCI THESAURUS.
:
4) NCI THESAURUS concept names, concept codes and other information from
the NCI THESAURUS ontology and database may be used in tagging records in
users databases and electronic messages, without the need to include any
NCI THESAURUS License.  When the NCI THESAURUS concept identifier is used
in tagging records in users databases and electronic messages, users are
encouraged, but not required, to include the corresponding NCI THESAURUS
Preferred Name (from the Preferred_Name attribute) if the database or
message provides a place for a text name representation of the code.
:
5) Users may make and distribute an unlimited number of copies of the
unmodified NCI THESAURUS database. Each copy of the unmodified NCI
THESAURUS database must include this NCI THESAURUS License, and must
include the version number of the database. This NCI THESAURUS License must
appear on every printed copy of the NCI THESAURUS database. Where the NCI
THESAURUS database is distributed on a fixed storage medium (such as
DVD-ROM or CD-ROM), a printed copy of this NCI THESAURUS License must be
included on or with the storage medium, and a text file containing this
information also must be stored on the storage medium in a file called
"NCI_THESAURUS_license.txt". Where the NCI THESAURUS database is
distributed via the Internet, this NCI THESAURUS License must be accessible
on the same Internet page from which the NCI THESAURUS database is
available for download.
:
6) Users may incorporate in toto the NCI THESAURUS database into another
ontology or vocabulary database or software program.
:
Every copy of the NCI THESAURUS database incorporated into or distributed
in conjunction with another database or software program must include the
following notice:
:
"This product includes the NCI THESAURUS TM database, or is derived from the
NCI THESAURUS TM database, subject to a license from the National Cancer
Institute. Your use of the NCI THESAURUS database and NCI THESAURUS
ontology also is subject to this license, a copy of which is available at
ftp://ftp1.nci.nih.gov/pub/cacore/EVS/NCI_THESAURUS_license.txt. The
current complete NCI THESAURUS database and Users Guide are available for
download at ftp://ftp1.nci.nih.gov/pub/cacore/EVS. The NCI THESAURUS
DATABASE IS PROVIDED "AS IS." ANY EXPRESS OR IMPLIED WARRANTIES ARE
DISCLAIMED, INCLUDING, BUT NOT LIMITED TO, THE IMPLIED WARRANTIES OF
MERCHANTABILITY AND FITNESS FOR A PARTICULAR PURPOSE. NCI THESAURUS TM is a
registered trademark of the National Cancer Institute."
:
If the NCI THESAURUS database or software program containing the NCI
THESAURUS database is distributed with a printed license, this statement
must appear in the printed license. Where the NCI THESAURUS database or
software program containing the NCI THESAURUS database is distributed on a
fixed storage medium, a text file containing this information also must be
stored on the storage medium in a file called
"NCI_THESAURUS_short_license.txt". Where the NCI THESAURUS or software
program containing the NCI THESAURUS database is distributed via the
Internet, this information must be accessible on the same Internet page
from which the product is available for download.
:
7) Use and distribution of the NCI THESAURUS concept codes and NCI
THESAURUS database in ways that are not specifically discussed herein shall
be accompanied by the notice provided in Section 6 hereof. The guidelines
for providing the notice that are contained in the last paragraph of
Section 6 also shall apply. If a user has a question about whether a
particular use of the NCI THESAURUS ontology and/or the NCI THESAURUS
database is permissible, the user is invited to contact the National Cancer
Institute.
:
8) The names "National Cancer Institute", "NCI" and "NCI Thesaurus" may not
be used in a way that could be interpreted as an endorsement or a promotion
of any product or service without prior written permission of the National
Cancer Institute. To request written permission; please contact the
National Cancer Institute.
:
DISCLAIMER: THE NATIONAL CANCER INSITUTE DOES NOT ACCEPT LIABILITY FOR ANY
OMISSIONS OR ERRORS IN THE NCI THESAURUS, NCI THESAURUS USERS GUIDE OR THE
NCI THESAURUS DATABASE. THE NCI THESAURUS, NCI THESAURUS USERS GUIDE AND
NCI THESAURUS DATABASE ARE PROVIDED "AS IS," WITHOUT WARRANTY OF ANY KIND.
ANY EXPRESS OR IMPLIED WARRANTIES ARE DISCLAIMED, INCLUDING, BUT NOT
LIMITED TO, THE IMPLIED WARRANTIES OF MERCHANTABILITY AND FITNESS FOR A
PARTICULAR PURPOSE. IN NO EVENT SHALL THE NATIONAL CANCER INSTITUTE OR
CONTRIBUTORS TO THE NCI THESAURUS BE LIABLE FOR ANY DIRECT, INDIRECT,
INCIDENTAL, SPECIAL, EXEMPLARY, OR CONSEQUENTIAL DAMAGES (INCLUDING, BUT
NOT LIMITED TO, PROCUREMENT OF SUBSTITUTE GOODS OR SERVICES; LOSS OF USE,
DATA OR PROFITS; OR BUSINESS INTERRUPTION) HOWEVER CAUSED AND ON ANY THEORY
OF LIABILITY WHETHER IN CONTRACT, STRICT LIABILITY, OR TORT (INCLUDING
NEGLIGENCE OR OTHERWISE) ARISING IN ANY WAY OUT OF THE USE OF NCI THESAURUS
USERS GUIDE OR THE NCI THESAURUS DATABASE, EVEN IF ADVISED OF THE
POSSIBILITY OF SUCH DAMAGE.
:
:
-->
<tumor_classification>
<neoplasms>
<embryonic>
<primitive>
<primitive_differentiating>
<totipotent_or_multipotent_differentiating>
<name nci-code = "C3403000">teratoma</name>
<name nci-code = "C3752000">embryo with carcinoma</name>
<name nci-code = "C3752000">carcinoma arising in embryo</name>
<name nci-code = "C3752000">carcinoma involving embryo</name>
<name nci-code = "C3752000">carcinoma arising from embryo</name>
<name nci-code = "C3752000">carcinoma of embryo</name>
<name nci-code = "C3752000">embryonal adenoca</name>
<name nci-code = "C3752000">embryonal adenocarcinoma</name>
<name nci-code = "C3752000">embryonal ca</name>
<name nci-code = "C3752000">embryonal cancer</name>
<name nci-code = "C3752000">embryonal carcinoma</name>
<name nci-code = "C3756000">mixed embryonal adenoca and teratoma</name>
<name nci-code = "C3756000">mixed embryonal adenocarcinoma and teratoma</name>
<name nci-code = "C3756000">mixed embryonal ca and teratoma</name>
<name nci-code = "C3756000">mixed embryonal cancer and teratoma</name>
<name nci-code = "C3756000">mixed embryonal carcinoma and teratoma</name>
<name nci-code = "C3756000">teratocarcinoma</name>
<name nci-code = "C3856000">ovary with dermoid cyst</name>
<name nci-code = "C3856000">dermoid cyst arising in ovary</name>
<name nci-code = "C3856000">dermoid cyst involving ovary</name>
<name nci-code = "C3856000">dermoid cyst arising from ovary</name>
<name nci-code = "C3856000">dermoid cyst of ovary</name>
<name nci-code = "C3856000">dermoid cyst arising in the ovary</name>
<name nci-code = "C3856000">dermoid cyst involving the ovary</name>
<name nci-code = "C3856000">dermoid cyst arising from the ovary</name>
<name nci-code = "C3856000">ovarian dermoid cyst</name>
<name nci-code = "C3856000">ovary dermoid cyst</name>
<name nci-code = "C3877000">testicle with teratoma</name>
<name nci-code = "C3877000">teratoma arising in testicle</name>
<name nci-code = "C3877000">teratoma involving testicle</name>
<name nci-code = "C3877000">teratoma arising from testicle</name>
<name nci-code = "C3877000">teratoma of testicle</name>
<name nci-code = "C3877000">testis with teratoma</name>
<name nci-code = "C3877000">teratoma arising in testis</name>
<name nci-code = "C3877000">teratoma involving testis</name>
<name nci-code = "C3877000">teratoma arising from testis</name>
<name nci-code = "C3877000">teratoma of testis</name>
<name nci-code = "C3877000">teratoma arising in the testis</name>
<name nci-code = "C3877000">teratoma involving the testis</name>
<name nci-code = "C3877000">teratoma arising from the testis</name>
<name nci-code = "C3877000">testicular teratoma</name>
<name nci-code = "C3877000">testis teratoma</name>
<name nci-code = "C4286000">immature teratoma</name>
<name nci-code = "C4286000">malignant teratoma</name>
<name nci-code = "C4287000">anaplastic malignant teratoma</name>
<name nci-code = "C4287000">undifferentiated immature teratoma</name>
<name nci-code = "C4287000">undifferentiated malignant teratoma</name>
<name nci-code = "C4288000">intermediate immature teratoma</name>
<name nci-code = "C4288000">intermediate malignant teratoma</name>
<name nci-code = "C4289000">dermoid cyst with malignant transformation</name>
<name nci-code = "C4289000">teratoma with malignant transformation</name>
<name nci-code = "C4291000">malignant struma ovarii</name>
<name nci-code = "C4292000">struma ovarii and carcinoid</name>
<name nci-code = "C4292000">strumal carcinoid neoplasm</name>
<name nci-code = "C4292000">strumal carcinoid tumor</name>
<name nci-code = "C4292000">strumal carcinoid tumour</name>
<name nci-code = "C4292000">strumal carcinoid</name>
<name nci-code = "C4548000">orbit with dermoid cyst</name>
<name nci-code = "C4548000">dermoid cyst arising in orbit</name>
<name nci-code = "C4548000">dermoid cyst involving orbit</name>
<name nci-code = "C4548000">dermoid cyst arising from orbit</name>
<name nci-code = "C4548000">dermoid cyst of orbit</name>
<name nci-code = "C4548000">dermoid cyst arising in the orbit</name>
<name nci-code = "C4548000">dermoid cyst involving the orbit</name>
<name nci-code = "C4548000">dermoid cyst arising from the orbit</name>
<name nci-code = "C4548000">orbit dermoid cyst</name>
<name nci-code = "C4548000">orbital dermoid cyst</name>
<name nci-code = "C4668000">immature mediastinal teratoma</name>
<name nci-code = "C4668000">mediastinum with immature teratoma</name>
<name nci-code = "C4668000">immature teratoma arising in mediastinum</name>
<name nci-code = "C4668000">immature teratoma involving mediastinum</name>
<name nci-code = "C4668000">immature teratoma arising from mediastinum</name>
<name nci-code = "C4668000">immature teratoma of mediastinum</name>
<name nci-code = "C4668000">immature teratoma arising in the mediastinum</name>
<name nci-code = "C4668000">immature teratoma involving the mediastinum</name>
<name nci-code = "C4668000">immature teratoma arising from the mediastinum</name>
<name nci-code = "C4668000">malignant mediastinal teratoma</name>
<name nci-code = "C4668000">mediastinum with malignant teratoma</name>
<name nci-code = "C4668000">malignant teratoma arising in mediastinum</name>
<name nci-code = "C4668000">malignant teratoma involving mediastinum</name>
<name nci-code = "C4668000">malignant teratoma arising from mediastinum</name>
<name nci-code = "C4668000">malignant teratoma of mediastinum</name>
<name nci-code = "C4668000">malignant teratoma arising in the mediastinum</name>
<name nci-code = "C4668000">malignant teratoma involving the mediastinum</name>
<name nci-code = "C4668000">malignant teratoma arising from the mediastinum</name>
<name nci-code = "C4668000">mediastinal immature teratoma</name>
<name nci-code = "C4668000">mediastinum immature teratoma</name>
<name nci-code = "C4668000">mediastinum malignant teratoma</name>
<name nci-code = "C5256000">gastric malignant teratoma</name>
<name nci-code = "C5256000">immature gastric teratoma</name>
<name nci-code = "C5256000">malignant gastric teratoma</name>
<name nci-code = "C5256000">stomach with malignant teratoma</name>
<name nci-code = "C5256000">malignant teratoma arising in stomach</name>
<name nci-code = "C5256000">malignant teratoma involving stomach</name>
<name nci-code = "C5256000">malignant teratoma arising from stomach</name>
<name nci-code = "C5256000">malignant teratoma of stomach</name>
<name nci-code = "C5256000">malignant teratoma arising in the stomach</name>
<name nci-code = "C5256000">malignant teratoma involving the stomach</name>
<name nci-code = "C5256000">malignant teratoma arising from the stomach</name>
<name nci-code = "C5256000">stomach malignant teratoma</name>
<name nci-code = "C5259000">gastric teratoma</name>
<name nci-code = "C5259000">stomach teratoma</name>
<name nci-code = "C5259000">stomach with teratoma</name>
<name nci-code = "C5259000">teratoma arising in stomach</name>
<name nci-code = "C5259000">teratoma involving stomach</name>
<name nci-code = "C5259000">teratoma arising from stomach</name>
<name nci-code = "C5259000">teratoma of stomach</name>
<name nci-code = "C5259000">teratoma arising in the stomach</name>
<name nci-code = "C5259000">teratoma involving the stomach</name>
<name nci-code = "C5259000">teratoma arising from the stomach</name>
<name nci-code = "C5260000">gastric mature teratoma</name>
<name nci-code = "C5260000">mature gastric teratoma</name>
<name nci-code = "C5260000">stomach with mature teratoma</name>
<name nci-code = "C5260000">mature teratoma arising in stomach</name>
<name nci-code = "C5260000">mature teratoma involving stomach</name>
<name nci-code = "C5260000">mature teratoma arising from stomach</name>
<name nci-code = "C5260000">mature teratoma of stomach</name>
<name nci-code = "C5260000">mature teratoma arising in the stomach</name>
<name nci-code = "C5260000">mature teratoma involving the stomach</name>
<name nci-code = "C5260000">mature teratoma arising from the stomach</name>
<name nci-code = "C5260000">stomach mature teratoma</name>
<name nci-code = "C5428000">intramedullary spinal cord teratoma</name>
<name nci-code = "C5428000">intramedullary spinal teratoma</name>
<name nci-code = "C5428000">spinal cord with intramedullary teratoma</name>
<name nci-code = "C5428000">intramedullary teratoma arising in spinal cord</name>
<name nci-code = "C5428000">intramedullary teratoma involving spinal cord</name>
<name nci-code = "C5428000">intramedullary teratoma arising from spinal cord</name>
<name nci-code = "C5428000">intramedullary teratoma of spinal cord</name>
<name nci-code = "C5428000">intramedullary teratoma arising in the spinal cord</name>
<name nci-code = "C5428000">intramedullary teratoma involving the spinal cord</name>
<name nci-code = "C5428000">intramedullary teratoma arising from the spinal cord</name>
<name nci-code = "C5428000">spinal cord intramedullary teratoma</name>
<name nci-code = "C5441000">central nervous system teratoma</name>
<name nci-code = "C5441000">cns teratoma</name>
<name nci-code = "C5441000">central nervous system with teratoma</name>
<name nci-code = "C5441000">teratoma arising in central nervous system</name>
<name nci-code = "C5441000">teratoma involving central nervous system</name>
<name nci-code = "C5441000">teratoma arising from central nervous system</name>
<name nci-code = "C5441000">teratoma of central nervous system</name>
<name nci-code = "C5441000">cns with teratoma</name>
<name nci-code = "C5441000">teratoma arising in cns</name>
<name nci-code = "C5441000">teratoma involving cns</name>
<name nci-code = "C5441000">teratoma arising from cns</name>
<name nci-code = "C5441000">teratoma of cns</name>
<name nci-code = "C5441000">teratoma arising in the central nervous system</name>
<name nci-code = "C5441000">teratoma involving the central nervous system</name>
<name nci-code = "C5441000">teratoma arising from the central nervous system</name>
<name nci-code = "C5441000">teratoma arising in the cns</name>
<name nci-code = "C5441000">teratoma involving the cns</name>
<name nci-code = "C5441000">teratoma arising from the cns</name>
<name nci-code = "C5508000">central nervous system dermoid cyst</name>
<name nci-code = "C5508000">cns dermoid cyst</name>
<name nci-code = "C5508000">central nervous system with dermoid cyst</name>
<name nci-code = "C5508000">dermoid cyst arising in central nervous system</name>
<name nci-code = "C5508000">dermoid cyst involving central nervous system</name>
<name nci-code = "C5508000">dermoid cyst arising from central nervous system</name>
<name nci-code = "C5508000">dermoid cyst of central nervous system</name>
<name nci-code = "C5508000">cns with dermoid cyst</name>
<name nci-code = "C5508000">dermoid cyst arising in cns</name>
<name nci-code = "C5508000">dermoid cyst involving cns</name>
<name nci-code = "C5508000">dermoid cyst arising from cns</name>
<name nci-code = "C5508000">dermoid cyst of cns</name>
<name nci-code = "C5508000">dermoid cyst arising in the central nervous system</name>
<name nci-code = "C5508000">dermoid cyst involving the central nervous system</name>
<name nci-code = "C5508000">dermoid cyst arising from the central nervous system</name>
<name nci-code = "C5508000">dermoid cyst arising in the cns</name>
<name nci-code = "C5508000">dermoid cyst involving the cns</name>
<name nci-code = "C5508000">dermoid cyst arising from the cns</name>
<name nci-code = "C5790000">adult central nervous system embryonal adenoca</name>
<name nci-code = "C5790000">adult central nervous system embryonal adenocarcinoma</name>
<name nci-code = "C5790000">adult central nervous system embryonal ca</name>
<name nci-code = "C5790000">adult central nervous system embryonal cancer</name>
<name nci-code = "C5790000">adult central nervous system embryonal carcinoma</name>
<name nci-code = "C5790000">adult cns embryonal adenoca</name>
<name nci-code = "C5790000">adult cns embryonal adenocarcinoma</name>
<name nci-code = "C5790000">adult cns embryonal ca</name>
<name nci-code = "C5790000">adult cns embryonal cancer</name>
<name nci-code = "C5790000">adult cns embryonal carcinoma</name>
<name nci-code = "C5790000">adult central nervous system with embryonal adenoca</name>
<name nci-code = "C5790000">embryonal adenoca arising in adult central nervous system</name>
<name nci-code = "C5790000">embryonal adenoca involving adult central nervous system</name>
<name nci-code = "C5790000">embryonal adenoca arising from adult central nervous system</name>
<name nci-code = "C5790000">embryonal adenoca of adult central nervous system</name>
<name nci-code = "C5790000">adult cns with embryonal adenoca</name>
<name nci-code = "C5790000">embryonal adenoca arising in adult cns</name>
<name nci-code = "C5790000">embryonal adenoca involving adult cns</name>
<name nci-code = "C5790000">embryonal adenoca arising from adult cns</name>
<name nci-code = "C5790000">embryonal adenoca of adult cns</name>
<name nci-code = "C5790000">adult central nervous system with embryonal adenocarcinoma</name>
<name nci-code = "C5790000">embryonal adenocarcinoma arising in adult central nervous system</name>
<name nci-code = "C5790000">embryonal adenocarcinoma involving adult central nervous system</name>
<name nci-code = "C5790000">embryonal adenocarcinoma arising from adult central nervous system</name>
<name nci-code = "C5790000">embryonal adenocarcinoma of adult central nervous system</name>
<name nci-code = "C5790000">adult cns with embryonal adenocarcinoma</name>
<name nci-code = "C5790000">embryonal adenocarcinoma arising in adult cns</name>
<name nci-code = "C5790000">embryonal adenocarcinoma involving adult cns</name>
<name nci-code = "C5790000">embryonal adenocarcinoma arising from adult cns</name>
<name nci-code = "C5790000">embryonal adenocarcinoma of adult cns</name>
<name nci-code = "C5790000">adult central nervous system with embryonal ca</name>
<name nci-code = "C5790000">embryonal ca arising in adult central nervous system</name>
<name nci-code = "C5790000">embryonal ca involving adult central nervous system</name>
<name nci-code = "C5790000">embryonal ca arising from adult central nervous system</name>
<name nci-code = "C5790000">embryonal ca of adult central nervous system</name>
<name nci-code = "C5790000">adult cns with embryonal ca</name>
<name nci-code = "C5790000">embryonal ca arising in adult cns</name>
<name nci-code = "C5790000">embryonal ca involving adult cns</name>
<name nci-code = "C5790000">embryonal ca arising from adult cns</name>
<name nci-code = "C5790000">embryonal ca of adult cns</name>
<name nci-code = "C5790000">adult central nervous system with embryonal cancer</name>
<name nci-code = "C5790000">embryonal cancer arising in adult central nervous system</name>
<name nci-code = "C5790000">embryonal cancer involving adult central nervous system</name>
<name nci-code = "C5790000">embryonal cancer arising from adult central nervous system</name>
<name nci-code = "C5790000">embryonal cancer of adult central nervous system</name>
<name nci-code = "C5790000">adult cns with embryonal cancer</name>
<name nci-code = "C5790000">embryonal cancer arising in adult cns</name>
<name nci-code = "C5790000">embryonal cancer involving adult cns</name>
<name nci-code = "C5790000">embryonal cancer arising from adult cns</name>
<name nci-code = "C5790000">embryonal cancer of adult cns</name>
<name nci-code = "C5790000">adult central nervous system with embryonal carcinoma</name>
<name nci-code = "C5790000">embryonal carcinoma arising in adult central nervous system</name>
<name nci-code = "C5790000">embryonal carcinoma involving adult central nervous system</name>
<name nci-code = "C5790000">embryonal carcinoma arising from adult central nervous system</name>
<name nci-code = "C5790000">embryonal carcinoma of adult central nervous system</name>
<name nci-code = "C5790000">adult cns with embryonal carcinoma</name>
<name nci-code = "C5790000">embryonal carcinoma arising in adult cns</name>
<name nci-code = "C5790000">embryonal carcinoma involving adult cns</name>
<name nci-code = "C5790000">embryonal carcinoma arising from adult cns</name>
<name nci-code = "C5790000">embryonal carcinoma of adult cns</name>
<name nci-code = "C5790000">embryonal carcinoma arising in the adult central nervous system</name>
<name nci-code = "C5790000">embryonal carcinoma involving the adult central nervous system</name>
<name nci-code = "C5790000">embryonal carcinoma arising from the adult central nervous system</name>
<name nci-code = "C5790000">embryonal carcinoma arising in the adult cns</name>
<name nci-code = "C5790000">embryonal carcinoma involving the adult cns</name>
<name nci-code = "C5790000">embryonal carcinoma arising from the adult cns</name>
<name nci-code = "C5794000">adult central nervous system teratoma</name>
<name nci-code = "C5794000">adult cns teratoma</name>
<name nci-code = "C5794000">adult central nervous system with teratoma</name>
<name nci-code = "C5794000">teratoma arising in adult central nervous system</name>
<name nci-code = "C5794000">teratoma involving adult central nervous system</name>
<name nci-code = "C5794000">teratoma arising from adult central nervous system</name>
<name nci-code = "C5794000">teratoma of adult central nervous system</name>
<name nci-code = "C5794000">adult cns with teratoma</name>
<name nci-code = "C5794000">teratoma arising in adult cns</name>
<name nci-code = "C5794000">teratoma involving adult cns</name>
<name nci-code = "C5794000">teratoma arising from adult cns</name>
<name nci-code = "C5794000">teratoma of adult cns</name>
<name nci-code = "C5794000">teratoma arising in the adult central nervous system</name>
<name nci-code = "C5794000">teratoma involving the adult central nervous system</name>
<name nci-code = "C5794000">teratoma arising from the adult central nervous system</name>
<name nci-code = "C5794000">teratoma arising in the adult cns</name>
<name nci-code = "C5794000">teratoma involving the adult cns</name>
<name nci-code = "C5794000">teratoma arising from the adult cns</name>
<name nci-code = "C6204000">central nervous system childhood teratoma</name>
<name nci-code = "C6204000">central nervous system pediatric teratoma</name>
<name nci-code = "C6204000">childhood central nervous system teratoma</name>
<name nci-code = "C6204000">childhood cns teratoma</name>
<name nci-code = "C6204000">central nervous system with childhood teratoma</name>
<name nci-code = "C6204000">childhood teratoma arising in central nervous system</name>
<name nci-code = "C6204000">childhood teratoma involving central nervous system</name>
<name nci-code = "C6204000">childhood teratoma arising from central nervous system</name>
<name nci-code = "C6204000">childhood teratoma of central nervous system</name>
<name nci-code = "C6204000">cns with childhood teratoma</name>
<name nci-code = "C6204000">childhood teratoma arising in cns</name>
<name nci-code = "C6204000">childhood teratoma involving cns</name>
<name nci-code = "C6204000">childhood teratoma arising from cns</name>
<name nci-code = "C6204000">childhood teratoma of cns</name>
<name nci-code = "C6204000">childhood teratoma arising in the central nervous system</name>
<name nci-code = "C6204000">childhood teratoma involving the central nervous system</name>
<name nci-code = "C6204000">childhood teratoma arising from the central nervous system</name>
<name nci-code = "C6204000">childhood teratoma arising in the cns</name>
<name nci-code = "C6204000">childhood teratoma involving the cns</name>
<name nci-code = "C6204000">childhood teratoma arising from the cns</name>
<name nci-code = "C6204000">cns childhood teratoma</name>
<name nci-code = "C6204000">cns pediatric teratoma</name>
<name nci-code = "C6204000">pediatric central nervous system teratoma</name>
<name nci-code = "C6204000">pediatric cns teratoma</name>
<name nci-code = "C6204000">central nervous system with pediatric teratoma</name>
<name nci-code = "C6204000">pediatric teratoma arising in central nervous system</name>
<name nci-code = "C6204000">pediatric teratoma involving central nervous system</name>
<name nci-code = "C6204000">pediatric teratoma arising from central nervous system</name>
<name nci-code = "C6204000">pediatric teratoma of central nervous system</name>
<name nci-code = "C6204000">cns with pediatric teratoma</name>
<name nci-code = "C6204000">pediatric teratoma arising in cns</name>
<name nci-code = "C6204000">pediatric teratoma involving cns</name>
<name nci-code = "C6204000">pediatric teratoma arising from cns</name>
<name nci-code = "C6204000">pediatric teratoma of cns</name>
<name nci-code = "C6204000">pediatric teratoma arising in the central nervous system</name>
<name nci-code = "C6204000">pediatric teratoma involving the central nervous system</name>
<name nci-code = "C6204000">pediatric teratoma arising from the central nervous system</name>
<name nci-code = "C6204000">pediatric teratoma arising in the cns</name>
<name nci-code = "C6204000">pediatric teratoma involving the cns</name>
<name nci-code = "C6204000">pediatric teratoma arising from the cns</name>
<name nci-code = "C6208000">childhood central nervous system embryonal adenoca</name>
<name nci-code = "C6208000">childhood central nervous system embryonal adenocarcinoma</name>
<name nci-code = "C6208000">childhood central nervous system embryonal ca</name>
<name nci-code = "C6208000">childhood central nervous system embryonal cancer</name>
<name nci-code = "C6208000">childhood central nervous system embryonal carcinoma</name>
<name nci-code = "C6208000">childhood cns embryonal carcinoma</name>
<name nci-code = "C6208000">childhood cns embryonal cell adenoca</name>
<name nci-code = "C6208000">childhood cns embryonal cell adenocarcinoma</name>
<name nci-code = "C6208000">childhood cns embryonal cell ca</name>
<name nci-code = "C6208000">childhood cns embryonal cell cancer</name>
<name nci-code = "C6208000">childhood cns embryonal cell carcinoma</name>
<name nci-code = "C6208000">childhood central nervous system with embryonal adenoca</name>
<name nci-code = "C6208000">embryonal adenoca arising in childhood central nervous system</name>
<name nci-code = "C6208000">embryonal adenoca involving childhood central nervous system</name>
<name nci-code = "C6208000">embryonal adenoca arising from childhood central nervous system</name>
<name nci-code = "C6208000">embryonal adenoca of childhood central nervous system</name>
<name nci-code = "C6208000">childhood cns with embryonal adenoca</name>
<name nci-code = "C6208000">embryonal adenoca arising in childhood cns</name>
<name nci-code = "C6208000">embryonal adenoca involving childhood cns</name>
<name nci-code = "C6208000">embryonal adenoca arising from childhood cns</name>
<name nci-code = "C6208000">embryonal adenoca of childhood cns</name>
<name nci-code = "C6208000">pediatric central nervous system with embryonal adenoca</name>
<name nci-code = "C6208000">embryonal adenoca arising in pediatric central nervous system</name>
<name nci-code = "C6208000">embryonal adenoca involving pediatric central nervous system</name>
<name nci-code = "C6208000">embryonal adenoca arising from pediatric central nervous system</name>
<name nci-code = "C6208000">embryonal adenoca of pediatric central nervous system</name>
<name nci-code = "C6208000">pediatric cns with embryonal adenoca</name>
<name nci-code = "C6208000">embryonal adenoca arising in pediatric cns</name>
<name nci-code = "C6208000">embryonal adenoca involving pediatric cns</name>
<name nci-code = "C6208000">embryonal adenoca arising from pediatric cns</name>
<name nci-code = "C6208000">embryonal adenoca of pediatric cns</name>
<name nci-code = "C6208000">childhood central nervous system with embryonal adenocarcinoma</name>
<name nci-code = "C6208000">embryonal adenocarcinoma arising in childhood central nervous system</name>
<name nci-code = "C6208000">embryonal adenocarcinoma involving childhood central nervous system</name>
<name nci-code = "C6208000">embryonal adenocarcinoma arising from childhood central nervous system</name>
<name nci-code = "C6208000">embryonal adenocarcinoma of childhood central nervous system</name>
<name nci-code = "C6208000">childhood cns with embryonal adenocarcinoma</name>
<name nci-code = "C6208000">embryonal adenocarcinoma arising in childhood cns</name>
<name nci-code = "C6208000">embryonal adenocarcinoma involving childhood cns</name>
<name nci-code = "C6208000">embryonal adenocarcinoma arising from childhood cns</name>
<name nci-code = "C6208000">embryonal adenocarcinoma of childhood cns</name>
<name nci-code = "C6208000">pediatric central nervous system with embryonal adenocarcinoma</name>
<name nci-code = "C6208000">embryonal adenocarcinoma arising in pediatric central nervous system</name>
<name nci-code = "C6208000">embryonal adenocarcinoma involving pediatric central nervous system</name>
<name nci-code = "C6208000">embryonal adenocarcinoma arising from pediatric central nervous system</name>
<name nci-code = "C6208000">embryonal adenocarcinoma of pediatric central nervous system</name>
<name nci-code = "C6208000">pediatric cns with embryonal adenocarcinoma</name>
<name nci-code = "C6208000">embryonal adenocarcinoma arising in pediatric cns</name>
<name nci-code = "C6208000">embryonal adenocarcinoma involving pediatric cns</name>
<name nci-code = "C6208000">embryonal adenocarcinoma arising from pediatric cns</name>
<name nci-code = "C6208000">embryonal adenocarcinoma of pediatric cns</name>
<name nci-code = "C6208000">childhood central nervous system with embryonal ca</name>
<name nci-code = "C6208000">embryonal ca arising in childhood central nervous system</name>
<name nci-code = "C6208000">embryonal ca involving childhood central nervous system</name>
<name nci-code = "C6208000">embryonal ca arising from childhood central nervous system</name>
<name nci-code = "C6208000">embryonal ca of childhood central nervous system</name>
<name nci-code = "C6208000">childhood cns with embryonal ca</name>
<name nci-code = "C6208000">embryonal ca arising in childhood cns</name>
<name nci-code = "C6208000">embryonal ca involving childhood cns</name>
<name nci-code = "C6208000">embryonal ca arising from childhood cns</name>
<name nci-code = "C6208000">embryonal ca of childhood cns</name>
<name nci-code = "C6208000">pediatric central nervous system with embryonal ca</name>
<name nci-code = "C6208000">embryonal ca arising in pediatric central nervous system</name>
<name nci-code = "C6208000">embryonal ca involving pediatric central nervous system</name>
<name nci-code = "C6208000">embryonal ca arising from pediatric central nervous system</name>
<name nci-code = "C6208000">embryonal ca of pediatric central nervous system</name>
<name nci-code = "C6208000">pediatric cns with embryonal ca</name>
<name nci-code = "C6208000">embryonal ca arising in pediatric cns</name>
<name nci-code = "C6208000">embryonal ca involving pediatric cns</name>
<name nci-code = "C6208000">embryonal ca arising from pediatric cns</name>
<name nci-code = "C6208000">embryonal ca of pediatric cns</name>
<name nci-code = "C6208000">childhood central nervous system with embryonal cancer</name>
<name nci-code = "C6208000">embryonal cancer arising in childhood central nervous system</name>
<name nci-code = "C6208000">embryonal cancer involving childhood central nervous system</name>
<name nci-code = "C6208000">embryonal cancer arising from childhood central nervous system</name>
<name nci-code = "C6208000">embryonal cancer of childhood central nervous system</name>
<name nci-code = "C6208000">childhood cns with embryonal cancer</name>
<name nci-code = "C6208000">embryonal cancer arising in childhood cns</name>
<name nci-code = "C6208000">embryonal cancer involving childhood cns</name>
<name nci-code = "C6208000">embryonal cancer arising from childhood cns</name>
<name nci-code = "C6208000">embryonal cancer of childhood cns</name>
<name nci-code = "C6208000">pediatric central nervous system with embryonal cancer</name>
<name nci-code = "C6208000">embryonal cancer arising in pediatric central nervous system</name>
<name nci-code = "C6208000">embryonal cancer involving pediatric central nervous system</name>
<name nci-code = "C6208000">embryonal cancer arising from pediatric central nervous system</name>
<name nci-code = "C6208000">embryonal cancer of pediatric central nervous system</name>
<name nci-code = "C6208000">pediatric cns with embryonal cancer</name>
<name nci-code = "C6208000">embryonal cancer arising in pediatric cns</name>
<name nci-code = "C6208000">embryonal cancer involving pediatric cns</name>
<name nci-code = "C6208000">embryonal cancer arising from pediatric cns</name>
<name nci-code = "C6208000">embryonal cancer of pediatric cns</name>
<name nci-code = "C6208000">childhood central nervous system with embryonal carcinoma</name>
<name nci-code = "C6208000">embryonal carcinoma arising in childhood central nervous system</name>
<name nci-code = "C6208000">embryonal carcinoma involving childhood central nervous system</name>
<name nci-code = "C6208000">embryonal carcinoma arising from childhood central nervous system</name>
<name nci-code = "C6208000">embryonal carcinoma of childhood central nervous system</name>
<name nci-code = "C6208000">childhood cns with embryonal carcinoma</name>
<name nci-code = "C6208000">embryonal carcinoma arising in childhood cns</name>
<name nci-code = "C6208000">embryonal carcinoma involving childhood cns</name>
<name nci-code = "C6208000">embryonal carcinoma arising from childhood cns</name>
<name nci-code = "C6208000">embryonal carcinoma of childhood cns</name>
<name nci-code = "C6208000">pediatric central nervous system with embryonal carcinoma</name>
<name nci-code = "C6208000">embryonal carcinoma arising in pediatric central nervous system</name>
<name nci-code = "C6208000">embryonal carcinoma involving pediatric central nervous system</name>
<name nci-code = "C6208000">embryonal carcinoma arising from pediatric central nervous system</name>
<name nci-code = "C6208000">embryonal carcinoma of pediatric central nervous system</name>
<name nci-code = "C6208000">pediatric cns with embryonal carcinoma</name>
<name nci-code = "C6208000">embryonal carcinoma arising in pediatric cns</name>
<name nci-code = "C6208000">embryonal carcinoma involving pediatric cns</name>
<name nci-code = "C6208000">embryonal carcinoma arising from pediatric cns</name>
<name nci-code = "C6208000">embryonal carcinoma of pediatric cns</name>
<name nci-code = "C6208000">embryonal carcinoma arising in the childhood central nervous system</name>
<name nci-code = "C6208000">embryonal carcinoma involving the childhood central nervous system</name>
<name nci-code = "C6208000">embryonal carcinoma arising from the childhood central nervous system</name>
<name nci-code = "C6208000">embryonal carcinoma arising in the childhood cns</name>
<name nci-code = "C6208000">embryonal carcinoma involving the childhood cns</name>
<name nci-code = "C6208000">embryonal carcinoma arising from the childhood cns</name>
<name nci-code = "C6208000">embryonal carcinoma arising in the pediatric central nervous system</name>
<name nci-code = "C6208000">embryonal carcinoma involving the pediatric central nervous system</name>
<name nci-code = "C6208000">embryonal carcinoma arising from the pediatric central nervous system</name>
<name nci-code = "C6208000">embryonal carcinoma arising in the pediatric cns</name>
<name nci-code = "C6208000">embryonal carcinoma involving the pediatric cns</name>
<name nci-code = "C6208000">embryonal carcinoma arising from the pediatric cns</name>
<name nci-code = "C6208000">pediatric central nervous system embryonal adenoca</name>
<name nci-code = "C6208000">pediatric central nervous system embryonal adenocarcinoma</name>
<name nci-code = "C6208000">pediatric central nervous system embryonal ca</name>
<name nci-code = "C6208000">pediatric central nervous system embryonal cancer</name>
<name nci-code = "C6208000">pediatric central nervous system embryonal carcinoma</name>
<name nci-code = "C6208000">pediatric cns embryonal carcinoma</name>
<name nci-code = "C6208000">pediatric cns embryonal cell adenoca</name>
<name nci-code = "C6208000">pediatric cns embryonal cell adenocarcinoma</name>
<name nci-code = "C6208000">pediatric cns embryonal cell ca</name>
<name nci-code = "C6208000">pediatric cns embryonal cell cancer</name>
<name nci-code = "C6208000">pediatric cns embryonal cell carcinoma</name>
<name nci-code = "C6341000">testis with embryonal ca</name>
<name nci-code = "C6341000">embryonal ca arising in testis</name>
<name nci-code = "C6341000">embryonal ca involving testis</name>
<name nci-code = "C6341000">embryonal ca arising from testis</name>
<name nci-code = "C6341000">embryonal ca of testis</name>
<name nci-code = "C6341000">testis with embryonal cancer</name>
<name nci-code = "C6341000">embryonal cancer arising in testis</name>
<name nci-code = "C6341000">embryonal cancer involving testis</name>
<name nci-code = "C6341000">embryonal cancer arising from testis</name>
<name nci-code = "C6341000">embryonal cancer of testis</name>
<name nci-code = "C6341000">testis with embryonal carcinoma</name>
<name nci-code = "C6341000">embryonal carcinoma arising in testis</name>
<name nci-code = "C6341000">embryonal carcinoma involving testis</name>
<name nci-code = "C6341000">embryonal carcinoma arising from testis</name>
<name nci-code = "C6341000">embryonal carcinoma of testis</name>
<name nci-code = "C6341000">embryonal carcinoma arising in the testis</name>
<name nci-code = "C6341000">embryonal carcinoma involving the testis</name>
<name nci-code = "C6341000">embryonal carcinoma arising from the testis</name>
<name nci-code = "C6341000">testicular embryonal adenoca</name>
<name nci-code = "C6341000">testicular embryonal adenocarcinoma</name>
<name nci-code = "C6341000">testicular embryonal ca</name>
<name nci-code = "C6341000">testicular embryonal cancer</name>
<name nci-code = "C6341000">testicular embryonal carcinoma</name>
<name nci-code = "C6341000">testis embryonal carcinoma</name>
<name nci-code = "C6348000">testis with mixed chorio ca and embryonal carcinoma</name>
<name nci-code = "C6348000">mixed chorio ca and embryonal carcinoma arising in testis</name>
<name nci-code = "C6348000">mixed chorio ca and embryonal carcinoma involving testis</name>
<name nci-code = "C6348000">mixed chorio ca and embryonal carcinoma arising from testis</name>
<name nci-code = "C6348000">mixed chorio ca and embryonal carcinoma of testis</name>
<name nci-code = "C6348000">testis with mixed chorio carcinoma and embryonal carcinoma</name>
<name nci-code = "C6348000">mixed chorio carcinoma and embryonal carcinoma arising in testis</name>
<name nci-code = "C6348000">mixed chorio carcinoma and embryonal carcinoma involving testis</name>
<name nci-code = "C6348000">mixed chorio carcinoma and embryonal carcinoma arising from testis</name>
<name nci-code = "C6348000">mixed chorio carcinoma and embryonal carcinoma of testis</name>
<name nci-code = "C6348000">testis with mixed choriocarcinoma and embryonal carcinoma</name>
<name nci-code = "C6348000">mixed choriocarcinoma and embryonal carcinoma arising in testis</name>
<name nci-code = "C6348000">mixed choriocarcinoma and embryonal carcinoma involving testis</name>
<name nci-code = "C6348000">mixed choriocarcinoma and embryonal carcinoma arising from testis</name>
<name nci-code = "C6348000">mixed choriocarcinoma and embryonal carcinoma of testis</name>
<name nci-code = "C6348000">mixed choriocarcinoma and embryonal carcinoma arising in the testis</name>
<name nci-code = "C6348000">mixed choriocarcinoma and embryonal carcinoma involving the testis</name>
<name nci-code = "C6348000">mixed choriocarcinoma and embryonal carcinoma arising from the testis</name>
<name nci-code = "C6348000">testicular mixed chorio ca and embryonal carcinoma</name>
<name nci-code = "C6348000">testicular mixed chorio cancer and embryonal carcinoma</name>
<name nci-code = "C6348000">testicular mixed chorio carcinoma and embryonal carcinoma</name>
<name nci-code = "C6348000">testicular mixed choriocarcinoma and embryonal carcinoma</name>
<name nci-code = "C6348000">testis mixed choriocarcinoma and embryonal carcinoma</name>
<name nci-code = "C6349000">testis with mixed choriocarcinoma and teratoma</name>
<name nci-code = "C6349000">mixed choriocarcinoma and teratoma arising in testis</name>
<name nci-code = "C6349000">mixed choriocarcinoma and teratoma involving testis</name>
<name nci-code = "C6349000">mixed choriocarcinoma and teratoma arising from testis</name>
<name nci-code = "C6349000">mixed choriocarcinoma and teratoma of testis</name>
<name nci-code = "C6349000">mixed choriocarcinoma and teratoma arising in the testis</name>
<name nci-code = "C6349000">mixed choriocarcinoma and teratoma involving the testis</name>
<name nci-code = "C6349000">mixed choriocarcinoma and teratoma arising from the testis</name>
<name nci-code = "C6349000">testicular mixed choriocarcinoma and teratoma</name>
<name nci-code = "C6349000">testis mixed choriocarcinoma and teratoma</name>
<name nci-code = "C6350000">testis with mixed embryonal adenoca and seminoma</name>
<name nci-code = "C6350000">mixed embryonal adenoca and seminoma arising in testis</name>
<name nci-code = "C6350000">mixed embryonal adenoca and seminoma involving testis</name>
<name nci-code = "C6350000">mixed embryonal adenoca and seminoma arising from testis</name>
<name nci-code = "C6350000">mixed embryonal adenoca and seminoma of testis</name>
<name nci-code = "C6350000">testis with mixed embryonal adenocarcinoma and seminoma</name>
<name nci-code = "C6350000">mixed embryonal adenocarcinoma and seminoma arising in testis</name>
<name nci-code = "C6350000">mixed embryonal adenocarcinoma and seminoma involving testis</name>
<name nci-code = "C6350000">mixed embryonal adenocarcinoma and seminoma arising from testis</name>
<name nci-code = "C6350000">mixed embryonal adenocarcinoma and seminoma of testis</name>
<name nci-code = "C6350000">testis with mixed embryonal ca and seminoma</name>
<name nci-code = "C6350000">mixed embryonal ca and seminoma arising in testis</name>
<name nci-code = "C6350000">mixed embryonal ca and seminoma involving testis</name>
<name nci-code = "C6350000">mixed embryonal ca and seminoma arising from testis</name>
<name nci-code = "C6350000">mixed embryonal ca and seminoma of testis</name>
<name nci-code = "C6350000">testis with mixed embryonal cancer and seminoma</name>
<name nci-code = "C6350000">mixed embryonal cancer and seminoma arising in testis</name>
<name nci-code = "C6350000">mixed embryonal cancer and seminoma involving testis</name>
<name nci-code = "C6350000">mixed embryonal cancer and seminoma arising from testis</name>
<name nci-code = "C6350000">mixed embryonal cancer and seminoma of testis</name>
<name nci-code = "C6350000">testis with mixed embryonal carcinoma and seminoma</name>
<name nci-code = "C6350000">mixed embryonal carcinoma and seminoma arising in testis</name>
<name nci-code = "C6350000">mixed embryonal carcinoma and seminoma involving testis</name>
<name nci-code = "C6350000">mixed embryonal carcinoma and seminoma arising from testis</name>
<name nci-code = "C6350000">mixed embryonal carcinoma and seminoma of testis</name>
<name nci-code = "C6350000">mixed embryonal carcinoma and seminoma arising in the testis</name>
<name nci-code = "C6350000">mixed embryonal carcinoma and seminoma involving the testis</name>
<name nci-code = "C6350000">mixed embryonal carcinoma and seminoma arising from the testis</name>
<name nci-code = "C6350000">testicular mixed embryonal adenoca and seminoma</name>
<name nci-code = "C6350000">testicular mixed embryonal adenocarcinoma and seminoma</name>
<name nci-code = "C6350000">testicular mixed embryonal ca and seminoma</name>
<name nci-code = "C6350000">testicular mixed embryonal cancer and seminoma</name>
<name nci-code = "C6350000">testicular mixed embryonal carcinoma and seminoma</name>
<name nci-code = "C6350000">testis mixed embryonal carcinoma and seminoma</name>
<name nci-code = "C6351000">testis with mixed embryonal adenoca and teratoma</name>
<name nci-code = "C6351000">mixed embryonal adenoca and teratoma arising in testis</name>
<name nci-code = "C6351000">mixed embryonal adenoca and teratoma involving testis</name>
<name nci-code = "C6351000">mixed embryonal adenoca and teratoma arising from testis</name>
<name nci-code = "C6351000">mixed embryonal adenoca and teratoma of testis</name>
<name nci-code = "C6351000">testis with mixed embryonal adenocarcinoma and teratoma</name>
<name nci-code = "C6351000">mixed embryonal adenocarcinoma and teratoma arising in testis</name>
<name nci-code = "C6351000">mixed embryonal adenocarcinoma and teratoma involving testis</name>
<name nci-code = "C6351000">mixed embryonal adenocarcinoma and teratoma arising from testis</name>
<name nci-code = "C6351000">mixed embryonal adenocarcinoma and teratoma of testis</name>
<name nci-code = "C6351000">testis with mixed embryonal ca and teratoma</name>
<name nci-code = "C6351000">mixed embryonal ca and teratoma arising in testis</name>
<name nci-code = "C6351000">mixed embryonal ca and teratoma involving testis</name>
<name nci-code = "C6351000">mixed embryonal ca and teratoma arising from testis</name>
<name nci-code = "C6351000">mixed embryonal ca and teratoma of testis</name>
<name nci-code = "C6351000">testis with mixed embryonal cancer and teratoma</name>
<name nci-code = "C6351000">mixed embryonal cancer and teratoma arising in testis</name>
<name nci-code = "C6351000">mixed embryonal cancer and teratoma involving testis</name>
<name nci-code = "C6351000">mixed embryonal cancer and teratoma arising from testis</name>
<name nci-code = "C6351000">mixed embryonal cancer and teratoma of testis</name>
<name nci-code = "C6351000">testis with mixed embryonal carcinoma and teratoma</name>
<name nci-code = "C6351000">mixed embryonal carcinoma and teratoma arising in testis</name>
<name nci-code = "C6351000">mixed embryonal carcinoma and teratoma involving testis</name>
<name nci-code = "C6351000">mixed embryonal carcinoma and teratoma arising from testis</name>
<name nci-code = "C6351000">mixed embryonal carcinoma and teratoma of testis</name>
<name nci-code = "C6351000">mixed embryonal carcinoma and teratoma arising in the testis</name>
<name nci-code = "C6351000">mixed embryonal carcinoma and teratoma involving the testis</name>
<name nci-code = "C6351000">mixed embryonal carcinoma and teratoma arising from the testis</name>
<name nci-code = "C6351000">testicular mixed embryonal adenoca and teratoma</name>
<name nci-code = "C6351000">testicular mixed embryonal adenocarcinoma and teratoma</name>
<name nci-code = "C6351000">testicular mixed embryonal ca and teratoma</name>
<name nci-code = "C6351000">testicular mixed embryonal cancer and teratoma</name>
<name nci-code = "C6351000">testicular mixed embryonal carcinoma and teratoma</name>
<name nci-code = "C6351000">testis mixed embryonal carcinoma and teratoma</name>
<name nci-code = "C6352000">testis with mixed embryonal adenoca and teratoma with seminoma</name>
<name nci-code = "C6352000">mixed embryonal adenoca and teratoma with seminoma arising in testis</name>
<name nci-code = "C6352000">mixed embryonal adenoca and teratoma with seminoma involving testis</name>
<name nci-code = "C6352000">mixed embryonal adenoca and teratoma with seminoma arising from testis</name>
<name nci-code = "C6352000">mixed embryonal adenoca and teratoma with seminoma of testis</name>
<name nci-code = "C6352000">testis with mixed embryonal adenocarcinoma and teratoma with seminoma</name>
<name nci-code = "C6352000">mixed embryonal adenocarcinoma and teratoma with seminoma arising in testis</name>
<name nci-code = "C6352000">mixed embryonal adenocarcinoma and teratoma with seminoma involving testis</name>
<name nci-code = "C6352000">mixed embryonal adenocarcinoma and teratoma with seminoma arising from testis</name>
<name nci-code = "C6352000">mixed embryonal adenocarcinoma and teratoma with seminoma of testis</name>
<name nci-code = "C6352000">testis with mixed embryonal ca and teratoma with seminoma</name>
<name nci-code = "C6352000">mixed embryonal ca and teratoma with seminoma arising in testis</name>
<name nci-code = "C6352000">mixed embryonal ca and teratoma with seminoma involving testis</name>
<name nci-code = "C6352000">mixed embryonal ca and teratoma with seminoma arising from testis</name>
<name nci-code = "C6352000">mixed embryonal ca and teratoma with seminoma of testis</name>
<name nci-code = "C6352000">testis with mixed embryonal cancer and teratoma with seminoma</name>
<name nci-code = "C6352000">mixed embryonal cancer and teratoma with seminoma arising in testis</name>
<name nci-code = "C6352000">mixed embryonal cancer and teratoma with seminoma involving testis</name>
<name nci-code = "C6352000">mixed embryonal cancer and teratoma with seminoma arising from testis</name>
<name nci-code = "C6352000">mixed embryonal cancer and teratoma with seminoma of testis</name>
<name nci-code = "C6352000">testis with mixed embryonal carcinoma and teratoma with seminoma</name>
<name nci-code = "C6352000">mixed embryonal carcinoma and teratoma with seminoma arising in testis</name>
<name nci-code = "C6352000">mixed embryonal carcinoma and teratoma with seminoma involving testis</name>
<name nci-code = "C6352000">mixed embryonal carcinoma and teratoma with seminoma arising from testis</name>
<name nci-code = "C6352000">mixed embryonal carcinoma and teratoma with seminoma of testis</name>
<name nci-code = "C6352000">mixed embryonal carcinoma and teratoma with seminoma arising in the testis</name>
<name nci-code = "C6352000">mixed embryonal carcinoma and teratoma with seminoma involving the testis</name>
<name nci-code = "C6352000">mixed embryonal carcinoma and teratoma with seminoma arising from the testis</name>
<name nci-code = "C6352000">testicular mixed embryonal adenoca and teratoma with seminoma</name>
<name nci-code = "C6352000">testicular mixed embryonal adenocarcinoma and teratoma with seminoma</name>
<name nci-code = "C6352000">testicular mixed embryonal ca and teratoma with seminoma</name>
<name nci-code = "C6352000">testicular mixed embryonal cancer and teratoma with seminoma</name>
<name nci-code = "C6352000">testicular mixed embryonal carcinoma and teratoma with seminoma</name>
<name nci-code = "C6352000">testis mixed embryonal carcinoma and teratoma with seminoma</name>
<name nci-code = "C6353000">testis with immature teratoma</name>
<name nci-code = "C6353000">immature teratoma arising in testis</name>
<name nci-code = "C6353000">immature teratoma involving testis</name>
<name nci-code = "C6353000">immature teratoma arising from testis</name>
<name nci-code = "C6353000">immature teratoma of testis</name>
<name nci-code = "C6353000">immature teratoma arising in the testis</name>
<name nci-code = "C6353000">immature teratoma involving the testis</name>
<name nci-code = "C6353000">immature teratoma arising from the testis</name>
<name nci-code = "C6353000">immature testicular teratoma</name>
<name nci-code = "C6353000">testis with malignant teratoma</name>
<name nci-code = "C6353000">malignant teratoma arising in testis</name>
<name nci-code = "C6353000">malignant teratoma involving testis</name>
<name nci-code = "C6353000">malignant teratoma arising from testis</name>
<name nci-code = "C6353000">malignant teratoma of testis</name>
<name nci-code = "C6353000">malignant teratoma arising in the testis</name>
<name nci-code = "C6353000">malignant teratoma involving the testis</name>
<name nci-code = "C6353000">malignant teratoma arising from the testis</name>
<name nci-code = "C6353000">malignant testicular teratoma</name>
<name nci-code = "C6353000">testicular immature teratoma</name>
<name nci-code = "C6353000">testicular malignant teratoma</name>
<name nci-code = "C6353000">testis immature teratoma</name>
<name nci-code = "C6353000">testis malignant teratoma</name>
<name nci-code = "C6355000">testis with mature teratoma</name>
<name nci-code = "C6355000">mature teratoma arising in testis</name>
<name nci-code = "C6355000">mature teratoma involving testis</name>
<name nci-code = "C6355000">mature teratoma arising from testis</name>
<name nci-code = "C6355000">mature teratoma of testis</name>
<name nci-code = "C6355000">mature teratoma arising in the testis</name>
<name nci-code = "C6355000">mature teratoma involving the testis</name>
<name nci-code = "C6355000">mature teratoma arising from the testis</name>
<name nci-code = "C6355000">mature testicular teratoma</name>
<name nci-code = "C6355000">testicular mature teratoma</name>
<name nci-code = "C6355000">testis mature teratoma</name>
<name nci-code = "C6438000">mediastinal teratoma</name>
<name nci-code = "C6438000">mediastinum teratoma</name>
<name nci-code = "C6438000">mediastinum with teratoma</name>
<name nci-code = "C6438000">teratoma arising in mediastinum</name>
<name nci-code = "C6438000">teratoma involving mediastinum</name>
<name nci-code = "C6438000">teratoma arising from mediastinum</name>
<name nci-code = "C6438000">teratoma of mediastinum</name>
<name nci-code = "C6438000">teratoma arising in the mediastinum</name>
<name nci-code = "C6438000">teratoma involving the mediastinum</name>
<name nci-code = "C6438000">teratoma arising from the mediastinum</name>
<name nci-code = "C6540000">testis with childhood teratoma</name>
<name nci-code = "C6540000">childhood teratoma arising in testis</name>
<name nci-code = "C6540000">childhood teratoma involving testis</name>
<name nci-code = "C6540000">childhood teratoma arising from testis</name>
<name nci-code = "C6540000">childhood teratoma of testis</name>
<name nci-code = "C6540000">childhood teratoma arising in the testis</name>
<name nci-code = "C6540000">childhood teratoma involving the testis</name>
<name nci-code = "C6540000">childhood teratoma arising from the testis</name>
<name nci-code = "C6540000">childhood testicular teratoma</name>
<name nci-code = "C6540000">pediatric testicular teratoma</name>
<name nci-code = "C6540000">testicular childhood teratoma</name>
<name nci-code = "C6540000">testis childhood teratoma</name>
<name nci-code = "C6545000">testis with childhood embryonal adenoca</name>
<name nci-code = "C6545000">childhood embryonal adenoca arising in testis</name>
<name nci-code = "C6545000">childhood embryonal adenoca involving testis</name>
<name nci-code = "C6545000">childhood embryonal adenoca arising from testis</name>
<name nci-code = "C6545000">childhood embryonal adenoca of testis</name>
<name nci-code = "C6545000">testis with childhood embryonal adenocarcinoma</name>
<name nci-code = "C6545000">childhood embryonal adenocarcinoma arising in testis</name>
<name nci-code = "C6545000">childhood embryonal adenocarcinoma involving testis</name>
<name nci-code = "C6545000">childhood embryonal adenocarcinoma arising from testis</name>
<name nci-code = "C6545000">childhood embryonal adenocarcinoma of testis</name>
<name nci-code = "C6545000">testis with childhood embryonal ca</name>
<name nci-code = "C6545000">childhood embryonal ca arising in testis</name>
<name nci-code = "C6545000">childhood embryonal ca involving testis</name>
<name nci-code = "C6545000">childhood embryonal ca arising from testis</name>
<name nci-code = "C6545000">childhood embryonal ca of testis</name>
<name nci-code = "C6545000">testis with childhood embryonal cancer</name>
<name nci-code = "C6545000">childhood embryonal cancer arising in testis</name>
<name nci-code = "C6545000">childhood embryonal cancer involving testis</name>
<name nci-code = "C6545000">childhood embryonal cancer arising from testis</name>
<name nci-code = "C6545000">childhood embryonal cancer of testis</name>
<name nci-code = "C6545000">testis with childhood embryonal carcinoma</name>
<name nci-code = "C6545000">childhood embryonal carcinoma arising in testis</name>
<name nci-code = "C6545000">childhood embryonal carcinoma involving testis</name>
<name nci-code = "C6545000">childhood embryonal carcinoma arising from testis</name>
<name nci-code = "C6545000">childhood embryonal carcinoma of testis</name>
<name nci-code = "C6545000">childhood embryonal carcinoma arising in the testis</name>
<name nci-code = "C6545000">childhood embryonal carcinoma involving the testis</name>
<name nci-code = "C6545000">childhood embryonal carcinoma arising from the testis</name>
<name nci-code = "C6545000">childhood testicular embryonal adenoca</name>
<name nci-code = "C6545000">childhood testicular embryonal adenocarcinoma</name>
<name nci-code = "C6545000">childhood testicular embryonal ca</name>
<name nci-code = "C6545000">childhood testicular embryonal cancer</name>
<name nci-code = "C6545000">childhood testicular embryonal carcinoma</name>
<name nci-code = "C6545000">testis with pediatric embryonal adenoca</name>
<name nci-code = "C6545000">pediatric embryonal adenoca arising in testis</name>
<name nci-code = "C6545000">pediatric embryonal adenoca involving testis</name>
<name nci-code = "C6545000">pediatric embryonal adenoca arising from testis</name>
<name nci-code = "C6545000">pediatric embryonal adenoca of testis</name>
<name nci-code = "C6545000">testis with pediatric embryonal adenocarcinoma</name>
<name nci-code = "C6545000">pediatric embryonal adenocarcinoma arising in testis</name>
<name nci-code = "C6545000">pediatric embryonal adenocarcinoma involving testis</name>
<name nci-code = "C6545000">pediatric embryonal adenocarcinoma arising from testis</name>
<name nci-code = "C6545000">pediatric embryonal adenocarcinoma of testis</name>
<name nci-code = "C6545000">testis with pediatric embryonal ca</name>
<name nci-code = "C6545000">pediatric embryonal ca arising in testis</name>
<name nci-code = "C6545000">pediatric embryonal ca involving testis</name>
<name nci-code = "C6545000">pediatric embryonal ca arising from testis</name>
<name nci-code = "C6545000">pediatric embryonal ca of testis</name>
<name nci-code = "C6545000">testis with pediatric embryonal cancer</name>
<name nci-code = "C6545000">pediatric embryonal cancer arising in testis</name>
<name nci-code = "C6545000">pediatric embryonal cancer involving testis</name>
<name nci-code = "C6545000">pediatric embryonal cancer arising from testis</name>
<name nci-code = "C6545000">pediatric embryonal cancer of testis</name>
<name nci-code = "C6545000">testis with pediatric embryonal carcinoma</name>
<name nci-code = "C6545000">pediatric embryonal carcinoma arising in testis</name>
<name nci-code = "C6545000">pediatric embryonal carcinoma involving testis</name>
<name nci-code = "C6545000">pediatric embryonal carcinoma arising from testis</name>
<name nci-code = "C6545000">pediatric embryonal carcinoma of testis</name>
<name nci-code = "C6545000">pediatric embryonal carcinoma arising in the testis</name>
<name nci-code = "C6545000">pediatric embryonal carcinoma involving the testis</name>
<name nci-code = "C6545000">pediatric embryonal carcinoma arising from the testis</name>
<name nci-code = "C6545000">pediatric testicular embryonal adenoca</name>
<name nci-code = "C6545000">pediatric testicular embryonal adenocarcinoma</name>
<name nci-code = "C6545000">pediatric testicular embryonal ca</name>
<name nci-code = "C6545000">pediatric testicular embryonal cancer</name>
<name nci-code = "C6545000">pediatric testicular embryonal carcinoma</name>
<name nci-code = "C6545000">testicular childhood embryonal carcinoma</name>
<name nci-code = "C6545000">testicular pediatric embryonal carcinoma</name>
<name nci-code = "C6545000">testis childhood embryonal carcinoma</name>
<name nci-code = "C6545000">testis pediatric embryonal carcinoma</name>
<name nci-code = "C6546000">ovary with childhood embryonal adenoca</name>
<name nci-code = "C6546000">childhood embryonal adenoca arising in ovary</name>
<name nci-code = "C6546000">childhood embryonal adenoca involving ovary</name>
<name nci-code = "C6546000">childhood embryonal adenoca arising from ovary</name>
<name nci-code = "C6546000">childhood embryonal adenoca of ovary</name>
<name nci-code = "C6546000">ovary with childhood embryonal adenocarcinoma</name>
<name nci-code = "C6546000">childhood embryonal adenocarcinoma arising in ovary</name>
<name nci-code = "C6546000">childhood embryonal adenocarcinoma involving ovary</name>
<name nci-code = "C6546000">childhood embryonal adenocarcinoma arising from ovary</name>
<name nci-code = "C6546000">childhood embryonal adenocarcinoma of ovary</name>
<name nci-code = "C6546000">ovary with childhood embryonal ca</name>
<name nci-code = "C6546000">childhood embryonal ca arising in ovary</name>
<name nci-code = "C6546000">childhood embryonal ca involving ovary</name>
<name nci-code = "C6546000">childhood embryonal ca arising from ovary</name>
<name nci-code = "C6546000">childhood embryonal ca of ovary</name>
<name nci-code = "C6546000">ovary with childhood embryonal cancer</name>
<name nci-code = "C6546000">childhood embryonal cancer arising in ovary</name>
<name nci-code = "C6546000">childhood embryonal cancer involving ovary</name>
<name nci-code = "C6546000">childhood embryonal cancer arising from ovary</name>
<name nci-code = "C6546000">childhood embryonal cancer of ovary</name>
<name nci-code = "C6546000">ovary with childhood embryonal carcinoma</name>
<name nci-code = "C6546000">childhood embryonal carcinoma arising in ovary</name>
<name nci-code = "C6546000">childhood embryonal carcinoma involving ovary</name>
<name nci-code = "C6546000">childhood embryonal carcinoma arising from ovary</name>
<name nci-code = "C6546000">childhood embryonal carcinoma of ovary</name>
<name nci-code = "C6546000">childhood embryonal carcinoma arising in the ovary</name>
<name nci-code = "C6546000">childhood embryonal carcinoma involving the ovary</name>
<name nci-code = "C6546000">childhood embryonal carcinoma arising from the ovary</name>
<name nci-code = "C6546000">childhood ovarian embryonal adenoca</name>
<name nci-code = "C6546000">childhood ovarian embryonal adenocarcinoma</name>
<name nci-code = "C6546000">childhood ovarian embryonal ca</name>
<name nci-code = "C6546000">childhood ovarian embryonal cancer</name>
<name nci-code = "C6546000">childhood ovarian embryonal carcinoma</name>
<name nci-code = "C6546000">ovarian childhood embryonal carcinoma</name>
<name nci-code = "C6546000">ovarian pediatric embryonal carcinoma</name>
<name nci-code = "C6546000">ovary childhood embryonal carcinoma</name>
<name nci-code = "C6546000">ovary pediatric embryonal carcinoma</name>
<name nci-code = "C6546000">ovary with pediatric embryonal adenoca</name>
<name nci-code = "C6546000">pediatric embryonal adenoca arising in ovary</name>
<name nci-code = "C6546000">pediatric embryonal adenoca involving ovary</name>
<name nci-code = "C6546000">pediatric embryonal adenoca arising from ovary</name>
<name nci-code = "C6546000">pediatric embryonal adenoca of ovary</name>
<name nci-code = "C6546000">ovary with pediatric embryonal adenocarcinoma</name>
<name nci-code = "C6546000">pediatric embryonal adenocarcinoma arising in ovary</name>
<name nci-code = "C6546000">pediatric embryonal adenocarcinoma involving ovary</name>
<name nci-code = "C6546000">pediatric embryonal adenocarcinoma arising from ovary</name>
<name nci-code = "C6546000">pediatric embryonal adenocarcinoma of ovary</name>
<name nci-code = "C6546000">ovary with pediatric embryonal ca</name>
<name nci-code = "C6546000">pediatric embryonal ca arising in ovary</name>
<name nci-code = "C6546000">pediatric embryonal ca involving ovary</name>
<name nci-code = "C6546000">pediatric embryonal ca arising from ovary</name>
<name nci-code = "C6546000">pediatric embryonal ca of ovary</name>
<name nci-code = "C6546000">ovary with pediatric embryonal cancer</name>
<name nci-code = "C6546000">pediatric embryonal cancer arising in ovary</name>
<name nci-code = "C6546000">pediatric embryonal cancer involving ovary</name>
<name nci-code = "C6546000">pediatric embryonal cancer arising from ovary</name>
<name nci-code = "C6546000">pediatric embryonal cancer of ovary</name>
<name nci-code = "C6546000">ovary with pediatric embryonal carcinoma</name>
<name nci-code = "C6546000">pediatric embryonal carcinoma arising in ovary</name>
<name nci-code = "C6546000">pediatric embryonal carcinoma involving ovary</name>
<name nci-code = "C6546000">pediatric embryonal carcinoma arising from ovary</name>
<name nci-code = "C6546000">pediatric embryonal carcinoma of ovary</name>
<name nci-code = "C6546000">pediatric embryonal carcinoma arising in the ovary</name>
<name nci-code = "C6546000">pediatric embryonal carcinoma involving the ovary</name>
<name nci-code = "C6546000">pediatric embryonal carcinoma arising from the ovary</name>
<name nci-code = "C6546000">pediatric ovarian embryonal adenoca</name>
<name nci-code = "C6546000">pediatric ovarian embryonal adenocarcinoma</name>
<name nci-code = "C6546000">pediatric ovarian embryonal ca</name>
<name nci-code = "C6546000">pediatric ovarian embryonal cancer</name>
<name nci-code = "C6546000">pediatric ovarian embryonal carcinoma</name>
<name nci-code = "C6547000">ovary with childhood immature teratoma</name>
<name nci-code = "C6547000">childhood immature teratoma arising in ovary</name>
<name nci-code = "C6547000">childhood immature teratoma involving ovary</name>
<name nci-code = "C6547000">childhood immature teratoma arising from ovary</name>
<name nci-code = "C6547000">childhood immature teratoma of ovary</name>
<name nci-code = "C6547000">childhood immature teratoma arising in the ovary</name>
<name nci-code = "C6547000">childhood immature teratoma involving the ovary</name>
<name nci-code = "C6547000">childhood immature teratoma arising from the ovary</name>
<name nci-code = "C6547000">childhood ovarian immature teratoma</name>
<name nci-code = "C6547000">ovarian childhood immature teratoma</name>
<name nci-code = "C6547000">ovarian pediatric immature teratoma</name>
<name nci-code = "C6547000">ovary childhood immature teratoma</name>
<name nci-code = "C6547000">ovary pediatric immature teratoma</name>
<name nci-code = "C6547000">ovary with pediatric immature teratoma</name>
<name nci-code = "C6547000">pediatric immature teratoma arising in ovary</name>
<name nci-code = "C6547000">pediatric immature teratoma involving ovary</name>
<name nci-code = "C6547000">pediatric immature teratoma arising from ovary</name>
<name nci-code = "C6547000">pediatric immature teratoma of ovary</name>
<name nci-code = "C6547000">pediatric immature teratoma arising in the ovary</name>
<name nci-code = "C6547000">pediatric immature teratoma involving the ovary</name>
<name nci-code = "C6547000">pediatric immature teratoma arising from the ovary</name>
<name nci-code = "C6547000">pediatric ovarian immature teratoma</name>
<name nci-code = "C6548000">ovary with childhood mature teratoma</name>
<name nci-code = "C6548000">childhood mature teratoma arising in ovary</name>
<name nci-code = "C6548000">childhood mature teratoma involving ovary</name>
<name nci-code = "C6548000">childhood mature teratoma arising from ovary</name>
<name nci-code = "C6548000">childhood mature teratoma of ovary</name>
<name nci-code = "C6548000">childhood mature teratoma arising in the ovary</name>
<name nci-code = "C6548000">childhood mature teratoma involving the ovary</name>
<name nci-code = "C6548000">childhood mature teratoma arising from the ovary</name>
<name nci-code = "C6548000">childhood ovarian mature teratoma</name>
<name nci-code = "C6548000">ovarian childhood mature teratoma</name>
<name nci-code = "C6548000">ovarian pediatric mature teratoma</name>
<name nci-code = "C6548000">ovary childhood mature teratoma</name>
<name nci-code = "C6548000">ovary pediatric mature teratoma</name>
<name nci-code = "C6548000">ovary with pediatric mature teratoma</name>
<name nci-code = "C6548000">pediatric mature teratoma arising in ovary</name>
<name nci-code = "C6548000">pediatric mature teratoma involving ovary</name>
<name nci-code = "C6548000">pediatric mature teratoma arising from ovary</name>
<name nci-code = "C6548000">pediatric mature teratoma of ovary</name>
<name nci-code = "C6548000">pediatric mature teratoma arising in the ovary</name>
<name nci-code = "C6548000">pediatric mature teratoma involving the ovary</name>
<name nci-code = "C6548000">pediatric mature teratoma arising from the ovary</name>
<name nci-code = "C6548000">pediatric ovarian mature teratoma</name>
<name nci-code = "C6554000">childhood ovarian teratoma</name>
<name nci-code = "C6554000">ovary with childhood teratoma</name>
<name nci-code = "C6554000">childhood teratoma arising in ovary</name>
<name nci-code = "C6554000">childhood teratoma involving ovary</name>
<name nci-code = "C6554000">childhood teratoma arising from ovary</name>
<name nci-code = "C6554000">childhood teratoma of ovary</name>
<name nci-code = "C6554000">childhood teratoma arising in the ovary</name>
<name nci-code = "C6554000">childhood teratoma involving the ovary</name>
<name nci-code = "C6554000">childhood teratoma arising from the ovary</name>
<name nci-code = "C6554000">ovarian childhood teratoma</name>
<name nci-code = "C6554000">ovarian pediatric teratoma</name>
<name nci-code = "C6554000">ovary childhood teratoma</name>
<name nci-code = "C6554000">ovary pediatric teratoma</name>
<name nci-code = "C6554000">pediatric ovarian teratoma</name>
<name nci-code = "C6554000">ovary with pediatric teratoma</name>
<name nci-code = "C6554000">pediatric teratoma arising in ovary</name>
<name nci-code = "C6554000">pediatric teratoma involving ovary</name>
<name nci-code = "C6554000">pediatric teratoma arising from ovary</name>
<name nci-code = "C6554000">pediatric teratoma of ovary</name>
<name nci-code = "C6554000">pediatric teratoma arising in the ovary</name>
<name nci-code = "C6554000">pediatric teratoma involving the ovary</name>
<name nci-code = "C6554000">pediatric teratoma arising from the ovary</name>
<name nci-code = "C6753000">pineal area teratoma</name>
<name nci-code = "C6753000">pineal region teratoma</name>
<name nci-code = "C6753000">pineal area with teratoma</name>
<name nci-code = "C6753000">teratoma arising in pineal area</name>
<name nci-code = "C6753000">teratoma involving pineal area</name>
<name nci-code = "C6753000">teratoma arising from pineal area</name>
<name nci-code = "C6753000">teratoma of pineal area</name>
<name nci-code = "C6753000">pineal region with teratoma</name>
<name nci-code = "C6753000">teratoma arising in pineal region</name>
<name nci-code = "C6753000">teratoma involving pineal region</name>
<name nci-code = "C6753000">teratoma arising from pineal region</name>
<name nci-code = "C6753000">teratoma of pineal region</name>
<name nci-code = "C6753000">teratoma arising in the pineal area</name>
<name nci-code = "C6753000">teratoma involving the pineal area</name>
<name nci-code = "C6753000">teratoma arising from the pineal area</name>
<name nci-code = "C6753000">teratoma arising in the pineal region</name>
<name nci-code = "C6753000">teratoma involving the pineal region</name>
<name nci-code = "C6753000">teratoma arising from the pineal region</name>
<name nci-code = "C6754000">pineal area with mature teratoma</name>
<name nci-code = "C6754000">mature teratoma arising in pineal area</name>
<name nci-code = "C6754000">mature teratoma involving pineal area</name>
<name nci-code = "C6754000">mature teratoma arising from pineal area</name>
<name nci-code = "C6754000">mature teratoma of pineal area</name>
<name nci-code = "C6754000">pineal region with mature teratoma</name>
<name nci-code = "C6754000">mature teratoma arising in pineal region</name>
<name nci-code = "C6754000">mature teratoma involving pineal region</name>
<name nci-code = "C6754000">mature teratoma arising from pineal region</name>
<name nci-code = "C6754000">mature teratoma of pineal region</name>
<name nci-code = "C6754000">mature teratoma arising in the pineal area</name>
<name nci-code = "C6754000">mature teratoma involving the pineal area</name>
<name nci-code = "C6754000">mature teratoma arising from the pineal area</name>
<name nci-code = "C6754000">mature teratoma arising in the pineal region</name>
<name nci-code = "C6754000">mature teratoma involving the pineal region</name>
<name nci-code = "C6754000">mature teratoma arising from the pineal region</name>
<name nci-code = "C6754000">pineal area mature teratoma</name>
<name nci-code = "C6754000">pineal region mature teratoma</name>
<name nci-code = "C6755000">atypical pineal teratoma</name>
<name nci-code = "C6755000">pineal area with immature teratoma</name>
<name nci-code = "C6755000">immature teratoma arising in pineal area</name>
<name nci-code = "C6755000">immature teratoma involving pineal area</name>
<name nci-code = "C6755000">immature teratoma arising from pineal area</name>
<name nci-code = "C6755000">immature teratoma of pineal area</name>
<name nci-code = "C6755000">pineal region with immature teratoma</name>
<name nci-code = "C6755000">immature teratoma arising in pineal region</name>
<name nci-code = "C6755000">immature teratoma involving pineal region</name>
<name nci-code = "C6755000">immature teratoma arising from pineal region</name>
<name nci-code = "C6755000">immature teratoma of pineal region</name>
<name nci-code = "C6755000">immature teratoma arising in the pineal area</name>
<name nci-code = "C6755000">immature teratoma involving the pineal area</name>
<name nci-code = "C6755000">immature teratoma arising from the pineal area</name>
<name nci-code = "C6755000">immature teratoma arising in the pineal region</name>
<name nci-code = "C6755000">immature teratoma involving the pineal region</name>
<name nci-code = "C6755000">immature teratoma arising from the pineal region</name>
<name nci-code = "C6755000">pineal area immature teratoma</name>
<name nci-code = "C6755000">pineal region immature teratoma</name>
<name nci-code = "C6808000">spinal cord with dermoid cyst</name>
<name nci-code = "C6808000">dermoid cyst arising in spinal cord</name>
<name nci-code = "C6808000">dermoid cyst involving spinal cord</name>
<name nci-code = "C6808000">dermoid cyst arising from spinal cord</name>
<name nci-code = "C6808000">dermoid cyst of spinal cord</name>
<name nci-code = "C6808000">dermoid cyst arising in the spinal cord</name>
<name nci-code = "C6808000">dermoid cyst involving the spinal cord</name>
<name nci-code = "C6808000">dermoid cyst arising from the spinal cord</name>
<name nci-code = "C6808000">spinal cord dermoid cyst</name>
<name nci-code = "C6808000">spinal cord dermoid</name>
<name nci-code = "C6990000">central nervous system embryonal neoplasm</name>
<name nci-code = "C6990000">central nervous system embryonal tumor</name>
<name nci-code = "C6990000">central nervous system embryonal tumour</name>
<name nci-code = "C6990000">cns embryonal neoplasm</name>
<name nci-code = "C6990000">cns embryonal tumor</name>
<name nci-code = "C6990000">cns embryonal tumour</name>
<name nci-code = "C6990000">central nervous system with embryonal neoplasm</name>
<name nci-code = "C6990000">embryonal neoplasm arising in central nervous system</name>
<name nci-code = "C6990000">embryonal neoplasm involving central nervous system</name>
<name nci-code = "C6990000">embryonal neoplasm arising from central nervous system</name>
<name nci-code = "C6990000">embryonal neoplasm of central nervous system</name>
<name nci-code = "C6990000">cns with embryonal neoplasm</name>
<name nci-code = "C6990000">embryonal neoplasm arising in cns</name>
<name nci-code = "C6990000">embryonal neoplasm involving cns</name>
<name nci-code = "C6990000">embryonal neoplasm arising from cns</name>
<name nci-code = "C6990000">embryonal neoplasm of cns</name>
<name nci-code = "C6990000">embryonal neoplasm arising in the central nervous system</name>
<name nci-code = "C6990000">embryonal neoplasm involving the central nervous system</name>
<name nci-code = "C6990000">embryonal neoplasm arising from the central nervous system</name>
<name nci-code = "C6990000">embryonal neoplasm arising in the cns</name>
<name nci-code = "C6990000">embryonal neoplasm involving the cns</name>
<name nci-code = "C6990000">embryonal neoplasm arising from the cns</name>
<name nci-code = "C6990000">central nervous system with embryonal tumor</name>
<name nci-code = "C6990000">embryonal tumor arising in central nervous system</name>
<name nci-code = "C6990000">embryonal tumor involving central nervous system</name>
<name nci-code = "C6990000">embryonal tumor arising from central nervous system</name>
<name nci-code = "C6990000">embryonal tumor of central nervous system</name>
<name nci-code = "C6990000">cns with embryonal tumor</name>
<name nci-code = "C6990000">embryonal tumor arising in cns</name>
<name nci-code = "C6990000">embryonal tumor involving cns</name>
<name nci-code = "C6990000">embryonal tumor arising from cns</name>
<name nci-code = "C6990000">embryonal tumor of cns</name>
<name nci-code = "C6990000">embryonal tumor arising in the central nervous system</name>
<name nci-code = "C6990000">embryonal tumor involving the central nervous system</name>
<name nci-code = "C6990000">embryonal tumor arising from the central nervous system</name>
<name nci-code = "C6990000">embryonal tumor arising in the cns</name>
<name nci-code = "C6990000">embryonal tumor involving the cns</name>
<name nci-code = "C6990000">embryonal tumor arising from the cns</name>
<name nci-code = "C6990000">central nervous system with embryonal tumour</name>
<name nci-code = "C6990000">embryonal tumour arising in central nervous system</name>
<name nci-code = "C6990000">embryonal tumour involving central nervous system</name>
<name nci-code = "C6990000">embryonal tumour arising from central nervous system</name>
<name nci-code = "C6990000">embryonal tumour of central nervous system</name>
<name nci-code = "C6990000">cns with embryonal tumour</name>
<name nci-code = "C6990000">embryonal tumour arising in cns</name>
<name nci-code = "C6990000">embryonal tumour involving cns</name>
<name nci-code = "C6990000">embryonal tumour arising from cns</name>
<name nci-code = "C6990000">embryonal tumour of cns</name>
<name nci-code = "C7010000">cns embryonal carcinoma</name>
<name nci-code = "C7010000">cns with embryonal adenoca</name>
<name nci-code = "C7010000">embryonal adenoca arising in cns</name>
<name nci-code = "C7010000">embryonal adenoca involving cns</name>
<name nci-code = "C7010000">embryonal adenoca arising from cns</name>
<name nci-code = "C7010000">embryonal adenoca of cns</name>
<name nci-code = "C7010000">cns with embryonal adenocarcinoma</name>
<name nci-code = "C7010000">embryonal adenocarcinoma arising in cns</name>
<name nci-code = "C7010000">embryonal adenocarcinoma involving cns</name>
<name nci-code = "C7010000">embryonal adenocarcinoma arising from cns</name>
<name nci-code = "C7010000">embryonal adenocarcinoma of cns</name>
<name nci-code = "C7010000">cns with embryonal ca</name>
<name nci-code = "C7010000">embryonal ca arising in cns</name>
<name nci-code = "C7010000">embryonal ca involving cns</name>
<name nci-code = "C7010000">embryonal ca arising from cns</name>
<name nci-code = "C7010000">embryonal ca of cns</name>
<name nci-code = "C7010000">cns with embryonal cancer</name>
<name nci-code = "C7010000">embryonal cancer arising in cns</name>
<name nci-code = "C7010000">embryonal cancer involving cns</name>
<name nci-code = "C7010000">embryonal cancer arising from cns</name>
<name nci-code = "C7010000">embryonal cancer of cns</name>
<name nci-code = "C7010000">cns with embryonal carcinoma</name>
<name nci-code = "C7010000">embryonal carcinoma arising in cns</name>
<name nci-code = "C7010000">embryonal carcinoma involving cns</name>
<name nci-code = "C7010000">embryonal carcinoma arising from cns</name>
<name nci-code = "C7010000">embryonal carcinoma of cns</name>
<name nci-code = "C7010000">embryonal carcinoma arising in the cns</name>
<name nci-code = "C7010000">embryonal carcinoma involving the cns</name>
<name nci-code = "C7010000">embryonal carcinoma arising from the cns</name>
<name nci-code = "C7013000">central nervous system mature teratoma</name>
<name nci-code = "C7013000">cns mature teratoma</name>
<name nci-code = "C7013000">central nervous system with mature teratoma</name>
<name nci-code = "C7013000">mature teratoma arising in central nervous system</name>
<name nci-code = "C7013000">mature teratoma involving central nervous system</name>
<name nci-code = "C7013000">mature teratoma arising from central nervous system</name>
<name nci-code = "C7013000">mature teratoma of central nervous system</name>
<name nci-code = "C7013000">cns with mature teratoma</name>
<name nci-code = "C7013000">mature teratoma arising in cns</name>
<name nci-code = "C7013000">mature teratoma involving cns</name>
<name nci-code = "C7013000">mature teratoma arising from cns</name>
<name nci-code = "C7013000">mature teratoma of cns</name>
<name nci-code = "C7013000">mature teratoma arising in the central nervous system</name>
<name nci-code = "C7013000">mature teratoma involving the central nervous system</name>
<name nci-code = "C7013000">mature teratoma arising from the central nervous system</name>
<name nci-code = "C7013000">mature teratoma arising in the cns</name>
<name nci-code = "C7013000">mature teratoma involving the cns</name>
<name nci-code = "C7013000">mature teratoma arising from the cns</name>
<name nci-code = "C7014000">central nervous system immature teratoma</name>
<name nci-code = "C7014000">cns immature teratoma</name>
<name nci-code = "C7014000">central nervous system with immature teratoma</name>
<name nci-code = "C7014000">immature teratoma arising in central nervous system</name>
<name nci-code = "C7014000">immature teratoma involving central nervous system</name>
<name nci-code = "C7014000">immature teratoma arising from central nervous system</name>
<name nci-code = "C7014000">immature teratoma of central nervous system</name>
<name nci-code = "C7014000">cns with immature teratoma</name>
<name nci-code = "C7014000">immature teratoma arising in cns</name>
<name nci-code = "C7014000">immature teratoma involving cns</name>
<name nci-code = "C7014000">immature teratoma arising from cns</name>
<name nci-code = "C7014000">immature teratoma of cns</name>
<name nci-code = "C7014000">immature teratoma arising in the central nervous system</name>
<name nci-code = "C7014000">immature teratoma involving the central nervous system</name>
<name nci-code = "C7014000">immature teratoma arising from the central nervous system</name>
<name nci-code = "C7014000">immature teratoma arising in the cns</name>
<name nci-code = "C7014000">immature teratoma involving the cns</name>
<name nci-code = "C7014000">immature teratoma arising from the cns</name>
<name nci-code = "C7015000">central nervous system teratoma with malignant transformation</name>
<name nci-code = "C7015000">central nervous system with malignant transformation teratoma</name>
<name nci-code = "C7015000">cns teratoma with malignant transformation</name>
<name nci-code = "C7015000">cns with malignant transformation teratoma</name>
<name nci-code = "C7015000">central nervous system with malignant transformation with teratoma</name>
<name nci-code = "C7015000">teratoma arising in central nervous system with malignant transformation</name>
<name nci-code = "C7015000">teratoma involving central nervous system with malignant transformation</name>
<name nci-code = "C7015000">teratoma arising from central nervous system with malignant transformation</name>
<name nci-code = "C7015000">teratoma of central nervous system with malignant transformation</name>
<name nci-code = "C7015000">cns with malignant transformation with teratoma</name>
<name nci-code = "C7015000">teratoma arising in cns with malignant transformation</name>
<name nci-code = "C7015000">teratoma involving cns with malignant transformation</name>
<name nci-code = "C7015000">teratoma arising from cns with malignant transformation</name>
<name nci-code = "C7015000">teratoma of cns with malignant transformation</name>
<name nci-code = "C7015000">teratoma arising in the central nervous system with malignant transformation</name>
<name nci-code = "C7015000">teratoma involving the central nervous system with malignant transformation</name>
<name nci-code = "C7015000">teratoma arising from the central nervous system with malignant transformation</name>
<name nci-code = "C7015000">teratoma arising in the cns with malignant transformation</name>
<name nci-code = "C7015000">teratoma involving the cns with malignant transformation</name>
<name nci-code = "C7015000">teratoma arising from the cns with malignant transformation</name>
<name nci-code = "C7104000">mature mediastinal teratoma</name>
<name nci-code = "C7104000">mediastinum with mature teratoma</name>
<name nci-code = "C7104000">mature teratoma arising in mediastinum</name>
<name nci-code = "C7104000">mature teratoma involving mediastinum</name>
<name nci-code = "C7104000">mature teratoma arising from mediastinum</name>
<name nci-code = "C7104000">mature teratoma of mediastinum</name>
<name nci-code = "C7104000">mature teratoma arising in the mediastinum</name>
<name nci-code = "C7104000">mature teratoma involving the mediastinum</name>
<name nci-code = "C7104000">mature teratoma arising from the mediastinum</name>
<name nci-code = "C7104000">mediastinum mature teratoma</name>
<name nci-code = "C7283000">cystic ovarian teratoma</name>
<name nci-code = "C7283000">ovary with cystic teratoma</name>
<name nci-code = "C7283000">cystic teratoma arising in ovary</name>
<name nci-code = "C7283000">cystic teratoma involving ovary</name>
<name nci-code = "C7283000">cystic teratoma arising from ovary</name>
<name nci-code = "C7283000">cystic teratoma of ovary</name>
<name nci-code = "C7283000">cystic teratoma arising in the ovary</name>
<name nci-code = "C7283000">cystic teratoma involving the ovary</name>
<name nci-code = "C7283000">cystic teratoma arising from the ovary</name>
<name nci-code = "C7283000">ovarian cystic teratoma</name>
<name nci-code = "C7283000">ovary cystic teratoma</name>
<name nci-code = "C7284000">ovarian dermoid cyst with secondary neoplasm</name>
<name nci-code = "C7284000">ovarian dermoid cyst with secondary tumor</name>
<name nci-code = "C7284000">ovarian dermoid cyst with secondary tumour</name>
<name nci-code = "C7285000">ovarian solid teratoma</name>
<name nci-code = "C7286000">monodermal teratoma</name>
<name nci-code = "C7286000">ovarian monodermal teratoma</name>
<name nci-code = "C7325000">intratubular embryonal adenoca</name>
<name nci-code = "C7325000">intratubular embryonal adenocarcinoma</name>
<name nci-code = "C7325000">intratubular embryonal ca</name>
<name nci-code = "C7325000">intratubular embryonal cancer</name>
<name nci-code = "C7325000">intratubular embryonal carcinoma</name>
<name nci-code = "C7325000">stage testicular embryonal adenoca</name>
<name nci-code = "C7325000">stage testicular embryonal adenocarcinoma</name>
<name nci-code = "C7325000">stage testicular embryonal ca</name>
<name nci-code = "C7325000">stage testicular embryonal cancer</name>
<name nci-code = "C7325000">stage testicular embryonal carcinoma</name>
<name nci-code = "C7382000">testicle with polyembryoma</name>
<name nci-code = "C7382000">polyembryoma arising in testicle</name>
<name nci-code = "C7382000">polyembryoma involving testicle</name>
<name nci-code = "C7382000">polyembryoma arising from testicle</name>
<name nci-code = "C7382000">polyembryoma of testicle</name>
<name nci-code = "C7382000">testis with polyembryoma</name>
<name nci-code = "C7382000">polyembryoma arising in testis</name>
<name nci-code = "C7382000">polyembryoma involving testis</name>
<name nci-code = "C7382000">polyembryoma arising from testis</name>
<name nci-code = "C7382000">polyembryoma of testis</name>
<name nci-code = "C7382000">polyembryoma arising in the testis</name>
<name nci-code = "C7382000">polyembryoma involving the testis</name>
<name nci-code = "C7382000">polyembryoma arising from the testis</name>
<name nci-code = "C7382000">testicular polyembryoma</name>
<name nci-code = "C7382000">testis polyembryoma</name>
<name nci-code = "C7468000">struma ovarii</name>
<name nci-code = "C8109000">ovary with germ cell polyembryoma</name>
<name nci-code = "C8109000">germ cell polyembryoma arising in ovary</name>
<name nci-code = "C8109000">germ cell polyembryoma involving ovary</name>
<name nci-code = "C8109000">germ cell polyembryoma arising from ovary</name>
<name nci-code = "C8109000">germ cell polyembryoma of ovary</name>
<name nci-code = "C8109000">germ cell polyembryoma arising in the ovary</name>
<name nci-code = "C8109000">germ cell polyembryoma involving the ovary</name>
<name nci-code = "C8109000">germ cell polyembryoma arising from the ovary</name>
<name nci-code = "C8109000">ovarian germ cell polyembryoma</name>
<name nci-code = "C8109000">ovarian polyembryoma</name>
<name nci-code = "C8109000">ovary germ cell polyembryoma</name>
<name nci-code = "C8109000">ovary polyembryoma</name>
<name nci-code = "C8109000">ovary with polyembryoma</name>
<name nci-code = "C8109000">polyembryoma arising in ovary</name>
<name nci-code = "C8109000">polyembryoma involving ovary</name>
<name nci-code = "C8109000">polyembryoma arising from ovary</name>
<name nci-code = "C8109000">polyembryoma of ovary</name>
<name nci-code = "C8109000">polyembryoma arising in the ovary</name>
<name nci-code = "C8109000">polyembryoma involving the ovary</name>
<name nci-code = "C8109000">polyembryoma arising from the ovary</name>
<name nci-code = "C8110000">ovary with germ cell teratoma</name>
<name nci-code = "C8110000">germ cell teratoma arising in ovary</name>
<name nci-code = "C8110000">germ cell teratoma involving ovary</name>
<name nci-code = "C8110000">germ cell teratoma arising from ovary</name>
<name nci-code = "C8110000">germ cell teratoma of ovary</name>
<name nci-code = "C8110000">germ cell teratoma arising in the ovary</name>
<name nci-code = "C8110000">germ cell teratoma involving the ovary</name>
<name nci-code = "C8110000">germ cell teratoma arising from the ovary</name>
<name nci-code = "C8110000">ovarian germ cell teratoma</name>
<name nci-code = "C8110000">ovarian teratoma</name>
<name nci-code = "C8110000">ovary germ cell teratoma</name>
<name nci-code = "C8110000">ovary teratoma</name>
<name nci-code = "C8110000">ovary with teratoma</name>
<name nci-code = "C8110000">teratoma arising in ovary</name>
<name nci-code = "C8110000">teratoma involving ovary</name>
<name nci-code = "C8110000">teratoma arising from ovary</name>
<name nci-code = "C8110000">teratoma of ovary</name>
<name nci-code = "C8110000">teratoma arising in the ovary</name>
<name nci-code = "C8110000">teratoma involving the ovary</name>
<name nci-code = "C8110000">teratoma arising from the ovary</name>
<name nci-code = "C8111000">ovary with immature germ cell teratoma</name>
<name nci-code = "C8111000">immature germ cell teratoma arising in ovary</name>
<name nci-code = "C8111000">immature germ cell teratoma involving ovary</name>
<name nci-code = "C8111000">immature germ cell teratoma arising from ovary</name>
<name nci-code = "C8111000">immature germ cell teratoma of ovary</name>
<name nci-code = "C8111000">immature germ cell teratoma arising in the ovary</name>
<name nci-code = "C8111000">immature germ cell teratoma involving the ovary</name>
<name nci-code = "C8111000">immature germ cell teratoma arising from the ovary</name>
<name nci-code = "C8111000">immature ovarian teratoma</name>
<name nci-code = "C8111000">ovary with immature teratoma</name>
<name nci-code = "C8111000">immature teratoma arising in ovary</name>
<name nci-code = "C8111000">immature teratoma involving ovary</name>
<name nci-code = "C8111000">immature teratoma arising from ovary</name>
<name nci-code = "C8111000">immature teratoma of ovary</name>
<name nci-code = "C8111000">immature teratoma arising in the ovary</name>
<name nci-code = "C8111000">immature teratoma involving the ovary</name>
<name nci-code = "C8111000">immature teratoma arising from the ovary</name>
<name nci-code = "C8111000">ovary with malignant germ cell teratoma</name>
<name nci-code = "C8111000">malignant germ cell teratoma arising in ovary</name>
<name nci-code = "C8111000">malignant germ cell teratoma involving ovary</name>
<name nci-code = "C8111000">malignant germ cell teratoma arising from ovary</name>
<name nci-code = "C8111000">malignant germ cell teratoma of ovary</name>
<name nci-code = "C8111000">malignant germ cell teratoma arising in the ovary</name>
<name nci-code = "C8111000">malignant germ cell teratoma involving the ovary</name>
<name nci-code = "C8111000">malignant germ cell teratoma arising from the ovary</name>
<name nci-code = "C8111000">malignant ovarian germ cell teratoma</name>
<name nci-code = "C8111000">malignant ovarian teratoma</name>
<name nci-code = "C8111000">ovary with malignant teratoma</name>
<name nci-code = "C8111000">malignant teratoma arising in ovary</name>
<name nci-code = "C8111000">malignant teratoma involving ovary</name>
<name nci-code = "C8111000">malignant teratoma arising from ovary</name>
<name nci-code = "C8111000">malignant teratoma of ovary</name>
<name nci-code = "C8111000">malignant teratoma arising in the ovary</name>
<name nci-code = "C8111000">malignant teratoma involving the ovary</name>
<name nci-code = "C8111000">malignant teratoma arising from the ovary</name>
<name nci-code = "C8111000">ovarian germ cell immature teratoma</name>
<name nci-code = "C8111000">ovarian immature germ cell teratoma</name>
<name nci-code = "C8111000">ovarian immature teratoma</name>
<name nci-code = "C8111000">ovarian malignant germ cell teratoma</name>
<name nci-code = "C8111000">ovarian malignant teratoma</name>
<name nci-code = "C8111000">ovary immature germ cell teratoma</name>
<name nci-code = "C8111000">ovary immature teratoma</name>
<name nci-code = "C8111000">ovary malignant germ cell teratoma</name>
<name nci-code = "C8111000">ovary malignant teratoma</name>
<name nci-code = "C8112000">mature ovarian teratoma</name>
<name nci-code = "C8112000">ovary with mature teratoma</name>
<name nci-code = "C8112000">mature teratoma arising in ovary</name>
<name nci-code = "C8112000">mature teratoma involving ovary</name>
<name nci-code = "C8112000">mature teratoma arising from ovary</name>
<name nci-code = "C8112000">mature teratoma of ovary</name>
<name nci-code = "C8112000">mature teratoma arising in the ovary</name>
<name nci-code = "C8112000">mature teratoma involving the ovary</name>
<name nci-code = "C8112000">mature teratoma arising from the ovary</name>
<name nci-code = "C8112000">ovarian mature teratoma</name>
<name nci-code = "C8112000">ovary mature teratoma</name>
<name nci-code = "C8725000">stage 2 ovarian embryonal carcinoma</name>
<name nci-code = "C8725000">stage ii ovarian embryonal adenoca</name>
<name nci-code = "C8725000">stage ii ovarian embryonal adenocarcinoma</name>
<name nci-code = "C8725000">stage ii ovarian embryonal ca</name>
<name nci-code = "C8725000">stage ii ovarian embryonal cancer</name>
<name nci-code = "C8725000">stage ii ovarian embryonal carcinoma</name>
<name nci-code = "C8728000">stage 3 ovarian embryonal carcinoma</name>
<name nci-code = "C8728000">stage iii ovarian embryonal adenoca</name>
<name nci-code = "C8728000">stage iii ovarian embryonal adenocarcinoma</name>
<name nci-code = "C8728000">stage iii ovarian embryonal ca</name>
<name nci-code = "C8728000">stage iii ovarian embryonal cancer</name>
<name nci-code = "C8728000">stage iii ovarian embryonal carcinoma</name>
<name nci-code = "C8729000">ovarian embryonal adenoca stage iv</name>
<name nci-code = "C8729000">ovarian embryonal adenocarcinoma stage iv</name>
<name nci-code = "C8729000">ovarian embryonal ca stage iv</name>
<name nci-code = "C8729000">ovarian embryonal cancer stage iv</name>
<name nci-code = "C8729000">ovarian embryonal carcinoma stage 4</name>
<name nci-code = "C8729000">ovarian embryonal carcinoma stage iv</name>
<name nci-code = "C8729000">stage 4 ovarian embryonal carcinoma</name>
<name nci-code = "C8729000">stage iv ovarian embryonal adenoca</name>
<name nci-code = "C8729000">stage iv ovarian embryonal adenocarcinoma</name>
<name nci-code = "C8729000">stage iv ovarian embryonal ca</name>
<name nci-code = "C8729000">stage iv ovarian embryonal cancer</name>
<name nci-code = "C8729000">stage iv ovarian embryonal carcinoma</name>
<name nci-code = "C8734000">stage 1 ovarian embryonal carcinoma</name>
<name nci-code = "C8734000">stage i ovarian embryonal adenoca</name>
<name nci-code = "C8734000">stage i ovarian embryonal adenocarcinoma</name>
<name nci-code = "C8734000">stage i ovarian embryonal ca</name>
<name nci-code = "C8734000">stage i ovarian embryonal cancer</name>
<name nci-code = "C8734000">stage i ovarian embryonal carcinoma</name>
<name nci-code = "C8908000">stage 1 testicular embryonal carcinoma</name>
<name nci-code = "C8908000">stage i testicular embryonal adenoca</name>
<name nci-code = "C8908000">stage i testicular embryonal adenocarcinoma</name>
<name nci-code = "C8908000">stage i testicular embryonal ca</name>
<name nci-code = "C8908000">stage i testicular embryonal cancer</name>
<name nci-code = "C8908000">stage i testicular embryonal carcinoma</name>
<name nci-code = "C8909000">stage 2 testicular embryonal carcinoma</name>
<name nci-code = "C8909000">stage ii testicular embryonal adenoca</name>
<name nci-code = "C8909000">stage ii testicular embryonal adenocarcinoma</name>
<name nci-code = "C8909000">stage ii testicular embryonal ca</name>
<name nci-code = "C8909000">stage ii testicular embryonal cancer</name>
<name nci-code = "C8909000">stage ii testicular embryonal carcinoma</name>
<name nci-code = "C8910000">stage 3 testicular embryonal carcinoma</name>
<name nci-code = "C8910000">stage iii testicular embryonal adenoca</name>
<name nci-code = "C8910000">stage iii testicular embryonal adenocarcinoma</name>
<name nci-code = "C8910000">stage iii testicular embryonal ca</name>
<name nci-code = "C8910000">stage iii testicular embryonal cancer</name>
<name nci-code = "C8910000">stage iii testicular embryonal carcinoma</name>
<name nci-code = "C8916000">stage 3 immature testicular teratoma</name>
<name nci-code = "C8916000">stage iii immature testicular teratoma</name>
<name nci-code = "C9011000">dermoid cyst</name>
<name nci-code = "C9011000">dermoid</name>
<name nci-code = "C9011000">mature cystic teratoma</name>
<name nci-code = "C9012000">adult cystic teratoma</name>
<name nci-code = "C9013000">adult teratoma</name>
<name nci-code = "C9014000">cystic teratoma</name>
<name nci-code = "C9014000">cyst with teratoma</name>
<name nci-code = "C9014000">teratoma arising in cyst</name>
<name nci-code = "C9014000">teratoma involving cyst</name>
<name nci-code = "C9014000">teratoma arising from cyst</name>
<name nci-code = "C9014000">teratoma of cyst</name>
<name nci-code = "C9015000">mature teratoma</name>
</totipotent_or_multipotent_differentiating>
<limited_differentiating>
<name nci-code = "C3728000">childhood with hepatoblastoma</name>
<name nci-code = "C3728000">hepatoblastoma arising in childhood</name>
<name nci-code = "C3728000">hepatoblastoma involving childhood</name>
<name nci-code = "C3728000">hepatoblastoma arising from childhood</name>
<name nci-code = "C3728000">hepatoblastoma of childhood</name>
<name nci-code = "C3728000">hepatoblastoma</name>
<name nci-code = "C3728000">pediatric embryonal hepatoma</name>
<name nci-code = "C3728000">pediatric hepatoblastoma</name>
<name nci-code = "C3732000">lung with blastoma</name>
<name nci-code = "C3732000">blastoma arising in lung</name>
<name nci-code = "C3732000">blastoma involving lung</name>
<name nci-code = "C3732000">blastoma arising from lung</name>
<name nci-code = "C3732000">blastoma of lung</name>
<name nci-code = "C3732000">pulmonary with blastoma</name>
<name nci-code = "C3732000">blastoma arising in pulmonary</name>
<name nci-code = "C3732000">blastoma involving pulmonary</name>
<name nci-code = "C3732000">blastoma arising from pulmonary</name>
<name nci-code = "C3732000">blastoma of pulmonary</name>
<name nci-code = "C3732000">blastoma arising in the lung</name>
<name nci-code = "C3732000">blastoma involving the lung</name>
<name nci-code = "C3732000">blastoma arising from the lung</name>
<name nci-code = "C3732000">lung blastoma</name>
<name nci-code = "C3732000">pneumoblastoma</name>
<name nci-code = "C3732000">pulmonary blastoma</name>
<name nci-code = "C5669000">pleuropulmonary blastoma</name>
<name nci-code = "C5669000">ppb - pleuropulmonary blastoma</name>
<name nci-code = "C4265000">pancreatoblastoma</name>
<name nci-code = "C4265100">sialoblastoma</name>
<name nci-code = "C6180000">adult kidney with adenosarcoma</name>
<name nci-code = "C6180000">adenosarcoma arising in adult kidney</name>
<name nci-code = "C6180000">adenosarcoma involving adult kidney</name>
<name nci-code = "C6180000">adenosarcoma arising from adult kidney</name>
<name nci-code = "C6180000">adenosarcoma of adult kidney</name>
<name nci-code = "C6180000">adenosarcoma arising in the adult kidney</name>
<name nci-code = "C6180000">adenosarcoma involving the adult kidney</name>
<name nci-code = "C6180000">adenosarcoma arising from the adult kidney</name>
<name nci-code = "C6180000">adult kidney adenosarcoma</name>
<name nci-code = "C6180000">adult nephroblastoma</name>
<name nci-code = "C6180000">adult renal adenosarcoma</name>
<name nci-code = "C6180000">adult wilms neoplasm</name>
<name nci-code = "C6180000">adult wilms tumor</name>
<name nci-code = "C6180000">adult wilms tumour</name>
<name nci-code = "C3267000">nephroblastoma</name>
<name nci-code = "C3267000">wilms neoplasm</name>
<name nci-code = "C3267000">wilms tumor</name>
<name nci-code = "C3267000">wilms tumour</name>
<name nci-code = "C3267100">kidney with mixed epithelial and stromal tumor</name>
<name nci-code = "C3267100">mixed epithelial and stromal tumor arising in kidney</name>
<name nci-code = "C3267100">mixed epithelial and stromal tumor involving kidney</name>
<name nci-code = "C3267100">mixed epithelial and stromal tumor arising from kidney</name>
<name nci-code = "C3267100">mixed epithelial and stromal tumor of kidney</name>
<name nci-code = "C3267100">kidney with mixed epithelial and stromal tumour</name>
<name nci-code = "C3267100">mixed epithelial and stromal tumour arising in kidney</name>
<name nci-code = "C3267100">mixed epithelial and stromal tumour involving kidney</name>
<name nci-code = "C3267100">mixed epithelial and stromal tumour arising from kidney</name>
<name nci-code = "C3267100">mixed epithelial and stromal tumour of kidney</name>
<name nci-code = "C3267100">mixed epithelial and stromal tumour arising in the kidney</name>
<name nci-code = "C3267100">mixed epithelial and stromal tumour involving the kidney</name>
<name nci-code = "C3267100">mixed epithelial and stromal tumour arising from the kidney</name>
<name nci-code = "C3267100">mixed epithelial and stromal tumor arising in the kidney</name>
<name nci-code = "C3267100">mixed epithelial and stromal tumor involving the kidney</name>
<name nci-code = "C3267100">mixed epithelial and stromal tumor arising from the kidney</name>
<name nci-code = "C3267100">mixed epithelial and stromal neoplasm arising in the kidney</name>
<name nci-code = "C3267100">mixed epithelial and stromal neoplasm involving the kidney</name>
<name nci-code = "C3267100">mixed epithelial and stromal neoplasm arising from the kidney</name>
<name nci-code = "C3267100">kidney with mixed epithelial and stromal neoplasm</name>
<name nci-code = "C3267100">mixed epithelial and stromal neoplasm arising in kidney</name>
<name nci-code = "C3267100">mixed epithelial and stromal neoplasm involving kidney</name>
<name nci-code = "C3267100">mixed epithelial and stromal neoplasm arising from kidney</name>
<name nci-code = "C3267100">mixed epithelial and stromal neoplasm of kidney</name>
<name nci-code = "C3267100">kidney mixed epithelial and stromal tumor</name>
<name nci-code = "C3267100">renal mixed epithelial and stromal tumor</name>
<name nci-code = "C3267100">renal mixed epithelial and stromal tumour</name>
<name nci-code = "C3267100">renal mixed epithelial and stromal neoplasm</name>
<name nci-code = "C3267200">metanephric adenosarcoma in a young adult</name>
<name nci-code = "C3267300">nephroblastoma-like tumor</name>
<name nci-code = "C3267300">nephroblastoma-like tumour</name>
<name nci-code = "C3267300">nephroblastoma-like neoplasm</name>
<name nci-code = "C3267400">wagr complex</name>
<name nci-code = "C3267400">wagr complices</name>
<name nci-code = "C3267400">wagr contiguous gene syndrome</name>
<name nci-code = "C3267400">wagr syndrome</name>
<name nci-code = "C3267400">wagr syndromes</name>
<name nci-code = "C3267400">wagr - wilms tumor aniridia genitourinary anomalies and mental retardation syndrome</name>
<name nci-code = "C3267400">wilms tumor aniridia genitourinary anomalies and mental retardation syndrome</name>
<name nci-code = "C3267400">wilms tumor aniridia genitourinary abnormalities and mental retardation syndrome</name>
<name nci-code = "C3267400">wilms tumor aniridia genitourinary anomalies mental retardation syndrome</name>
<name nci-code = "C3267400">wilms tumor aniridia genitourinary abnormalities mental retardation syndrome</name>
<name nci-code = "C3267500">wilms neoplasm and pseudohermaphroditism</name>
<name nci-code = "C3267500">wilms tumor and pseudohermaphroditism</name>
<name nci-code = "C3267500">wilms tumour and pseudohermaphroditism</name>
<name nci-code = "C6566000">childhood multilocular cystic kidney neoplasm</name>
<name nci-code = "C6566000">childhood multilocular cystic kidney tumor</name>
<name nci-code = "C6566000">childhood multilocular cystic kidney tumour</name>
<name nci-code = "C6566000">childhood multilocular cystic renal neoplasm</name>
<name nci-code = "C6566000">childhood multilocular cystic renal tumor</name>
<name nci-code = "C6566000">childhood multilocular cystic renal tumour</name>
<name nci-code = "C6566000">cystic partially differentiated nephroblastoma (CPDN)</name>
<name nci-code = "C6566000">pediatric multilocular cystic kidney neoplasm</name>
<name nci-code = "C6566000">pediatric multilocular cystic kidney tumor</name>
<name nci-code = "C6566000">pediatric multilocular cystic kidney tumour</name>
<name nci-code = "C6566000">pediatric multilocular cystic renal neoplasm</name>
<name nci-code = "C6566000">pediatric multilocular cystic renal tumor</name>
<name nci-code = "C6566000">pediatric multilocular cystic renal tumour</name>
<name nci-code = "C6569000">childhood congenital mesoblastic nephroma</name>
<name nci-code = "C6569000">congenital mesoblastic nephroma</name>
<name nci-code = "C6569000">pediatric congenital mesoblastic nephroma</name>
<name nci-code = "C6897000">cystic partially differentiated nephroblastoma</name>
<name nci-code = "C6951000">nonanaplastic wilm neoplasm</name>
<name nci-code = "C6951000">nonanaplastic wilm tumor</name>
<name nci-code = "C6951000">nonanaplastic wilm tumour</name>
<name nci-code = "C6951000">nonanaplastic wilms neoplasm</name>
<name nci-code = "C6951000">nonanaplastic wilms tumor</name>
<name nci-code = "C6951000">nonanaplastic wilms tumour</name>
<name nci-code = "C6952000">anaplastic wilm neoplasm</name>
<name nci-code = "C6952000">anaplastic wilm tumor</name>
<name nci-code = "C6952000">anaplastic wilm tumour</name>
<name nci-code = "C6952000">anaplastic wilms neoplasm</name>
<name nci-code = "C6952000">anaplastic wilms tumor</name>
<name nci-code = "C6952000">anaplastic wilms tumour</name>
<name nci-code = "C7093000">hepatoblastoma with pure fetal epithelial differentiation</name>
<name nci-code = "C7094000">hepatoblastoma with combined fetal epithelial differentiation</name>
<name nci-code = "C7095000">macrotrabecular hepatoblastoma</name>
<name nci-code = "C7096000">small cell undifferentiated hepatoblastoma</name>
<name nci-code = "C7097000">mixed epithelial and mesenchymal hepatoblastoma</name>
<name nci-code = "C7098000">mixed hepatoblastoma with teratoid features</name>
<name nci-code = "C7139000">pretext stage hepatoblastoma</name>
<name nci-code = "C7143000">postsurgical stage 4 hepatoblastoma</name>
<name nci-code = "C7143000">postsurgical stage iv hepatoblastoma</name>
<name nci-code = "C7144000">postsurgical stage 3 hepatoblastoma</name>
<name nci-code = "C7144000">postsurgical stage iii hepatoblastoma</name>
<name nci-code = "C7145000">postsurgical stage 2 hepatoblastoma</name>
<name nci-code = "C7145000">postsurgical stage ii hepatoblastoma</name>
<name nci-code = "C7146000">postsurgical stage 1 hepatoblastoma</name>
<name nci-code = "C7146000">postsurgical stage i hepatoblastoma</name>
<name nci-code = "C7504000">cystic nephroma</name>
<name nci-code = "C7504000">cyst with nephroma</name>
<name nci-code = "C7504000">nephroma arising in cyst</name>
<name nci-code = "C7504000">nephroma involving cyst</name>
<name nci-code = "C7504000">nephroma arising from cyst</name>
<name nci-code = "C7504000">nephroma of cyst</name>
<name nci-code = "C7648000">adult mesoblastic nephroma</name>
<name nci-code = "C7648000">cystic hamartoma</name>
<name nci-code = "C7648000">leiomyomatous renal hamartoma</name>
<name nci-code = "C7648000">solid and cystic biphasic neoplasm</name>
<name nci-code = "C7648000">solid and cystic biphasic tumor</name>
<name nci-code = "C7648000">solid and cystic biphasic tumour</name>
<name nci-code = "C7840000">stage 1 nephroblastoma</name>
<name nci-code = "C7840000">stage 1 wilm tumor</name>
<name nci-code = "C7840000">stage 1 wilms tumor</name>
<name nci-code = "C7840000">stage i nephroblastoma</name>
<name nci-code = "C7840000">stage i wilm neoplasm</name>
<name nci-code = "C7840000">stage i wilm tumor</name>
<name nci-code = "C7840000">stage i wilm tumour</name>
<name nci-code = "C7840000">stage i wilms neoplasm</name>
<name nci-code = "C7840000">stage i wilms tumor</name>
<name nci-code = "C7840000">stage i wilms tumour</name>
<name nci-code = "C7841000">stage 2 nephroblastoma</name>
<name nci-code = "C7841000">stage 2 wilms tumor</name>
<name nci-code = "C7841000">stage ii nephroblastoma</name>
<name nci-code = "C7841000">stage ii wilms neoplasm</name>
<name nci-code = "C7841000">stage ii wilms tumor</name>
<name nci-code = "C7841000">stage ii wilms tumour</name>
<name nci-code = "C7842000">stage 3 nephroblastoma</name>
<name nci-code = "C7842000">stage 3 wilms tumor</name>
<name nci-code = "C7842000">stage iii nephroblastoma</name>
<name nci-code = "C7842000">stage iii wilms neoplasm</name>
<name nci-code = "C7842000">stage iii wilms tumor</name>
<name nci-code = "C7842000">stage iii wilms tumour</name>
<name nci-code = "C7843000">stage 4 nephroblastoma</name>
<name nci-code = "C7843000">stage 4 wilms tumor</name>
<name nci-code = "C7843000">stage iv nephroblastoma</name>
<name nci-code = "C7843000">stage iv wilms neoplasm</name>
<name nci-code = "C7843000">stage iv wilms tumor</name>
<name nci-code = "C7843000">stage iv wilms tumour</name>
<name nci-code = "C7844000">stage 5 nephroblastoma</name>
<name nci-code = "C7844000">stage 5 wilms tumor</name>
<name nci-code = "C7844000">stage v nephroblastoma</name>
<name nci-code = "C7844000">stage v wilms neoplasm</name>
<name nci-code = "C7844000">stage v wilms tumor</name>
<name nci-code = "C7844000">stage v wilms tumour</name>
<name nci-code = "C8113000">ovarian germ cell monodermal and highly specialized teratoma</name>
<name nci-code = "C8113000">ovarian monodermal and highly specialized teratoma</name>
<name nci-code = "C9146000">epithelial predominant kidney adenosarcoma</name>
<name nci-code = "C9146000">epithelial predominant nephroblastoma</name>
<name nci-code = "C9146000">epithelial predominant renal adenosarcoma</name>
<name nci-code = "C9146000">epithelial predominant wilm neoplasm</name>
<name nci-code = "C9146000">epithelial predominant wilm tumor</name>
<name nci-code = "C9146000">epithelial predominant wilm tumour</name>
<name nci-code = "C9146000">epithelial predominant wilms neoplasm</name>
<name nci-code = "C9146000">epithelial predominant wilms tumor</name>
<name nci-code = "C9146000">epithelial predominant wilms tumour</name>
<name nci-code = "C9147000">blastema predominant kidney adenosarcoma</name>
<name nci-code = "C9147000">blastema predominant nephroblastoma</name>
<name nci-code = "C9147000">blastema predominant renal adenosarcoma</name>
<name nci-code = "C9147000">blastema predominant wilm neoplasm</name>
<name nci-code = "C9147000">blastema predominant wilm tumor</name>
<name nci-code = "C9147000">blastema predominant wilm tumour</name>
<name nci-code = "C9147000">blastema predominant wilms neoplasm</name>
<name nci-code = "C9147000">blastema predominant wilms tumor</name>
<name nci-code = "C9147000">blastema predominant wilms tumour</name>
<name nci-code = "C9148000">stromal predominant kidney adenosarcoma</name>
<name nci-code = "C9148000">stromal predominant nephroblastoma</name>
<name nci-code = "C9148000">stromal predominant renal adenosarcoma</name>
<name nci-code = "C9148000">stromal predominant wilm neoplasm</name>
<name nci-code = "C9148000">stromal predominant wilm tumor</name>
<name nci-code = "C9148000">stromal predominant wilm tumour</name>
<name nci-code = "C9148000">stromal predominant wilms neoplasm</name>
<name nci-code = "C9148000">stromal predominant wilms tumor</name>
<name nci-code = "C9148000">stromal predominant wilms tumour</name>
<name nci-code = "C9149000">mixed cell type kidney adenosarcoma</name>
<name nci-code = "C9149000">mixed cell type nephroblastoma</name>
<name nci-code = "C9149000">mixed cell type renal adenosarcoma</name>
<name nci-code = "C9149000">mixed cell type wilm neoplasm</name>
<name nci-code = "C9149000">mixed cell type wilm tumor</name>
<name nci-code = "C9149000">mixed cell type wilm tumour</name>
<name nci-code = "C9149000">mixed cell type wilms neoplasm</name>
<name nci-code = "C9149000">mixed cell type wilms tumor</name>
<name nci-code = "C9149000">mixed cell type wilms tumour</name>
</limited_differentiating>
</primitive_differentiating>
<germ_cell>
<name nci-code = "C3753000">germinoma</name>
<name nci-code = "C3873000">ovary with germ cell neoplasm</name>
<name nci-code = "C3873000">germ cell neoplasm arising in ovary</name>
<name nci-code = "C3873000">germ cell neoplasm involving ovary</name>
<name nci-code = "C3873000">germ cell neoplasm arising from ovary</name>
<name nci-code = "C3873000">germ cell neoplasm of ovary</name>
<name nci-code = "C3873000">germ cell neoplasm arising in the ovary</name>
<name nci-code = "C3873000">germ cell neoplasm involving the ovary</name>
<name nci-code = "C3873000">germ cell neoplasm arising from the ovary</name>
<name nci-code = "C3873000">ovary with germ cell tumor</name>
<name nci-code = "C3873000">germ cell tumor arising in ovary</name>
<name nci-code = "C3873000">germ cell tumor involving ovary</name>
<name nci-code = "C3873000">germ cell tumor arising from ovary</name>
<name nci-code = "C3873000">germ cell tumor of ovary</name>
<name nci-code = "C3873000">germ cell tumor arising in the ovary</name>
<name nci-code = "C3873000">germ cell tumor involving the ovary</name>
<name nci-code = "C3873000">germ cell tumor arising from the ovary</name>
<name nci-code = "C3873000">ovary with germ cell tumour</name>
<name nci-code = "C3873000">germ cell tumour arising in ovary</name>
<name nci-code = "C3873000">germ cell tumour involving ovary</name>
<name nci-code = "C3873000">germ cell tumour arising from ovary</name>
<name nci-code = "C3873000">germ cell tumour of ovary</name>
<name nci-code = "C3873000">ovarian germ cell neoplasm</name>
<name nci-code = "C3873000">ovarian germ cell tumor</name>
<name nci-code = "C3873000">ovarian germ cell tumour</name>
<name nci-code = "C3873000">ovary germ cell neoplasm</name>
<name nci-code = "C3873000">ovary germ cell tumor</name>
<name nci-code = "C3918000">extragonadal germ cell neoplasm</name>
<name nci-code = "C3918000">extragonadal germ cell neoplasms</name>
<name nci-code = "C3918000">extragonadal germ cell tumor</name>
<name nci-code = "C3918000">extragonadal germ cell tumour</name>
<name nci-code = "C3918000">extragonadal germ cell with neoplasm</name>
<name nci-code = "C3918000">neoplasm arising in extragonadal germ cell</name>
<name nci-code = "C3918000">neoplasm involving extragonadal germ cell</name>
<name nci-code = "C3918000">neoplasm arising from extragonadal germ cell</name>
<name nci-code = "C3918000">neoplasm of extragonadal germ cell</name>
<name nci-code = "C3918000">neoplasm arising in the extragonadal germ cell</name>
<name nci-code = "C3918000">neoplasm involving the extragonadal germ cell</name>
<name nci-code = "C3918000">neoplasm arising from the extragonadal germ cell</name>
<name nci-code = "C3918000">extragonadal germ cell with tumor</name>
<name nci-code = "C3918000">tumor arising in extragonadal germ cell</name>
<name nci-code = "C3918000">tumor involving extragonadal germ cell</name>
<name nci-code = "C3918000">tumor arising from extragonadal germ cell</name>
<name nci-code = "C3918000">tumor of extragonadal germ cell</name>
<name nci-code = "C3918000">tumor arising in the extragonadal germ cell</name>
<name nci-code = "C3918000">tumor involving the extragonadal germ cell</name>
<name nci-code = "C3918000">tumor arising from the extragonadal germ cell</name>
<name nci-code = "C3918000">extragonadal germ cell with tumour</name>
<name nci-code = "C3918000">tumour arising in extragonadal germ cell</name>
<name nci-code = "C3918000">tumour involving extragonadal germ cell</name>
<name nci-code = "C3918000">tumour arising from extragonadal germ cell</name>
<name nci-code = "C3918000">tumour of extragonadal germ cell</name>
<name nci-code = "C4284000">spermatocytic seminoma</name>
<name nci-code = "C4285000">polyembryoma</name>
<name nci-code = "C4290000">combined germ cell neoplasm</name>
<name nci-code = "C4290000">combined germ cell tumor</name>
<name nci-code = "C4290000">combined germ cell tumour</name>
<name nci-code = "C4290000">germ cells mixed neoplasm</name>
<name nci-code = "C4290000">germ cells mixed tumor</name>
<name nci-code = "C4290000">mixed germ cell neoplasm</name>
<name nci-code = "C4290000">mixed germ cell tumor</name>
<name nci-code = "C4290000">mixed germ cell tumour</name>
<name nci-code = "C4290000">germ cells with mixed neoplasm</name>
<name nci-code = "C4290000">mixed neoplasm arising in germ cells</name>
<name nci-code = "C4290000">mixed neoplasm involving germ cells</name>
<name nci-code = "C4290000">mixed neoplasm arising from germ cells</name>
<name nci-code = "C4290000">mixed neoplasm of germ cells</name>
<name nci-code = "C4290000">mixed neoplasm arising in the germ cells</name>
<name nci-code = "C4290000">mixed neoplasm involving the germ cells</name>
<name nci-code = "C4290000">mixed neoplasm arising from the germ cells</name>
<name nci-code = "C4290000">germ cells with mixed tumor</name>
<name nci-code = "C4290000">mixed tumor arising in germ cells</name>
<name nci-code = "C4290000">mixed tumor involving germ cells</name>
<name nci-code = "C4290000">mixed tumor arising from germ cells</name>
<name nci-code = "C4290000">mixed tumor of germ cells</name>
<name nci-code = "C4290000">mixed tumor arising in the germ cells</name>
<name nci-code = "C4290000">mixed tumor involving the germ cells</name>
<name nci-code = "C4290000">mixed tumor arising from the germ cells</name>
<name nci-code = "C4290000">germ cells with mixed tumour</name>
<name nci-code = "C4290000">mixed tumour arising in germ cells</name>
<name nci-code = "C4290000">mixed tumour involving germ cells</name>
<name nci-code = "C4290000">mixed tumour arising from germ cells</name>
<name nci-code = "C4290000">mixed tumour of germ cells</name>
<name nci-code = "C4514000">ovary with malignant germ cell neoplasm</name>
<name nci-code = "C4514000">malignant germ cell neoplasm arising in ovary</name>
<name nci-code = "C4514000">malignant germ cell neoplasm involving ovary</name>
<name nci-code = "C4514000">malignant germ cell neoplasm arising from ovary</name>
<name nci-code = "C4514000">malignant germ cell neoplasm of ovary</name>
<name nci-code = "C4514000">malignant germ cell neoplasm arising in the ovary</name>
<name nci-code = "C4514000">malignant germ cell neoplasm involving the ovary</name>
<name nci-code = "C4514000">malignant germ cell neoplasm arising from the ovary</name>
<name nci-code = "C4514000">ovary with malignant germ cell tumor</name>
<name nci-code = "C4514000">malignant germ cell tumor arising in ovary</name>
<name nci-code = "C4514000">malignant germ cell tumor involving ovary</name>
<name nci-code = "C4514000">malignant germ cell tumor arising from ovary</name>
<name nci-code = "C4514000">malignant germ cell tumor of ovary</name>
<name nci-code = "C4514000">malignant germ cell tumor arising in the ovary</name>
<name nci-code = "C4514000">malignant germ cell tumor involving the ovary</name>
<name nci-code = "C4514000">malignant germ cell tumor arising from the ovary</name>
<name nci-code = "C4514000">ovary with malignant germ cell tumour</name>
<name nci-code = "C4514000">malignant germ cell tumour arising in ovary</name>
<name nci-code = "C4514000">malignant germ cell tumour involving ovary</name>
<name nci-code = "C4514000">malignant germ cell tumour arising from ovary</name>
<name nci-code = "C4514000">malignant germ cell tumour of ovary</name>
<name nci-code = "C4514000">malignant ovarian germ cell neoplasm</name>
<name nci-code = "C4514000">malignant ovarian germ cell tumor</name>
<name nci-code = "C4514000">malignant ovarian germ cell tumour</name>
<name nci-code = "C4514000">ovarian germ cell adenoca</name>
<name nci-code = "C4514000">ovarian germ cell adenocarcinoma</name>
<name nci-code = "C4514000">ovarian germ cell ca</name>
<name nci-code = "C4514000">ovarian germ cell cancer</name>
<name nci-code = "C4514000">ovarian germ cell carcinoma</name>
<name nci-code = "C4514000">ovarian malignant germ cell neoplasm</name>
<name nci-code = "C4514000">ovarian malignant germ cell tumor</name>
<name nci-code = "C4514000">ovary malignant germ cell neoplasm</name>
<name nci-code = "C4514000">ovary malignant germ cell tumor</name>
<name nci-code = "C4516000">ovary with benign germ cell neoplasm</name>
<name nci-code = "C4516000">benign germ cell neoplasm arising in ovary</name>
<name nci-code = "C4516000">benign germ cell neoplasm involving ovary</name>
<name nci-code = "C4516000">benign germ cell neoplasm arising from ovary</name>
<name nci-code = "C4516000">benign germ cell neoplasm of ovary</name>
<name nci-code = "C4516000">benign germ cell neoplasm arising in the ovary</name>
<name nci-code = "C4516000">benign germ cell neoplasm involving the ovary</name>
<name nci-code = "C4516000">benign germ cell neoplasm arising from the ovary</name>
<name nci-code = "C4516000">ovary with benign germ cell tumor</name>
<name nci-code = "C4516000">benign germ cell tumor arising in ovary</name>
<name nci-code = "C4516000">benign germ cell tumor involving ovary</name>
<name nci-code = "C4516000">benign germ cell tumor arising from ovary</name>
<name nci-code = "C4516000">benign germ cell tumor of ovary</name>
<name nci-code = "C4516000">benign germ cell tumor arising in the ovary</name>
<name nci-code = "C4516000">benign germ cell tumor involving the ovary</name>
<name nci-code = "C4516000">benign germ cell tumor arising from the ovary</name>
<name nci-code = "C4516000">ovary with benign germ cell tumour</name>
<name nci-code = "C4516000">benign germ cell tumour arising in ovary</name>
<name nci-code = "C4516000">benign germ cell tumour involving ovary</name>
<name nci-code = "C4516000">benign germ cell tumour arising from ovary</name>
<name nci-code = "C4516000">benign germ cell tumour of ovary</name>
<name nci-code = "C4516000">benign ovarian germ cell neoplasm</name>
<name nci-code = "C4516000">benign ovarian germ cell neoplasms</name>
<name nci-code = "C4516000">benign ovarian germ cell tumor</name>
<name nci-code = "C4516000">benign ovarian germ cell tumors</name>
<name nci-code = "C4516000">benign ovarian germ cell tumour</name>
<name nci-code = "C4516000">ovarian benign germ cell neoplasm</name>
<name nci-code = "C4516000">ovarian benign germ cell tumor</name>
<name nci-code = "C4516000">ovarian germ cell neoplasms</name>
<name nci-code = "C4516000">ovarian germ cell tumors</name>
<name nci-code = "C4516000">ovary benign germ cell neoplasm</name>
<name nci-code = "C4516000">ovary benign germ cell tumor</name>
<name nci-code = "C4523000">intratubular germ cell neoplasia</name>
<name nci-code = "C4523000">intratubular germ cell neoplasm</name>
<name nci-code = "C4523000">intratubular germ cell tumor</name>
<name nci-code = "C4523000">intratubular germ cell tumour</name>
<name nci-code = "C4523000">testis with stage adenoca</name>
<name nci-code = "C4523000">stage adenoca arising in testis</name>
<name nci-code = "C4523000">stage adenoca involving testis</name>
<name nci-code = "C4523000">stage adenoca arising from testis</name>
<name nci-code = "C4523000">stage adenoca of testis</name>
<name nci-code = "C4523000">testis with stage adenocarcinoma</name>
<name nci-code = "C4523000">stage adenocarcinoma arising in testis</name>
<name nci-code = "C4523000">stage adenocarcinoma involving testis</name>
<name nci-code = "C4523000">stage adenocarcinoma arising from testis</name>
<name nci-code = "C4523000">stage adenocarcinoma of testis</name>
<name nci-code = "C4523000">testis with stage ca</name>
<name nci-code = "C4523000">stage ca arising in testis</name>
<name nci-code = "C4523000">stage ca involving testis</name>
<name nci-code = "C4523000">stage ca arising from testis</name>
<name nci-code = "C4523000">stage ca of testis</name>
<name nci-code = "C4523000">testis with stage cancer</name>
<name nci-code = "C4523000">stage cancer arising in testis</name>
<name nci-code = "C4523000">stage cancer involving testis</name>
<name nci-code = "C4523000">stage cancer arising from testis</name>
<name nci-code = "C4523000">stage cancer of testis</name>
<name nci-code = "C4523000">stage cancer arising in the testis</name>
<name nci-code = "C4523000">stage cancer involving the testis</name>
<name nci-code = "C4523000">stage cancer arising from the testis</name>
<name nci-code = "C4523000">testis with stage carcinoma</name>
<name nci-code = "C4523000">stage carcinoma arising in testis</name>
<name nci-code = "C4523000">stage carcinoma involving testis</name>
<name nci-code = "C4523000">stage carcinoma arising from testis</name>
<name nci-code = "C4523000">stage carcinoma of testis</name>
<name nci-code = "C4523000">stage testicular adenoca</name>
<name nci-code = "C4523000">stage testicular adenocarcinoma</name>
<name nci-code = "C4523000">stage testicular ca</name>
<name nci-code = "C4523000">stage testicular cancer</name>
<name nci-code = "C4523000">stage testicular carcinoma</name>
<name nci-code = "C4523000">stage testicular germ cell neoplasm</name>
<name nci-code = "C4523000">stage testicular germ cell tumor</name>
<name nci-code = "C4523000">stage testicular germ cell tumour</name>
<name nci-code = "C4523000">testicular ca in situ</name>
<name nci-code = "C4523000">testicular cancer in situ</name>
<name nci-code = "C4523000">testicular carcinoma in situ</name>
<name nci-code = "C4523000">testicular intratubular germ cell neoplasia</name>
<name nci-code = "C4523000">testis intratubular germ cell neoplasia</name>
<name nci-code = "C4659000">pineal area germ cell neoplasm</name>
<name nci-code = "C4659000">pineal area germ cell tumor</name>
<name nci-code = "C4659000">pineal area germ cell tumour</name>
<name nci-code = "C4659000">pineal germ cell neoplasm</name>
<name nci-code = "C4659000">pineal germ cell tumor</name>
<name nci-code = "C4659000">pineal germ cell tumour</name>
<name nci-code = "C4659000">pineal region germ cell neoplasm</name>
<name nci-code = "C4659000">pineal region germ cell tumor</name>
<name nci-code = "C4659000">pineal region germ cell tumour</name>
<name nci-code = "C4925000">germ cell malignant neoplasm</name>
<name nci-code = "C4925000">germ cell malignant tumor</name>
<name nci-code = "C4925000">germ cell with malignancy</name>
<name nci-code = "C4925000">malignancy arising in germ cell</name>
<name nci-code = "C4925000">malignancy involving germ cell</name>
<name nci-code = "C4925000">malignancy arising from germ cell</name>
<name nci-code = "C4925000">malignancy of germ cell</name>
<name nci-code = "C4925000">malignancy arising in the germ cell</name>
<name nci-code = "C4925000">malignancy involving the germ cell</name>
<name nci-code = "C4925000">malignancy arising from the germ cell</name>
<name nci-code = "C4925000">malignant gct</name>
<name nci-code = "C4925000">malignant germ cell neoplasm</name>
<name nci-code = "C4925000">malignant germ cell tumor</name>
<name nci-code = "C4925000">malignant germ cell tumour</name>
<name nci-code = "C4925000">germ cell with malignant neoplasm</name>
<name nci-code = "C4925000">malignant neoplasm arising in germ cell</name>
<name nci-code = "C4925000">malignant neoplasm involving germ cell</name>
<name nci-code = "C4925000">malignant neoplasm arising from germ cell</name>
<name nci-code = "C4925000">malignant neoplasm of germ cell</name>
<name nci-code = "C4925000">malignant neoplasm arising in the germ cell</name>
<name nci-code = "C4925000">malignant neoplasm involving the germ cell</name>
<name nci-code = "C4925000">malignant neoplasm arising from the germ cell</name>
<name nci-code = "C4925000">germ cell with malignant tumor</name>
<name nci-code = "C4925000">malignant tumor arising in germ cell</name>
<name nci-code = "C4925000">malignant tumor involving germ cell</name>
<name nci-code = "C4925000">malignant tumor arising from germ cell</name>
<name nci-code = "C4925000">malignant tumor of germ cell</name>
<name nci-code = "C4925000">malignant tumor arising in the germ cell</name>
<name nci-code = "C4925000">malignant tumor involving the germ cell</name>
<name nci-code = "C4925000">malignant tumor arising from the germ cell</name>
<name nci-code = "C4925000">germ cell with malignant tumour</name>
<name nci-code = "C4925000">malignant tumour arising in germ cell</name>
<name nci-code = "C4925000">malignant tumour involving germ cell</name>
<name nci-code = "C4925000">malignant tumour arising from germ cell</name>
<name nci-code = "C4925000">malignant tumour of germ cell</name>
<name nci-code = "C4996000">stage 1 extragonadal primary seminoma</name>
<name nci-code = "C4996000">stage i extragonadal primary seminoma</name>
<name nci-code = "C5027000">testis with malignant non-seminomatous germ cell ca</name>
<name nci-code = "C5027000">malignant non-seminomatous germ cell ca arising in testis</name>
<name nci-code = "C5027000">malignant non-seminomatous germ cell ca involving testis</name>
<name nci-code = "C5027000">malignant non-seminomatous germ cell ca arising from testis</name>
<name nci-code = "C5027000">malignant non-seminomatous germ cell ca of testis</name>
<name nci-code = "C5027000">testis with malignant non-seminomatous germ cell cancer</name>
<name nci-code = "C5027000">malignant non-seminomatous germ cell cancer arising in testis</name>
<name nci-code = "C5027000">malignant non-seminomatous germ cell cancer involving testis</name>
<name nci-code = "C5027000">malignant non-seminomatous germ cell cancer arising from testis</name>
<name nci-code = "C5027000">malignant non-seminomatous germ cell cancer of testis</name>
<name nci-code = "C5027000">malignant non-seminomatous germ cell cancer arising in the testis</name>
<name nci-code = "C5027000">malignant non-seminomatous germ cell cancer involving the testis</name>
<name nci-code = "C5027000">malignant non-seminomatous germ cell cancer arising from the testis</name>
<name nci-code = "C5027000">testis with malignant non-seminomatous germ cell carcinoma</name>
<name nci-code = "C5027000">malignant non-seminomatous germ cell carcinoma arising in testis</name>
<name nci-code = "C5027000">malignant non-seminomatous germ cell carcinoma involving testis</name>
<name nci-code = "C5027000">malignant non-seminomatous germ cell carcinoma arising from testis</name>
<name nci-code = "C5027000">malignant non-seminomatous germ cell carcinoma of testis</name>
<name nci-code = "C5027000">testis with malignant non-seminomatous germ cell neoplasm</name>
<name nci-code = "C5027000">malignant non-seminomatous germ cell neoplasm arising in testis</name>
<name nci-code = "C5027000">malignant non-seminomatous germ cell neoplasm involving testis</name>
<name nci-code = "C5027000">malignant non-seminomatous germ cell neoplasm arising from testis</name>
<name nci-code = "C5027000">malignant non-seminomatous germ cell neoplasm of testis</name>
<name nci-code = "C5027000">malignant non-seminomatous germ cell neoplasm arising in the testis</name>
<name nci-code = "C5027000">malignant non-seminomatous germ cell neoplasm involving the testis</name>
<name nci-code = "C5027000">malignant non-seminomatous germ cell neoplasm arising from the testis</name>
<name nci-code = "C5027000">testis with malignant non-seminomatous germ cell tumor</name>
<name nci-code = "C5027000">malignant non-seminomatous germ cell tumor arising in testis</name>
<name nci-code = "C5027000">malignant non-seminomatous germ cell tumor involving testis</name>
<name nci-code = "C5027000">malignant non-seminomatous germ cell tumor arising from testis</name>
<name nci-code = "C5027000">malignant non-seminomatous germ cell tumor of testis</name>
<name nci-code = "C5027000">malignant non-seminomatous germ cell tumor arising in the testis</name>
<name nci-code = "C5027000">malignant non-seminomatous germ cell tumor involving the testis</name>
<name nci-code = "C5027000">malignant non-seminomatous germ cell tumor arising from the testis</name>
<name nci-code = "C5027000">testis with malignant non-seminomatous germ cell tumour</name>
<name nci-code = "C5027000">malignant non-seminomatous germ cell tumour arising in testis</name>
<name nci-code = "C5027000">malignant non-seminomatous germ cell tumour involving testis</name>
<name nci-code = "C5027000">malignant non-seminomatous germ cell tumour arising from testis</name>
<name nci-code = "C5027000">malignant non-seminomatous germ cell tumour of testis</name>
<name nci-code = "C5027000">malignant testicular non-seminomatous germ cell neoplasm</name>
<name nci-code = "C5027000">malignant testicular non-seminomatous germ cell tumor</name>
<name nci-code = "C5027000">malignant testicular non-seminomatous germ cell tumour</name>
<name nci-code = "C5027000">testicular malignant non-seminomatous germ cell cancer</name>
<name nci-code = "C5027000">testicular malignant non-seminomatous germ cell neoplasm</name>
<name nci-code = "C5027000">testicular malignant non-seminomatous germ cell tumor</name>
<name nci-code = "C5027000">testicular non-seminomatous germ cell ca</name>
<name nci-code = "C5027000">testicular non-seminomatous germ cell cancer</name>
<name nci-code = "C5027000">testicular non-seminomatous germ cell carcinoma</name>
<name nci-code = "C5027000">testicular non-seminomatous malignant germ cell neoplasm</name>
<name nci-code = "C5027000">testicular non-seminomatous malignant germ cell tumor</name>
<name nci-code = "C5027000">testicular non-seminomatous malignant germ cell tumour</name>
<name nci-code = "C5027000">testis malignant non-seminomatous germ cell cancer</name>
<name nci-code = "C5027000">testis malignant non-seminomatous germ cell neoplasm</name>
<name nci-code = "C5027000">testis malignant non-seminomatous germ cell tumor</name>
<name nci-code = "C5371000">heart malignant germ cell neoplasm</name>
<name nci-code = "C5371000">heart malignant germ cell tumor</name>
<name nci-code = "C5371000">malignant cardiac germ cell neoplasm</name>
<name nci-code = "C5371000">malignant cardiac germ cell tumor</name>
<name nci-code = "C5371000">malignant cardiac germ cell tumour</name>
<name nci-code = "C5371000">heart with malignant germ cell neoplasm</name>
<name nci-code = "C5371000">malignant germ cell neoplasm arising in heart</name>
<name nci-code = "C5371000">malignant germ cell neoplasm involving heart</name>
<name nci-code = "C5371000">malignant germ cell neoplasm arising from heart</name>
<name nci-code = "C5371000">malignant germ cell neoplasm of heart</name>
<name nci-code = "C5371000">malignant germ cell neoplasm arising in the heart</name>
<name nci-code = "C5371000">malignant germ cell neoplasm involving the heart</name>
<name nci-code = "C5371000">malignant germ cell neoplasm arising from the heart</name>
<name nci-code = "C5371000">heart with malignant germ cell tumor</name>
<name nci-code = "C5371000">malignant germ cell tumor arising in heart</name>
<name nci-code = "C5371000">malignant germ cell tumor involving heart</name>
<name nci-code = "C5371000">malignant germ cell tumor arising from heart</name>
<name nci-code = "C5371000">malignant germ cell tumor of heart</name>
<name nci-code = "C5371000">malignant germ cell tumor arising in the heart</name>
<name nci-code = "C5371000">malignant germ cell tumor involving the heart</name>
<name nci-code = "C5371000">malignant germ cell tumor arising from the heart</name>
<name nci-code = "C5371000">heart with malignant germ cell tumour</name>
<name nci-code = "C5371000">malignant germ cell tumour arising in heart</name>
<name nci-code = "C5371000">malignant germ cell tumour involving heart</name>
<name nci-code = "C5371000">malignant germ cell tumour arising from heart</name>
<name nci-code = "C5371000">malignant germ cell tumour of heart</name>
<name nci-code = "C5371000">malignant heart germ cell neoplasm</name>
<name nci-code = "C5371000">malignant heart germ cell tumor</name>
<name nci-code = "C5371000">malignant heart germ cell tumour</name>
<name nci-code = "C5371000">myocardial malignant germ cell neoplasm</name>
<name nci-code = "C5371000">myocardial malignant germ cell tumor</name>
<name nci-code = "C5403000">malignant intracranial germ cell neoplasm</name>
<name nci-code = "C5403000">malignant intracranial germ cell tumor</name>
<name nci-code = "C5403000">malignant intracranial germ cell tumour</name>
<name nci-code = "C5430000">intracranial germinoma</name>
<name nci-code = "C5461000">central nervous system germ cell neoplasm</name>
<name nci-code = "C5461000">central nervous system germ cell tumor</name>
<name nci-code = "C5461000">central nervous system germ cell tumour</name>
<name nci-code = "C5461000">cns germ cell neoplasm</name>
<name nci-code = "C5461000">cns germ cell tumor</name>
<name nci-code = "C5461000">cns germ cell tumour</name>
<name nci-code = "C5461000">central nervous system with germ cell neoplasm</name>
<name nci-code = "C5461000">germ cell neoplasm arising in central nervous system</name>
<name nci-code = "C5461000">germ cell neoplasm involving central nervous system</name>
<name nci-code = "C5461000">germ cell neoplasm arising from central nervous system</name>
<name nci-code = "C5461000">germ cell neoplasm of central nervous system</name>
<name nci-code = "C5461000">cns with germ cell neoplasm</name>
<name nci-code = "C5461000">germ cell neoplasm arising in cns</name>
<name nci-code = "C5461000">germ cell neoplasm involving cns</name>
<name nci-code = "C5461000">germ cell neoplasm arising from cns</name>
<name nci-code = "C5461000">germ cell neoplasm of cns</name>
<name nci-code = "C5461000">germ cell neoplasm arising in the central nervous system</name>
<name nci-code = "C5461000">germ cell neoplasm involving the central nervous system</name>
<name nci-code = "C5461000">germ cell neoplasm arising from the central nervous system</name>
<name nci-code = "C5461000">germ cell neoplasm arising in the cns</name>
<name nci-code = "C5461000">germ cell neoplasm involving the cns</name>
<name nci-code = "C5461000">germ cell neoplasm arising from the cns</name>
<name nci-code = "C5461000">central nervous system with germ cell tumor</name>
<name nci-code = "C5461000">germ cell tumor arising in central nervous system</name>
<name nci-code = "C5461000">germ cell tumor involving central nervous system</name>
<name nci-code = "C5461000">germ cell tumor arising from central nervous system</name>
<name nci-code = "C5461000">germ cell tumor of central nervous system</name>
<name nci-code = "C5461000">cns with germ cell tumor</name>
<name nci-code = "C5461000">germ cell tumor arising in cns</name>
<name nci-code = "C5461000">germ cell tumor involving cns</name>
<name nci-code = "C5461000">germ cell tumor arising from cns</name>
<name nci-code = "C5461000">germ cell tumor of cns</name>
<name nci-code = "C5461000">germ cell tumor arising in the central nervous system</name>
<name nci-code = "C5461000">germ cell tumor involving the central nervous system</name>
<name nci-code = "C5461000">germ cell tumor arising from the central nervous system</name>
<name nci-code = "C5461000">germ cell tumor arising in the cns</name>
<name nci-code = "C5461000">germ cell tumor involving the cns</name>
<name nci-code = "C5461000">germ cell tumor arising from the cns</name>
<name nci-code = "C5461000">central nervous system with germ cell tumour</name>
<name nci-code = "C5461000">germ cell tumour arising in central nervous system</name>
<name nci-code = "C5461000">germ cell tumour involving central nervous system</name>
<name nci-code = "C5461000">germ cell tumour arising from central nervous system</name>
<name nci-code = "C5461000">germ cell tumour of central nervous system</name>
<name nci-code = "C5461000">cns with germ cell tumour</name>
<name nci-code = "C5461000">germ cell tumour arising in cns</name>
<name nci-code = "C5461000">germ cell tumour involving cns</name>
<name nci-code = "C5461000">germ cell tumour arising from cns</name>
<name nci-code = "C5461000">germ cell tumour of cns</name>
<name nci-code = "C5486000">gastric malignant germ cell neoplasm</name>
<name nci-code = "C5486000">gastric malignant germ cell tumor</name>
<name nci-code = "C5486000">malignant gastric germ cell neoplasm</name>
<name nci-code = "C5486000">malignant gastric germ cell tumor</name>
<name nci-code = "C5486000">malignant gastric germ cell tumour</name>
<name nci-code = "C5486000">stomach with malignant germ cell neoplasm</name>
<name nci-code = "C5486000">malignant germ cell neoplasm arising in stomach</name>
<name nci-code = "C5486000">malignant germ cell neoplasm involving stomach</name>
<name nci-code = "C5486000">malignant germ cell neoplasm arising from stomach</name>
<name nci-code = "C5486000">malignant germ cell neoplasm of stomach</name>
<name nci-code = "C5486000">malignant germ cell neoplasm arising in the stomach</name>
<name nci-code = "C5486000">malignant germ cell neoplasm involving the stomach</name>
<name nci-code = "C5486000">malignant germ cell neoplasm arising from the stomach</name>
<name nci-code = "C5486000">stomach with malignant germ cell tumor</name>
<name nci-code = "C5486000">malignant germ cell tumor arising in stomach</name>
<name nci-code = "C5486000">malignant germ cell tumor involving stomach</name>
<name nci-code = "C5486000">malignant germ cell tumor arising from stomach</name>
<name nci-code = "C5486000">malignant germ cell tumor of stomach</name>
<name nci-code = "C5486000">malignant germ cell tumor arising in the stomach</name>
<name nci-code = "C5486000">malignant germ cell tumor involving the stomach</name>
<name nci-code = "C5486000">malignant germ cell tumor arising from the stomach</name>
<name nci-code = "C5486000">stomach with malignant germ cell tumour</name>
<name nci-code = "C5486000">malignant germ cell tumour arising in stomach</name>
<name nci-code = "C5486000">malignant germ cell tumour involving stomach</name>
<name nci-code = "C5486000">malignant germ cell tumour arising from stomach</name>
<name nci-code = "C5486000">malignant germ cell tumour of stomach</name>
<name nci-code = "C5486000">stomach malignant germ cell neoplasm</name>
<name nci-code = "C5486000">stomach malignant germ cell tumor</name>
<name nci-code = "C5792000">adult central nervous system germinoma</name>
<name nci-code = "C5792000">adult cns germinoma</name>
<name nci-code = "C5792000">adult central nervous system with germinoma</name>
<name nci-code = "C5792000">germinoma arising in adult central nervous system</name>
<name nci-code = "C5792000">germinoma involving adult central nervous system</name>
<name nci-code = "C5792000">germinoma arising from adult central nervous system</name>
<name nci-code = "C5792000">germinoma of adult central nervous system</name>
<name nci-code = "C5792000">adult cns with germinoma</name>
<name nci-code = "C5792000">germinoma arising in adult cns</name>
<name nci-code = "C5792000">germinoma involving adult cns</name>
<name nci-code = "C5792000">germinoma arising from adult cns</name>
<name nci-code = "C5792000">germinoma of adult cns</name>
<name nci-code = "C5792000">germinoma arising in the adult central nervous system</name>
<name nci-code = "C5792000">germinoma involving the adult central nervous system</name>
<name nci-code = "C5792000">germinoma arising from the adult central nervous system</name>
<name nci-code = "C5792000">germinoma arising in the adult cns</name>
<name nci-code = "C5792000">germinoma involving the adult cns</name>
<name nci-code = "C5792000">germinoma arising from the adult cns</name>
<name nci-code = "C5795000">childhood brain germ cell neoplasm</name>
<name nci-code = "C5795000">childhood brain germ cell tumor</name>
<name nci-code = "C5795000">childhood brain germ cell tumour</name>
<name nci-code = "C5795000">childhood germ cell brain neoplasm</name>
<name nci-code = "C5795000">childhood germ cell brain tumor</name>
<name nci-code = "C5795000">childhood germ cell brain tumour</name>
<name nci-code = "C5795000">childhood brain with germ cell neoplasm</name>
<name nci-code = "C5795000">germ cell neoplasm arising in childhood brain</name>
<name nci-code = "C5795000">germ cell neoplasm involving childhood brain</name>
<name nci-code = "C5795000">germ cell neoplasm arising from childhood brain</name>
<name nci-code = "C5795000">germ cell neoplasm of childhood brain</name>
<name nci-code = "C5795000">pediatric brain with germ cell neoplasm</name>
<name nci-code = "C5795000">germ cell neoplasm arising in pediatric brain</name>
<name nci-code = "C5795000">germ cell neoplasm involving pediatric brain</name>
<name nci-code = "C5795000">germ cell neoplasm arising from pediatric brain</name>
<name nci-code = "C5795000">germ cell neoplasm of pediatric brain</name>
<name nci-code = "C5795000">germ cell neoplasm arising in the childhood brain</name>
<name nci-code = "C5795000">germ cell neoplasm involving the childhood brain</name>
<name nci-code = "C5795000">germ cell neoplasm arising from the childhood brain</name>
<name nci-code = "C5795000">germ cell neoplasm arising in the pediatric brain</name>
<name nci-code = "C5795000">germ cell neoplasm involving the pediatric brain</name>
<name nci-code = "C5795000">germ cell neoplasm arising from the pediatric brain</name>
<name nci-code = "C5795000">childhood brain with germ cell tumor</name>
<name nci-code = "C5795000">germ cell tumor arising in childhood brain</name>
<name nci-code = "C5795000">germ cell tumor involving childhood brain</name>
<name nci-code = "C5795000">germ cell tumor arising from childhood brain</name>
<name nci-code = "C5795000">germ cell tumor of childhood brain</name>
<name nci-code = "C5795000">pediatric brain with germ cell tumor</name>
<name nci-code = "C5795000">germ cell tumor arising in pediatric brain</name>
<name nci-code = "C5795000">germ cell tumor involving pediatric brain</name>
<name nci-code = "C5795000">germ cell tumor arising from pediatric brain</name>
<name nci-code = "C5795000">germ cell tumor of pediatric brain</name>
<name nci-code = "C5795000">germ cell tumor arising in the childhood brain</name>
<name nci-code = "C5795000">germ cell tumor involving the childhood brain</name>
<name nci-code = "C5795000">germ cell tumor arising from the childhood brain</name>
<name nci-code = "C5795000">germ cell tumor arising in the pediatric brain</name>
<name nci-code = "C5795000">germ cell tumor involving the pediatric brain</name>
<name nci-code = "C5795000">germ cell tumor arising from the pediatric brain</name>
<name nci-code = "C5795000">childhood brain with germ cell tumour</name>
<name nci-code = "C5795000">germ cell tumour arising in childhood brain</name>
<name nci-code = "C5795000">germ cell tumour involving childhood brain</name>
<name nci-code = "C5795000">germ cell tumour arising from childhood brain</name>
<name nci-code = "C5795000">germ cell tumour of childhood brain</name>
<name nci-code = "C5795000">pediatric brain with germ cell tumour</name>
<name nci-code = "C5795000">germ cell tumour arising in pediatric brain</name>
<name nci-code = "C5795000">germ cell tumour involving pediatric brain</name>
<name nci-code = "C5795000">germ cell tumour arising from pediatric brain</name>
<name nci-code = "C5795000">germ cell tumour of pediatric brain</name>
<name nci-code = "C5795000">pediatric brain germ cell neoplasm</name>
<name nci-code = "C5795000">pediatric brain germ cell tumor</name>
<name nci-code = "C5795000">pediatric brain germ cell tumour</name>
<name nci-code = "C6205000">central nervous system childhood germ cell neoplasm</name>
<name nci-code = "C6205000">central nervous system childhood germ cell tumor</name>
<name nci-code = "C6205000">central nervous system pediatric germ cell neoplasm</name>
<name nci-code = "C6205000">central nervous system pediatric germ cell tumor</name>
<name nci-code = "C6205000">childhood central nervous system germ cell neoplasm</name>
<name nci-code = "C6205000">childhood central nervous system germ cell tumor</name>
<name nci-code = "C6205000">childhood central nervous system germ cell tumour</name>
<name nci-code = "C6205000">childhood cns germ cell neoplasm</name>
<name nci-code = "C6205000">childhood cns germ cell tumor</name>
<name nci-code = "C6205000">childhood cns germ cell tumour</name>
<name nci-code = "C6205000">central nervous system with childhood germ cell neoplasm</name>
<name nci-code = "C6205000">childhood germ cell neoplasm arising in central nervous system</name>
<name nci-code = "C6205000">childhood germ cell neoplasm involving central nervous system</name>
<name nci-code = "C6205000">childhood germ cell neoplasm arising from central nervous system</name>
<name nci-code = "C6205000">childhood germ cell neoplasm of central nervous system</name>
<name nci-code = "C6205000">cns with childhood germ cell neoplasm</name>
<name nci-code = "C6205000">childhood germ cell neoplasm arising in cns</name>
<name nci-code = "C6205000">childhood germ cell neoplasm involving cns</name>
<name nci-code = "C6205000">childhood germ cell neoplasm arising from cns</name>
<name nci-code = "C6205000">childhood germ cell neoplasm of cns</name>
<name nci-code = "C6205000">childhood germ cell neoplasm arising in the central nervous system</name>
<name nci-code = "C6205000">childhood germ cell neoplasm involving the central nervous system</name>
<name nci-code = "C6205000">childhood germ cell neoplasm arising from the central nervous system</name>
<name nci-code = "C6205000">childhood germ cell neoplasm arising in the cns</name>
<name nci-code = "C6205000">childhood germ cell neoplasm involving the cns</name>
<name nci-code = "C6205000">childhood germ cell neoplasm arising from the cns</name>
<name nci-code = "C6205000">central nervous system with childhood germ cell tumor</name>
<name nci-code = "C6205000">childhood germ cell tumor arising in central nervous system</name>
<name nci-code = "C6205000">childhood germ cell tumor involving central nervous system</name>
<name nci-code = "C6205000">childhood germ cell tumor arising from central nervous system</name>
<name nci-code = "C6205000">childhood germ cell tumor of central nervous system</name>
<name nci-code = "C6205000">cns with childhood germ cell tumor</name>
<name nci-code = "C6205000">childhood germ cell tumor arising in cns</name>
<name nci-code = "C6205000">childhood germ cell tumor involving cns</name>
<name nci-code = "C6205000">childhood germ cell tumor arising from cns</name>
<name nci-code = "C6205000">childhood germ cell tumor of cns</name>
<name nci-code = "C6205000">childhood germ cell tumor arising in the central nervous system</name>
<name nci-code = "C6205000">childhood germ cell tumor involving the central nervous system</name>
<name nci-code = "C6205000">childhood germ cell tumor arising from the central nervous system</name>
<name nci-code = "C6205000">childhood germ cell tumor arising in the cns</name>
<name nci-code = "C6205000">childhood germ cell tumor involving the cns</name>
<name nci-code = "C6205000">childhood germ cell tumor arising from the cns</name>
<name nci-code = "C6205000">central nervous system with childhood germ cell tumour</name>
<name nci-code = "C6205000">childhood germ cell tumour arising in central nervous system</name>
<name nci-code = "C6205000">childhood germ cell tumour involving central nervous system</name>
<name nci-code = "C6205000">childhood germ cell tumour arising from central nervous system</name>
<name nci-code = "C6205000">childhood germ cell tumour of central nervous system</name>
<name nci-code = "C6205000">cns with childhood germ cell tumour</name>
<name nci-code = "C6205000">childhood germ cell tumour arising in cns</name>
<name nci-code = "C6205000">childhood germ cell tumour involving cns</name>
<name nci-code = "C6205000">childhood germ cell tumour arising from cns</name>
<name nci-code = "C6205000">childhood germ cell tumour of cns</name>
<name nci-code = "C6205000">cns childhood germ cell neoplasm</name>
<name nci-code = "C6205000">cns childhood germ cell tumor</name>
<name nci-code = "C6205000">cns pediatric germ cell neoplasm</name>
<name nci-code = "C6205000">cns pediatric germ cell tumor</name>
<name nci-code = "C6205000">pediatric central nervous system germ cell neoplasm</name>
<name nci-code = "C6205000">pediatric central nervous system germ cell tumor</name>
<name nci-code = "C6205000">pediatric central nervous system germ cell tumour</name>
<name nci-code = "C6205000">pediatric cns germ cell neoplasm</name>
<name nci-code = "C6205000">pediatric cns germ cell tumor</name>
<name nci-code = "C6205000">pediatric cns germ cell tumour</name>
<name nci-code = "C6205000">central nervous system with pediatric germ cell neoplasm</name>
<name nci-code = "C6205000">pediatric germ cell neoplasm arising in central nervous system</name>
<name nci-code = "C6205000">pediatric germ cell neoplasm involving central nervous system</name>
<name nci-code = "C6205000">pediatric germ cell neoplasm arising from central nervous system</name>
<name nci-code = "C6205000">pediatric germ cell neoplasm of central nervous system</name>
<name nci-code = "C6205000">cns with pediatric germ cell neoplasm</name>
<name nci-code = "C6205000">pediatric germ cell neoplasm arising in cns</name>
<name nci-code = "C6205000">pediatric germ cell neoplasm involving cns</name>
<name nci-code = "C6205000">pediatric germ cell neoplasm arising from cns</name>
<name nci-code = "C6205000">pediatric germ cell neoplasm of cns</name>
<name nci-code = "C6205000">pediatric germ cell neoplasm arising in the central nervous system</name>
<name nci-code = "C6205000">pediatric germ cell neoplasm involving the central nervous system</name>
<name nci-code = "C6205000">pediatric germ cell neoplasm arising from the central nervous system</name>
<name nci-code = "C6205000">pediatric germ cell neoplasm arising in the cns</name>
<name nci-code = "C6205000">pediatric germ cell neoplasm involving the cns</name>
<name nci-code = "C6205000">pediatric germ cell neoplasm arising from the cns</name>
<name nci-code = "C6205000">central nervous system with pediatric germ cell tumor</name>
<name nci-code = "C6205000">pediatric germ cell tumor arising in central nervous system</name>
<name nci-code = "C6205000">pediatric germ cell tumor involving central nervous system</name>
<name nci-code = "C6205000">pediatric germ cell tumor arising from central nervous system</name>
<name nci-code = "C6205000">pediatric germ cell tumor of central nervous system</name>
<name nci-code = "C6205000">cns with pediatric germ cell tumor</name>
<name nci-code = "C6205000">pediatric germ cell tumor arising in cns</name>
<name nci-code = "C6205000">pediatric germ cell tumor involving cns</name>
<name nci-code = "C6205000">pediatric germ cell tumor arising from cns</name>
<name nci-code = "C6205000">pediatric germ cell tumor of cns</name>
<name nci-code = "C6205000">pediatric germ cell tumor arising in the central nervous system</name>
<name nci-code = "C6205000">pediatric germ cell tumor involving the central nervous system</name>
<name nci-code = "C6205000">pediatric germ cell tumor arising from the central nervous system</name>
<name nci-code = "C6205000">pediatric germ cell tumor arising in the cns</name>
<name nci-code = "C6205000">pediatric germ cell tumor involving the cns</name>
<name nci-code = "C6205000">pediatric germ cell tumor arising from the cns</name>
<name nci-code = "C6205000">central nervous system with pediatric germ cell tumour</name>
<name nci-code = "C6205000">pediatric germ cell tumour arising in central nervous system</name>
<name nci-code = "C6205000">pediatric germ cell tumour involving central nervous system</name>
<name nci-code = "C6205000">pediatric germ cell tumour arising from central nervous system</name>
<name nci-code = "C6205000">pediatric germ cell tumour of central nervous system</name>
<name nci-code = "C6205000">cns with pediatric germ cell tumour</name>
<name nci-code = "C6205000">pediatric germ cell tumour arising in cns</name>
<name nci-code = "C6205000">pediatric germ cell tumour involving cns</name>
<name nci-code = "C6205000">pediatric germ cell tumour arising from cns</name>
<name nci-code = "C6205000">pediatric germ cell tumour of cns</name>
<name nci-code = "C6207000">childhood brain germinoma</name>
<name nci-code = "C6207000">childhood brain with germinoma</name>
<name nci-code = "C6207000">germinoma arising in childhood brain</name>
<name nci-code = "C6207000">germinoma involving childhood brain</name>
<name nci-code = "C6207000">germinoma arising from childhood brain</name>
<name nci-code = "C6207000">germinoma of childhood brain</name>
<name nci-code = "C6207000">pediatric brain with germinoma</name>
<name nci-code = "C6207000">germinoma arising in pediatric brain</name>
<name nci-code = "C6207000">germinoma involving pediatric brain</name>
<name nci-code = "C6207000">germinoma arising from pediatric brain</name>
<name nci-code = "C6207000">germinoma of pediatric brain</name>
<name nci-code = "C6207000">germinoma arising in the childhood brain</name>
<name nci-code = "C6207000">germinoma involving the childhood brain</name>
<name nci-code = "C6207000">germinoma arising from the childhood brain</name>
<name nci-code = "C6207000">germinoma arising in the pediatric brain</name>
<name nci-code = "C6207000">germinoma involving the pediatric brain</name>
<name nci-code = "C6207000">germinoma arising from the pediatric brain</name>
<name nci-code = "C6207000">pediatric brain germinoma</name>
<name nci-code = "C6284000">brain germinoma</name>
<name nci-code = "C6284000">brain with germinoma</name>
<name nci-code = "C6284000">germinoma arising in brain</name>
<name nci-code = "C6284000">germinoma involving brain</name>
<name nci-code = "C6284000">germinoma arising from brain</name>
<name nci-code = "C6284000">germinoma of brain</name>
<name nci-code = "C6284000">germinoma arising in the brain</name>
<name nci-code = "C6284000">germinoma involving the brain</name>
<name nci-code = "C6284000">germinoma arising from the brain</name>
<name nci-code = "C6285000">adult central nervous system germ cell neoplasm</name>
<name nci-code = "C6285000">adult central nervous system germ cell tumor</name>
<name nci-code = "C6285000">adult central nervous system germ cell tumour</name>
<name nci-code = "C6285000">adult cns germ cell neoplasm</name>
<name nci-code = "C6285000">adult cns germ cell tumor</name>
<name nci-code = "C6285000">adult cns germ cell tumour</name>
<name nci-code = "C6285000">adult central nervous system with germ cell neoplasm</name>
<name nci-code = "C6285000">germ cell neoplasm arising in adult central nervous system</name>
<name nci-code = "C6285000">germ cell neoplasm involving adult central nervous system</name>
<name nci-code = "C6285000">germ cell neoplasm arising from adult central nervous system</name>
<name nci-code = "C6285000">germ cell neoplasm of adult central nervous system</name>
<name nci-code = "C6285000">adult cns with germ cell neoplasm</name>
<name nci-code = "C6285000">germ cell neoplasm arising in adult cns</name>
<name nci-code = "C6285000">germ cell neoplasm involving adult cns</name>
<name nci-code = "C6285000">germ cell neoplasm arising from adult cns</name>
<name nci-code = "C6285000">germ cell neoplasm of adult cns</name>
<name nci-code = "C6285000">germ cell neoplasm arising in the adult central nervous system</name>
<name nci-code = "C6285000">germ cell neoplasm involving the adult central nervous system</name>
<name nci-code = "C6285000">germ cell neoplasm arising from the adult central nervous system</name>
<name nci-code = "C6285000">germ cell neoplasm arising in the adult cns</name>
<name nci-code = "C6285000">germ cell neoplasm involving the adult cns</name>
<name nci-code = "C6285000">germ cell neoplasm arising from the adult cns</name>
<name nci-code = "C6285000">adult central nervous system with germ cell tumor</name>
<name nci-code = "C6285000">germ cell tumor arising in adult central nervous system</name>
<name nci-code = "C6285000">germ cell tumor involving adult central nervous system</name>
<name nci-code = "C6285000">germ cell tumor arising from adult central nervous system</name>
<name nci-code = "C6285000">germ cell tumor of adult central nervous system</name>
<name nci-code = "C6285000">adult cns with germ cell tumor</name>
<name nci-code = "C6285000">germ cell tumor arising in adult cns</name>
<name nci-code = "C6285000">germ cell tumor involving adult cns</name>
<name nci-code = "C6285000">germ cell tumor arising from adult cns</name>
<name nci-code = "C6285000">germ cell tumor of adult cns</name>
<name nci-code = "C6285000">germ cell tumor arising in the adult central nervous system</name>
<name nci-code = "C6285000">germ cell tumor involving the adult central nervous system</name>
<name nci-code = "C6285000">germ cell tumor arising from the adult central nervous system</name>
<name nci-code = "C6285000">germ cell tumor arising in the adult cns</name>
<name nci-code = "C6285000">germ cell tumor involving the adult cns</name>
<name nci-code = "C6285000">germ cell tumor arising from the adult cns</name>
<name nci-code = "C6285000">adult central nervous system with germ cell tumour</name>
<name nci-code = "C6285000">germ cell tumour arising in adult central nervous system</name>
<name nci-code = "C6285000">germ cell tumour involving adult central nervous system</name>
<name nci-code = "C6285000">germ cell tumour arising from adult central nervous system</name>
<name nci-code = "C6285000">germ cell tumour of adult central nervous system</name>
<name nci-code = "C6285000">adult cns with germ cell tumour</name>
<name nci-code = "C6285000">germ cell tumour arising in adult cns</name>
<name nci-code = "C6285000">germ cell tumour involving adult cns</name>
<name nci-code = "C6285000">germ cell tumour arising from adult cns</name>
<name nci-code = "C6285000">germ cell tumour of adult cns</name>
<name nci-code = "C6291000">ovary with figo stage 1a malignant germ cell neoplasm</name>
<name nci-code = "C6291000">figo stage 1a malignant germ cell neoplasm arising in ovary</name>
<name nci-code = "C6291000">figo stage 1a malignant germ cell neoplasm involving ovary</name>
<name nci-code = "C6291000">figo stage 1a malignant germ cell neoplasm arising from ovary</name>
<name nci-code = "C6291000">figo stage 1a malignant germ cell neoplasm of ovary</name>
<name nci-code = "C6291000">figo stage 1a malignant germ cell neoplasm arising in the ovary</name>
<name nci-code = "C6291000">figo stage 1a malignant germ cell neoplasm involving the ovary</name>
<name nci-code = "C6291000">figo stage 1a malignant germ cell neoplasm arising from the ovary</name>
<name nci-code = "C6291000">ovary with figo stage 1a malignant germ cell tumor</name>
<name nci-code = "C6291000">figo stage 1a malignant germ cell tumor arising in ovary</name>
<name nci-code = "C6291000">figo stage 1a malignant germ cell tumor involving ovary</name>
<name nci-code = "C6291000">figo stage 1a malignant germ cell tumor arising from ovary</name>
<name nci-code = "C6291000">figo stage 1a malignant germ cell tumor of ovary</name>
<name nci-code = "C6291000">figo stage 1a malignant germ cell tumor arising in the ovary</name>
<name nci-code = "C6291000">figo stage 1a malignant germ cell tumor involving the ovary</name>
<name nci-code = "C6291000">figo stage 1a malignant germ cell tumor arising from the ovary</name>
<name nci-code = "C6291000">figo stage 1a malignant ovarian germ cell neoplasm</name>
<name nci-code = "C6291000">figo stage 1a malignant ovarian germ cell tumor</name>
<name nci-code = "C6291000">ovary with figo stage ia malignant germ cell neoplasm</name>
<name nci-code = "C6291000">figo stage ia malignant germ cell neoplasm arising in ovary</name>
<name nci-code = "C6291000">figo stage ia malignant germ cell neoplasm involving ovary</name>
<name nci-code = "C6291000">figo stage ia malignant germ cell neoplasm arising from ovary</name>
<name nci-code = "C6291000">figo stage ia malignant germ cell neoplasm of ovary</name>
<name nci-code = "C6291000">figo stage ia malignant germ cell neoplasm arising in the ovary</name>
<name nci-code = "C6291000">figo stage ia malignant germ cell neoplasm involving the ovary</name>
<name nci-code = "C6291000">figo stage ia malignant germ cell neoplasm arising from the ovary</name>
<name nci-code = "C6291000">ovary with figo stage ia malignant germ cell tumor</name>
<name nci-code = "C6291000">figo stage ia malignant germ cell tumor arising in ovary</name>
<name nci-code = "C6291000">figo stage ia malignant germ cell tumor involving ovary</name>
<name nci-code = "C6291000">figo stage ia malignant germ cell tumor arising from ovary</name>
<name nci-code = "C6291000">figo stage ia malignant germ cell tumor of ovary</name>
<name nci-code = "C6291000">figo stage ia malignant germ cell tumor arising in the ovary</name>
<name nci-code = "C6291000">figo stage ia malignant germ cell tumor involving the ovary</name>
<name nci-code = "C6291000">figo stage ia malignant germ cell tumor arising from the ovary</name>
<name nci-code = "C6291000">ovary with figo stage ia malignant germ cell tumour</name>
<name nci-code = "C6291000">figo stage ia malignant germ cell tumour arising in ovary</name>
<name nci-code = "C6291000">figo stage ia malignant germ cell tumour involving ovary</name>
<name nci-code = "C6291000">figo stage ia malignant germ cell tumour arising from ovary</name>
<name nci-code = "C6291000">figo stage ia malignant germ cell tumour of ovary</name>
<name nci-code = "C6291000">figo stage ia malignant ovarian germ cell neoplasm</name>
<name nci-code = "C6291000">figo stage ia malignant ovarian germ cell tumor</name>
<name nci-code = "C6291000">figo stage ia malignant ovarian germ cell tumour</name>
<name nci-code = "C6291000">ovarian figo stage 1a malignant germ cell neoplasm</name>
<name nci-code = "C6291000">ovarian figo stage 1a malignant germ cell tumor</name>
<name nci-code = "C6291000">ovarian figo stage ia malignant germ cell neoplasm</name>
<name nci-code = "C6291000">ovarian figo stage ia malignant germ cell tumor</name>
<name nci-code = "C6291000">ovary figo stage 1a malignant germ cell neoplasm</name>
<name nci-code = "C6291000">ovary figo stage 1a malignant germ cell tumor</name>
<name nci-code = "C6291000">ovary figo stage ia malignant germ cell neoplasm</name>
<name nci-code = "C6291000">ovary figo stage ia malignant germ cell tumor</name>
<name nci-code = "C6291000">stage 1a ovarian germ cell tumor</name>
<name nci-code = "C6291000">stage ia ovarian germ cell neoplasm</name>
<name nci-code = "C6291000">stage ia ovarian germ cell tumor</name>
<name nci-code = "C6291000">stage ia ovarian germ cell tumour</name>
<name nci-code = "C6292000">ovary with figo stage ib malignant germ cell neoplasm</name>
<name nci-code = "C6292000">figo stage ib malignant germ cell neoplasm arising in ovary</name>
<name nci-code = "C6292000">figo stage ib malignant germ cell neoplasm involving ovary</name>
<name nci-code = "C6292000">figo stage ib malignant germ cell neoplasm arising from ovary</name>
<name nci-code = "C6292000">figo stage ib malignant germ cell neoplasm of ovary</name>
<name nci-code = "C6292000">figo stage ib malignant germ cell neoplasm arising in the ovary</name>
<name nci-code = "C6292000">figo stage ib malignant germ cell neoplasm involving the ovary</name>
<name nci-code = "C6292000">figo stage ib malignant germ cell neoplasm arising from the ovary</name>
<name nci-code = "C6292000">ovary with figo stage ib malignant germ cell tumor</name>
<name nci-code = "C6292000">figo stage ib malignant germ cell tumor arising in ovary</name>
<name nci-code = "C6292000">figo stage ib malignant germ cell tumor involving ovary</name>
<name nci-code = "C6292000">figo stage ib malignant germ cell tumor arising from ovary</name>
<name nci-code = "C6292000">figo stage ib malignant germ cell tumor of ovary</name>
<name nci-code = "C6292000">figo stage ib malignant germ cell tumor arising in the ovary</name>
<name nci-code = "C6292000">figo stage ib malignant germ cell tumor involving the ovary</name>
<name nci-code = "C6292000">figo stage ib malignant germ cell tumor arising from the ovary</name>
<name nci-code = "C6292000">ovary with figo stage ib malignant germ cell tumour</name>
<name nci-code = "C6292000">figo stage ib malignant germ cell tumour arising in ovary</name>
<name nci-code = "C6292000">figo stage ib malignant germ cell tumour involving ovary</name>
<name nci-code = "C6292000">figo stage ib malignant germ cell tumour arising from ovary</name>
<name nci-code = "C6292000">figo stage ib malignant germ cell tumour of ovary</name>
<name nci-code = "C6292000">figo stage ib malignant ovarian germ cell neoplasm</name>
<name nci-code = "C6292000">figo stage ib malignant ovarian germ cell tumor</name>
<name nci-code = "C6292000">figo stage ib malignant ovarian germ cell tumour</name>
<name nci-code = "C6292000">ovarian figo stage ib malignant germ cell neoplasm</name>
<name nci-code = "C6292000">ovarian figo stage ib malignant germ cell tumor</name>
<name nci-code = "C6292000">ovary figo stage ib malignant germ cell neoplasm</name>
<name nci-code = "C6292000">ovary figo stage ib malignant germ cell tumor</name>
<name nci-code = "C6292000">stage ib ovarian germ cell neoplasm</name>
<name nci-code = "C6292000">stage ib ovarian germ cell tumor</name>
<name nci-code = "C6292000">stage ib ovarian germ cell tumour</name>
<name nci-code = "C6293000">ovary with figo stage ic malignant germ cell neoplasm</name>
<name nci-code = "C6293000">figo stage ic malignant germ cell neoplasm arising in ovary</name>
<name nci-code = "C6293000">figo stage ic malignant germ cell neoplasm involving ovary</name>
<name nci-code = "C6293000">figo stage ic malignant germ cell neoplasm arising from ovary</name>
<name nci-code = "C6293000">figo stage ic malignant germ cell neoplasm of ovary</name>
<name nci-code = "C6293000">figo stage ic malignant germ cell neoplasm arising in the ovary</name>
<name nci-code = "C6293000">figo stage ic malignant germ cell neoplasm involving the ovary</name>
<name nci-code = "C6293000">figo stage ic malignant germ cell neoplasm arising from the ovary</name>
<name nci-code = "C6293000">ovary with figo stage ic malignant germ cell tumor</name>
<name nci-code = "C6293000">figo stage ic malignant germ cell tumor arising in ovary</name>
<name nci-code = "C6293000">figo stage ic malignant germ cell tumor involving ovary</name>
<name nci-code = "C6293000">figo stage ic malignant germ cell tumor arising from ovary</name>
<name nci-code = "C6293000">figo stage ic malignant germ cell tumor of ovary</name>
<name nci-code = "C6293000">figo stage ic malignant germ cell tumor arising in the ovary</name>
<name nci-code = "C6293000">figo stage ic malignant germ cell tumor involving the ovary</name>
<name nci-code = "C6293000">figo stage ic malignant germ cell tumor arising from the ovary</name>
<name nci-code = "C6293000">ovary with figo stage ic malignant germ cell tumour</name>
<name nci-code = "C6293000">figo stage ic malignant germ cell tumour arising in ovary</name>
<name nci-code = "C6293000">figo stage ic malignant germ cell tumour involving ovary</name>
<name nci-code = "C6293000">figo stage ic malignant germ cell tumour arising from ovary</name>
<name nci-code = "C6293000">figo stage ic malignant germ cell tumour of ovary</name>
<name nci-code = "C6293000">figo stage ic malignant ovarian germ cell neoplasm</name>
<name nci-code = "C6293000">figo stage ic malignant ovarian germ cell tumor</name>
<name nci-code = "C6293000">figo stage ic malignant ovarian germ cell tumour</name>
<name nci-code = "C6293000">ovarian figo stage ic malignant germ cell neoplasm</name>
<name nci-code = "C6293000">ovarian figo stage ic malignant germ cell tumor</name>
<name nci-code = "C6293000">ovary figo stage ic malignant germ cell neoplasm</name>
<name nci-code = "C6293000">ovary figo stage ic malignant germ cell tumor</name>
<name nci-code = "C6293000">stage ic ovarian germ cell neoplasm</name>
<name nci-code = "C6293000">stage ic ovarian germ cell tumor</name>
<name nci-code = "C6293000">stage ic ovarian germ cell tumour</name>
<name nci-code = "C6294000">ovary with figo stage iic malignant germ cell neoplasm</name>
<name nci-code = "C6294000">figo stage iic malignant germ cell neoplasm arising in ovary</name>
<name nci-code = "C6294000">figo stage iic malignant germ cell neoplasm involving ovary</name>
<name nci-code = "C6294000">figo stage iic malignant germ cell neoplasm arising from ovary</name>
<name nci-code = "C6294000">figo stage iic malignant germ cell neoplasm of ovary</name>
<name nci-code = "C6294000">figo stage iic malignant germ cell neoplasm arising in the ovary</name>
<name nci-code = "C6294000">figo stage iic malignant germ cell neoplasm involving the ovary</name>
<name nci-code = "C6294000">figo stage iic malignant germ cell neoplasm arising from the ovary</name>
<name nci-code = "C6294000">ovary with figo stage iic malignant germ cell tumor</name>
<name nci-code = "C6294000">figo stage iic malignant germ cell tumor arising in ovary</name>
<name nci-code = "C6294000">figo stage iic malignant germ cell tumor involving ovary</name>
<name nci-code = "C6294000">figo stage iic malignant germ cell tumor arising from ovary</name>
<name nci-code = "C6294000">figo stage iic malignant germ cell tumor of ovary</name>
<name nci-code = "C6294000">figo stage iic malignant germ cell tumor arising in the ovary</name>
<name nci-code = "C6294000">figo stage iic malignant germ cell tumor involving the ovary</name>
<name nci-code = "C6294000">figo stage iic malignant germ cell tumor arising from the ovary</name>
<name nci-code = "C6294000">ovary with figo stage iic malignant germ cell tumour</name>
<name nci-code = "C6294000">figo stage iic malignant germ cell tumour arising in ovary</name>
<name nci-code = "C6294000">figo stage iic malignant germ cell tumour involving ovary</name>
<name nci-code = "C6294000">figo stage iic malignant germ cell tumour arising from ovary</name>
<name nci-code = "C6294000">figo stage iic malignant germ cell tumour of ovary</name>
<name nci-code = "C6294000">figo stage iic malignant ovarian germ cell neoplasm</name>
<name nci-code = "C6294000">figo stage iic malignant ovarian germ cell tumor</name>
<name nci-code = "C6294000">figo stage iic malignant ovarian germ cell tumour</name>
<name nci-code = "C6294000">ovarian figo stage iic malignant germ cell neoplasm</name>
<name nci-code = "C6294000">ovarian figo stage iic malignant germ cell tumor</name>
<name nci-code = "C6294000">ovary figo stage iic malignant germ cell neoplasm</name>
<name nci-code = "C6294000">ovary figo stage iic malignant germ cell tumor</name>
<name nci-code = "C6294000">stage iic ovarian germ cell neoplasm</name>
<name nci-code = "C6294000">stage iic ovarian germ cell tumor</name>
<name nci-code = "C6294000">stage iic ovarian germ cell tumour</name>
<name nci-code = "C6295000">ovary with figo stage iib malignant germ cell neoplasm</name>
<name nci-code = "C6295000">figo stage iib malignant germ cell neoplasm arising in ovary</name>
<name nci-code = "C6295000">figo stage iib malignant germ cell neoplasm involving ovary</name>
<name nci-code = "C6295000">figo stage iib malignant germ cell neoplasm arising from ovary</name>
<name nci-code = "C6295000">figo stage iib malignant germ cell neoplasm of ovary</name>
<name nci-code = "C6295000">figo stage iib malignant germ cell neoplasm arising in the ovary</name>
<name nci-code = "C6295000">figo stage iib malignant germ cell neoplasm involving the ovary</name>
<name nci-code = "C6295000">figo stage iib malignant germ cell neoplasm arising from the ovary</name>
<name nci-code = "C6295000">ovary with figo stage iib malignant germ cell tumor</name>
<name nci-code = "C6295000">figo stage iib malignant germ cell tumor arising in ovary</name>
<name nci-code = "C6295000">figo stage iib malignant germ cell tumor involving ovary</name>
<name nci-code = "C6295000">figo stage iib malignant germ cell tumor arising from ovary</name>
<name nci-code = "C6295000">figo stage iib malignant germ cell tumor of ovary</name>
<name nci-code = "C6295000">figo stage iib malignant germ cell tumor arising in the ovary</name>
<name nci-code = "C6295000">figo stage iib malignant germ cell tumor involving the ovary</name>
<name nci-code = "C6295000">figo stage iib malignant germ cell tumor arising from the ovary</name>
<name nci-code = "C6295000">ovary with figo stage iib malignant germ cell tumour</name>
<name nci-code = "C6295000">figo stage iib malignant germ cell tumour arising in ovary</name>
<name nci-code = "C6295000">figo stage iib malignant germ cell tumour involving ovary</name>
<name nci-code = "C6295000">figo stage iib malignant germ cell tumour arising from ovary</name>
<name nci-code = "C6295000">figo stage iib malignant germ cell tumour of ovary</name>
<name nci-code = "C6295000">figo stage iib malignant ovarian germ cell neoplasm</name>
<name nci-code = "C6295000">figo stage iib malignant ovarian germ cell tumor</name>
<name nci-code = "C6295000">figo stage iib malignant ovarian germ cell tumour</name>
<name nci-code = "C6295000">ovarian figo stage iib malignant germ cell neoplasm</name>
<name nci-code = "C6295000">ovarian figo stage iib malignant germ cell tumor</name>
<name nci-code = "C6295000">ovary figo stage iib malignant germ cell neoplasm</name>
<name nci-code = "C6295000">ovary figo stage iib malignant germ cell tumor</name>
<name nci-code = "C6295000">stage iib ovarian germ cell neoplasm</name>
<name nci-code = "C6295000">stage iib ovarian germ cell tumor</name>
<name nci-code = "C6295000">stage iib ovarian germ cell tumour</name>
<name nci-code = "C6296000">ovary with figo stage 2a malignant germ cell neoplasm</name>
<name nci-code = "C6296000">figo stage 2a malignant germ cell neoplasm arising in ovary</name>
<name nci-code = "C6296000">figo stage 2a malignant germ cell neoplasm involving ovary</name>
<name nci-code = "C6296000">figo stage 2a malignant germ cell neoplasm arising from ovary</name>
<name nci-code = "C6296000">figo stage 2a malignant germ cell neoplasm of ovary</name>
<name nci-code = "C6296000">figo stage 2a malignant germ cell neoplasm arising in the ovary</name>
<name nci-code = "C6296000">figo stage 2a malignant germ cell neoplasm involving the ovary</name>
<name nci-code = "C6296000">figo stage 2a malignant germ cell neoplasm arising from the ovary</name>
<name nci-code = "C6296000">ovary with figo stage 2a malignant germ cell tumor</name>
<name nci-code = "C6296000">figo stage 2a malignant germ cell tumor arising in ovary</name>
<name nci-code = "C6296000">figo stage 2a malignant germ cell tumor involving ovary</name>
<name nci-code = "C6296000">figo stage 2a malignant germ cell tumor arising from ovary</name>
<name nci-code = "C6296000">figo stage 2a malignant germ cell tumor of ovary</name>
<name nci-code = "C6296000">figo stage 2a malignant germ cell tumor arising in the ovary</name>
<name nci-code = "C6296000">figo stage 2a malignant germ cell tumor involving the ovary</name>
<name nci-code = "C6296000">figo stage 2a malignant germ cell tumor arising from the ovary</name>
<name nci-code = "C6296000">figo stage 2a malignant ovarian germ cell neoplasm</name>
<name nci-code = "C6296000">figo stage 2a malignant ovarian germ cell tumor</name>
<name nci-code = "C6296000">ovary with figo stage iia malignant germ cell neoplasm</name>
<name nci-code = "C6296000">figo stage iia malignant germ cell neoplasm arising in ovary</name>
<name nci-code = "C6296000">figo stage iia malignant germ cell neoplasm involving ovary</name>
<name nci-code = "C6296000">figo stage iia malignant germ cell neoplasm arising from ovary</name>
<name nci-code = "C6296000">figo stage iia malignant germ cell neoplasm of ovary</name>
<name nci-code = "C6296000">figo stage iia malignant germ cell neoplasm arising in the ovary</name>
<name nci-code = "C6296000">figo stage iia malignant germ cell neoplasm involving the ovary</name>
<name nci-code = "C6296000">figo stage iia malignant germ cell neoplasm arising from the ovary</name>
<name nci-code = "C6296000">ovary with figo stage iia malignant germ cell tumor</name>
<name nci-code = "C6296000">figo stage iia malignant germ cell tumor arising in ovary</name>
<name nci-code = "C6296000">figo stage iia malignant germ cell tumor involving ovary</name>
<name nci-code = "C6296000">figo stage iia malignant germ cell tumor arising from ovary</name>
<name nci-code = "C6296000">figo stage iia malignant germ cell tumor of ovary</name>
<name nci-code = "C6296000">figo stage iia malignant germ cell tumor arising in the ovary</name>
<name nci-code = "C6296000">figo stage iia malignant germ cell tumor involving the ovary</name>
<name nci-code = "C6296000">figo stage iia malignant germ cell tumor arising from the ovary</name>
<name nci-code = "C6296000">ovary with figo stage iia malignant germ cell tumour</name>
<name nci-code = "C6296000">figo stage iia malignant germ cell tumour arising in ovary</name>
<name nci-code = "C6296000">figo stage iia malignant germ cell tumour involving ovary</name>
<name nci-code = "C6296000">figo stage iia malignant germ cell tumour arising from ovary</name>
<name nci-code = "C6296000">figo stage iia malignant germ cell tumour of ovary</name>
<name nci-code = "C6296000">figo stage iia malignant ovarian germ cell neoplasm</name>
<name nci-code = "C6296000">figo stage iia malignant ovarian germ cell tumor</name>
<name nci-code = "C6296000">figo stage iia malignant ovarian germ cell tumour</name>
<name nci-code = "C6296000">ovarian figo stage 2a malignant germ cell neoplasm</name>
<name nci-code = "C6296000">ovarian figo stage 2a malignant germ cell tumor</name>
<name nci-code = "C6296000">ovarian figo stage iia malignant germ cell neoplasm</name>
<name nci-code = "C6296000">ovarian figo stage iia malignant germ cell tumor</name>
<name nci-code = "C6296000">ovary figo stage 2a malignant germ cell neoplasm</name>
<name nci-code = "C6296000">ovary figo stage 2a malignant germ cell tumor</name>
<name nci-code = "C6296000">ovary figo stage iia malignant germ cell neoplasm</name>
<name nci-code = "C6296000">ovary figo stage iia malignant germ cell tumor</name>
<name nci-code = "C6296000">stage 2a ovarian germ cell tumor</name>
<name nci-code = "C6296000">stage iia ovarian germ cell neoplasm</name>
<name nci-code = "C6296000">stage iia ovarian germ cell tumor</name>
<name nci-code = "C6296000">stage iia ovarian germ cell tumour</name>
<name nci-code = "C6297000">ovary with figo stage 3a malignant germ cell neoplasm</name>
<name nci-code = "C6297000">figo stage 3a malignant germ cell neoplasm arising in ovary</name>
<name nci-code = "C6297000">figo stage 3a malignant germ cell neoplasm involving ovary</name>
<name nci-code = "C6297000">figo stage 3a malignant germ cell neoplasm arising from ovary</name>
<name nci-code = "C6297000">figo stage 3a malignant germ cell neoplasm of ovary</name>
<name nci-code = "C6297000">figo stage 3a malignant germ cell neoplasm arising in the ovary</name>
<name nci-code = "C6297000">figo stage 3a malignant germ cell neoplasm involving the ovary</name>
<name nci-code = "C6297000">figo stage 3a malignant germ cell neoplasm arising from the ovary</name>
<name nci-code = "C6297000">ovary with figo stage 3a malignant germ cell tumor</name>
<name nci-code = "C6297000">figo stage 3a malignant germ cell tumor arising in ovary</name>
<name nci-code = "C6297000">figo stage 3a malignant germ cell tumor involving ovary</name>
<name nci-code = "C6297000">figo stage 3a malignant germ cell tumor arising from ovary</name>
<name nci-code = "C6297000">figo stage 3a malignant germ cell tumor of ovary</name>
<name nci-code = "C6297000">figo stage 3a malignant germ cell tumor arising in the ovary</name>
<name nci-code = "C6297000">figo stage 3a malignant germ cell tumor involving the ovary</name>
<name nci-code = "C6297000">figo stage 3a malignant germ cell tumor arising from the ovary</name>
<name nci-code = "C6297000">figo stage 3a malignant ovarian germ cell neoplasm</name>
<name nci-code = "C6297000">figo stage 3a malignant ovarian germ cell tumor</name>
<name nci-code = "C6297000">ovary with figo stage iiia malignant germ cell neoplasm</name>
<name nci-code = "C6297000">figo stage iiia malignant germ cell neoplasm arising in ovary</name>
<name nci-code = "C6297000">figo stage iiia malignant germ cell neoplasm involving ovary</name>
<name nci-code = "C6297000">figo stage iiia malignant germ cell neoplasm arising from ovary</name>
<name nci-code = "C6297000">figo stage iiia malignant germ cell neoplasm of ovary</name>
<name nci-code = "C6297000">figo stage iiia malignant germ cell neoplasm arising in the ovary</name>
<name nci-code = "C6297000">figo stage iiia malignant germ cell neoplasm involving the ovary</name>
<name nci-code = "C6297000">figo stage iiia malignant germ cell neoplasm arising from the ovary</name>
<name nci-code = "C6297000">ovary with figo stage iiia malignant germ cell tumor</name>
<name nci-code = "C6297000">figo stage iiia malignant germ cell tumor arising in ovary</name>
<name nci-code = "C6297000">figo stage iiia malignant germ cell tumor involving ovary</name>
<name nci-code = "C6297000">figo stage iiia malignant germ cell tumor arising from ovary</name>
<name nci-code = "C6297000">figo stage iiia malignant germ cell tumor of ovary</name>
<name nci-code = "C6297000">figo stage iiia malignant germ cell tumor arising in the ovary</name>
<name nci-code = "C6297000">figo stage iiia malignant germ cell tumor involving the ovary</name>
<name nci-code = "C6297000">figo stage iiia malignant germ cell tumor arising from the ovary</name>
<name nci-code = "C6297000">ovary with figo stage iiia malignant germ cell tumour</name>
<name nci-code = "C6297000">figo stage iiia malignant germ cell tumour arising in ovary</name>
<name nci-code = "C6297000">figo stage iiia malignant germ cell tumour involving ovary</name>
<name nci-code = "C6297000">figo stage iiia malignant germ cell tumour arising from ovary</name>
<name nci-code = "C6297000">figo stage iiia malignant germ cell tumour of ovary</name>
<name nci-code = "C6297000">figo stage iiia malignant ovarian germ cell neoplasm</name>
<name nci-code = "C6297000">figo stage iiia malignant ovarian germ cell tumor</name>
<name nci-code = "C6297000">figo stage iiia malignant ovarian germ cell tumour</name>
<name nci-code = "C6297000">ovarian figo stage 3a malignant germ cell neoplasm</name>
<name nci-code = "C6297000">ovarian figo stage 3a malignant germ cell tumor</name>
<name nci-code = "C6297000">ovarian figo stage iiia malignant germ cell neoplasm</name>
<name nci-code = "C6297000">ovarian figo stage iiia malignant germ cell tumor</name>
<name nci-code = "C6297000">ovary figo stage 3a malignant germ cell neoplasm</name>
<name nci-code = "C6297000">ovary figo stage 3a malignant germ cell tumor</name>
<name nci-code = "C6297000">ovary figo stage iiia malignant germ cell neoplasm</name>
<name nci-code = "C6297000">ovary figo stage iiia malignant germ cell tumor</name>
<name nci-code = "C6297000">stage 3a ovarian germ cell tumor</name>
<name nci-code = "C6297000">stage iiia ovarian germ cell neoplasm</name>
<name nci-code = "C6297000">stage iiia ovarian germ cell tumor</name>
<name nci-code = "C6297000">stage iiia ovarian germ cell tumour</name>
<name nci-code = "C6298000">ovary with figo stage iiib malignant germ cell neoplasm</name>
<name nci-code = "C6298000">figo stage iiib malignant germ cell neoplasm arising in ovary</name>
<name nci-code = "C6298000">figo stage iiib malignant germ cell neoplasm involving ovary</name>
<name nci-code = "C6298000">figo stage iiib malignant germ cell neoplasm arising from ovary</name>
<name nci-code = "C6298000">figo stage iiib malignant germ cell neoplasm of ovary</name>
<name nci-code = "C6298000">figo stage iiib malignant germ cell neoplasm arising in the ovary</name>
<name nci-code = "C6298000">figo stage iiib malignant germ cell neoplasm involving the ovary</name>
<name nci-code = "C6298000">figo stage iiib malignant germ cell neoplasm arising from the ovary</name>
<name nci-code = "C6298000">ovary with figo stage iiib malignant germ cell tumor</name>
<name nci-code = "C6298000">figo stage iiib malignant germ cell tumor arising in ovary</name>
<name nci-code = "C6298000">figo stage iiib malignant germ cell tumor involving ovary</name>
<name nci-code = "C6298000">figo stage iiib malignant germ cell tumor arising from ovary</name>
<name nci-code = "C6298000">figo stage iiib malignant germ cell tumor of ovary</name>
<name nci-code = "C6298000">figo stage iiib malignant germ cell tumor arising in the ovary</name>
<name nci-code = "C6298000">figo stage iiib malignant germ cell tumor involving the ovary</name>
<name nci-code = "C6298000">figo stage iiib malignant germ cell tumor arising from the ovary</name>
<name nci-code = "C6298000">ovary with figo stage iiib malignant germ cell tumour</name>
<name nci-code = "C6298000">figo stage iiib malignant germ cell tumour arising in ovary</name>
<name nci-code = "C6298000">figo stage iiib malignant germ cell tumour involving ovary</name>
<name nci-code = "C6298000">figo stage iiib malignant germ cell tumour arising from ovary</name>
<name nci-code = "C6298000">figo stage iiib malignant germ cell tumour of ovary</name>
<name nci-code = "C6298000">figo stage iiib malignant ovarian germ cell neoplasm</name>
<name nci-code = "C6298000">figo stage iiib malignant ovarian germ cell tumor</name>
<name nci-code = "C6298000">figo stage iiib malignant ovarian germ cell tumour</name>
<name nci-code = "C6298000">ovarian figo stage iiib malignant germ cell neoplasm</name>
<name nci-code = "C6298000">ovarian figo stage iiib malignant germ cell tumor</name>
<name nci-code = "C6298000">ovary figo stage iiib malignant germ cell neoplasm</name>
<name nci-code = "C6298000">ovary figo stage iiib malignant germ cell tumor</name>
<name nci-code = "C6298000">stage iiib ovarian germ cell neoplasm</name>
<name nci-code = "C6298000">stage iiib ovarian germ cell tumor</name>
<name nci-code = "C6298000">stage iiib ovarian germ cell tumour</name>
<name nci-code = "C6299000">ovary with figo stage iiic malignant germ cell neoplasm</name>
<name nci-code = "C6299000">figo stage iiic malignant germ cell neoplasm arising in ovary</name>
<name nci-code = "C6299000">figo stage iiic malignant germ cell neoplasm involving ovary</name>
<name nci-code = "C6299000">figo stage iiic malignant germ cell neoplasm arising from ovary</name>
<name nci-code = "C6299000">figo stage iiic malignant germ cell neoplasm of ovary</name>
<name nci-code = "C6299000">figo stage iiic malignant germ cell neoplasm arising in the ovary</name>
<name nci-code = "C6299000">figo stage iiic malignant germ cell neoplasm involving the ovary</name>
<name nci-code = "C6299000">figo stage iiic malignant germ cell neoplasm arising from the ovary</name>
<name nci-code = "C6299000">ovary with figo stage iiic malignant germ cell tumor</name>
<name nci-code = "C6299000">figo stage iiic malignant germ cell tumor arising in ovary</name>
<name nci-code = "C6299000">figo stage iiic malignant germ cell tumor involving ovary</name>
<name nci-code = "C6299000">figo stage iiic malignant germ cell tumor arising from ovary</name>
<name nci-code = "C6299000">figo stage iiic malignant germ cell tumor of ovary</name>
<name nci-code = "C6299000">figo stage iiic malignant germ cell tumor arising in the ovary</name>
<name nci-code = "C6299000">figo stage iiic malignant germ cell tumor involving the ovary</name>
<name nci-code = "C6299000">figo stage iiic malignant germ cell tumor arising from the ovary</name>
<name nci-code = "C6299000">ovary with figo stage iiic malignant germ cell tumour</name>
<name nci-code = "C6299000">figo stage iiic malignant germ cell tumour arising in ovary</name>
<name nci-code = "C6299000">figo stage iiic malignant germ cell tumour involving ovary</name>
<name nci-code = "C6299000">figo stage iiic malignant germ cell tumour arising from ovary</name>
<name nci-code = "C6299000">figo stage iiic malignant germ cell tumour of ovary</name>
<name nci-code = "C6299000">figo stage iiic malignant ovarian germ cell neoplasm</name>
<name nci-code = "C6299000">figo stage iiic malignant ovarian germ cell tumor</name>
<name nci-code = "C6299000">figo stage iiic malignant ovarian germ cell tumour</name>
<name nci-code = "C6299000">ovarian figo stage iiic malignant germ cell neoplasm</name>
<name nci-code = "C6299000">ovarian figo stage iiic malignant germ cell tumor</name>
<name nci-code = "C6299000">ovary figo stage iiic malignant germ cell neoplasm</name>
<name nci-code = "C6299000">ovary figo stage iiic malignant germ cell tumor</name>
<name nci-code = "C6299000">stage iiic ovarian germ cell neoplasm</name>
<name nci-code = "C6299000">stage iiic ovarian germ cell tumor</name>
<name nci-code = "C6299000">stage iiic ovarian germ cell tumour</name>
<name nci-code = "C6347000">testis with mixed germ cell neoplasm</name>
<name nci-code = "C6347000">mixed germ cell neoplasm arising in testis</name>
<name nci-code = "C6347000">mixed germ cell neoplasm involving testis</name>
<name nci-code = "C6347000">mixed germ cell neoplasm arising from testis</name>
<name nci-code = "C6347000">mixed germ cell neoplasm of testis</name>
<name nci-code = "C6347000">mixed germ cell neoplasm arising in the testis</name>
<name nci-code = "C6347000">mixed germ cell neoplasm involving the testis</name>
<name nci-code = "C6347000">mixed germ cell neoplasm arising from the testis</name>
<name nci-code = "C6347000">testis with mixed germ cell tumor</name>
<name nci-code = "C6347000">mixed germ cell tumor arising in testis</name>
<name nci-code = "C6347000">mixed germ cell tumor involving testis</name>
<name nci-code = "C6347000">mixed germ cell tumor arising from testis</name>
<name nci-code = "C6347000">mixed germ cell tumor of testis</name>
<name nci-code = "C6347000">mixed germ cell tumor arising in the testis</name>
<name nci-code = "C6347000">mixed germ cell tumor involving the testis</name>
<name nci-code = "C6347000">mixed germ cell tumor arising from the testis</name>
<name nci-code = "C6347000">testis with mixed germ cell tumour</name>
<name nci-code = "C6347000">mixed germ cell tumour arising in testis</name>
<name nci-code = "C6347000">mixed germ cell tumour involving testis</name>
<name nci-code = "C6347000">mixed germ cell tumour arising from testis</name>
<name nci-code = "C6347000">mixed germ cell tumour of testis</name>
<name nci-code = "C6347000">testicular germ cell neoplasm mixed</name>
<name nci-code = "C6347000">testicular germ cell tumor mixed</name>
<name nci-code = "C6347000">testicular germ cell tumour mixed</name>
<name nci-code = "C6347000">testicular mixed germ cell neoplasm</name>
<name nci-code = "C6347000">testicular mixed germ cell tumor</name>
<name nci-code = "C6347000">testicular mixed germ cell tumour</name>
<name nci-code = "C6347000">testis mixed germ cell neoplasm</name>
<name nci-code = "C6347000">testis mixed germ cell tumor</name>
<name nci-code = "C6354000">classic seminoma</name>
<name nci-code = "C6354000">typical seminoma</name>
<name nci-code = "C6361000">testis with stage 1a cancer</name>
<name nci-code = "C6361000">stage 1a cancer arising in testis</name>
<name nci-code = "C6361000">stage 1a cancer involving testis</name>
<name nci-code = "C6361000">stage 1a cancer arising from testis</name>
<name nci-code = "C6361000">stage 1a cancer of testis</name>
<name nci-code = "C6361000">stage 1a cancer arising in the testis</name>
<name nci-code = "C6361000">stage 1a cancer involving the testis</name>
<name nci-code = "C6361000">stage 1a cancer arising from the testis</name>
<name nci-code = "C6361000">stage 1a testicular cancer</name>
<name nci-code = "C6361000">testis with stage ia adenoca</name>
<name nci-code = "C6361000">stage ia adenoca arising in testis</name>
<name nci-code = "C6361000">stage ia adenoca involving testis</name>
<name nci-code = "C6361000">stage ia adenoca arising from testis</name>
<name nci-code = "C6361000">stage ia adenoca of testis</name>
<name nci-code = "C6361000">testis with stage ia adenocarcinoma</name>
<name nci-code = "C6361000">stage ia adenocarcinoma arising in testis</name>
<name nci-code = "C6361000">stage ia adenocarcinoma involving testis</name>
<name nci-code = "C6361000">stage ia adenocarcinoma arising from testis</name>
<name nci-code = "C6361000">stage ia adenocarcinoma of testis</name>
<name nci-code = "C6361000">testis with stage ia ca</name>
<name nci-code = "C6361000">stage ia ca arising in testis</name>
<name nci-code = "C6361000">stage ia ca involving testis</name>
<name nci-code = "C6361000">stage ia ca arising from testis</name>
<name nci-code = "C6361000">stage ia ca of testis</name>
<name nci-code = "C6361000">testis with stage ia cancer</name>
<name nci-code = "C6361000">stage ia cancer arising in testis</name>
<name nci-code = "C6361000">stage ia cancer involving testis</name>
<name nci-code = "C6361000">stage ia cancer arising from testis</name>
<name nci-code = "C6361000">stage ia cancer of testis</name>
<name nci-code = "C6361000">stage ia cancer arising in the testis</name>
<name nci-code = "C6361000">stage ia cancer involving the testis</name>
<name nci-code = "C6361000">stage ia cancer arising from the testis</name>
<name nci-code = "C6361000">testis with stage ia carcinoma</name>
<name nci-code = "C6361000">stage ia carcinoma arising in testis</name>
<name nci-code = "C6361000">stage ia carcinoma involving testis</name>
<name nci-code = "C6361000">stage ia carcinoma arising from testis</name>
<name nci-code = "C6361000">stage ia carcinoma of testis</name>
<name nci-code = "C6361000">stage ia testicular adenoca</name>
<name nci-code = "C6361000">stage ia testicular adenocarcinoma</name>
<name nci-code = "C6361000">stage ia testicular ca</name>
<name nci-code = "C6361000">stage ia testicular cancer</name>
<name nci-code = "C6361000">stage ia testicular carcinoma</name>
<name nci-code = "C6361000">testicular stage 1a cancer</name>
<name nci-code = "C6361000">testicular stage ia cancer</name>
<name nci-code = "C6361000">testis stage 1a cancer</name>
<name nci-code = "C6361000">testis stage ia cancer</name>
<name nci-code = "C6362000">testis with stage ib adenoca</name>
<name nci-code = "C6362000">stage ib adenoca arising in testis</name>
<name nci-code = "C6362000">stage ib adenoca involving testis</name>
<name nci-code = "C6362000">stage ib adenoca arising from testis</name>
<name nci-code = "C6362000">stage ib adenoca of testis</name>
<name nci-code = "C6362000">testis with stage ib adenocarcinoma</name>
<name nci-code = "C6362000">stage ib adenocarcinoma arising in testis</name>
<name nci-code = "C6362000">stage ib adenocarcinoma involving testis</name>
<name nci-code = "C6362000">stage ib adenocarcinoma arising from testis</name>
<name nci-code = "C6362000">stage ib adenocarcinoma of testis</name>
<name nci-code = "C6362000">testis with stage ib ca</name>
<name nci-code = "C6362000">stage ib ca arising in testis</name>
<name nci-code = "C6362000">stage ib ca involving testis</name>
<name nci-code = "C6362000">stage ib ca arising from testis</name>
<name nci-code = "C6362000">stage ib ca of testis</name>
<name nci-code = "C6362000">testis with stage ib cancer</name>
<name nci-code = "C6362000">stage ib cancer arising in testis</name>
<name nci-code = "C6362000">stage ib cancer involving testis</name>
<name nci-code = "C6362000">stage ib cancer arising from testis</name>
<name nci-code = "C6362000">stage ib cancer of testis</name>
<name nci-code = "C6362000">stage ib cancer arising in the testis</name>
<name nci-code = "C6362000">stage ib cancer involving the testis</name>
<name nci-code = "C6362000">stage ib cancer arising from the testis</name>
<name nci-code = "C6362000">testis with stage ib carcinoma</name>
<name nci-code = "C6362000">stage ib carcinoma arising in testis</name>
<name nci-code = "C6362000">stage ib carcinoma involving testis</name>
<name nci-code = "C6362000">stage ib carcinoma arising from testis</name>
<name nci-code = "C6362000">stage ib carcinoma of testis</name>
<name nci-code = "C6362000">stage ib testicular adenoca</name>
<name nci-code = "C6362000">stage ib testicular adenocarcinoma</name>
<name nci-code = "C6362000">stage ib testicular ca</name>
<name nci-code = "C6362000">stage ib testicular cancer</name>
<name nci-code = "C6362000">stage ib testicular carcinoma</name>
<name nci-code = "C6362000">testicular stage ib cancer</name>
<name nci-code = "C6362000">testis stage ib cancer</name>
<name nci-code = "C6363000">testis with stage ic adenoca</name>
<name nci-code = "C6363000">stage ic adenoca arising in testis</name>
<name nci-code = "C6363000">stage ic adenoca involving testis</name>
<name nci-code = "C6363000">stage ic adenoca arising from testis</name>
<name nci-code = "C6363000">stage ic adenoca of testis</name>
<name nci-code = "C6363000">testis with stage ic adenocarcinoma</name>
<name nci-code = "C6363000">stage ic adenocarcinoma arising in testis</name>
<name nci-code = "C6363000">stage ic adenocarcinoma involving testis</name>
<name nci-code = "C6363000">stage ic adenocarcinoma arising from testis</name>
<name nci-code = "C6363000">stage ic adenocarcinoma of testis</name>
<name nci-code = "C6363000">testis with stage ic ca</name>
<name nci-code = "C6363000">stage ic ca arising in testis</name>
<name nci-code = "C6363000">stage ic ca involving testis</name>
<name nci-code = "C6363000">stage ic ca arising from testis</name>
<name nci-code = "C6363000">stage ic ca of testis</name>
<name nci-code = "C6363000">testis with stage ic cancer</name>
<name nci-code = "C6363000">stage ic cancer arising in testis</name>
<name nci-code = "C6363000">stage ic cancer involving testis</name>
<name nci-code = "C6363000">stage ic cancer arising from testis</name>
<name nci-code = "C6363000">stage ic cancer of testis</name>
<name nci-code = "C6363000">stage ic cancer arising in the testis</name>
<name nci-code = "C6363000">stage ic cancer involving the testis</name>
<name nci-code = "C6363000">stage ic cancer arising from the testis</name>
<name nci-code = "C6363000">testis with stage ic carcinoma</name>
<name nci-code = "C6363000">stage ic carcinoma arising in testis</name>
<name nci-code = "C6363000">stage ic carcinoma involving testis</name>
<name nci-code = "C6363000">stage ic carcinoma arising from testis</name>
<name nci-code = "C6363000">stage ic carcinoma of testis</name>
<name nci-code = "C6363000">stage ic testicular adenoca</name>
<name nci-code = "C6363000">stage ic testicular adenocarcinoma</name>
<name nci-code = "C6363000">stage ic testicular ca</name>
<name nci-code = "C6363000">stage ic testicular cancer</name>
<name nci-code = "C6363000">stage ic testicular carcinoma</name>
<name nci-code = "C6363000">testicular stage ic cancer</name>
<name nci-code = "C6363000">testis stage ic cancer</name>
<name nci-code = "C6437000">mediastinum with germ cell neoplasm</name>
<name nci-code = "C6437000">germ cell neoplasm arising in mediastinum</name>
<name nci-code = "C6437000">germ cell neoplasm involving mediastinum</name>
<name nci-code = "C6437000">germ cell neoplasm arising from mediastinum</name>
<name nci-code = "C6437000">germ cell neoplasm of mediastinum</name>
<name nci-code = "C6437000">germ cell neoplasm arising in the mediastinum</name>
<name nci-code = "C6437000">germ cell neoplasm involving the mediastinum</name>
<name nci-code = "C6437000">germ cell neoplasm arising from the mediastinum</name>
<name nci-code = "C6437000">mediastinum with germ cell tumor</name>
<name nci-code = "C6437000">germ cell tumor arising in mediastinum</name>
<name nci-code = "C6437000">germ cell tumor involving mediastinum</name>
<name nci-code = "C6437000">germ cell tumor arising from mediastinum</name>
<name nci-code = "C6437000">germ cell tumor of mediastinum</name>
<name nci-code = "C6437000">germ cell tumor arising in the mediastinum</name>
<name nci-code = "C6437000">germ cell tumor involving the mediastinum</name>
<name nci-code = "C6437000">germ cell tumor arising from the mediastinum</name>
<name nci-code = "C6437000">mediastinum with germ cell tumour</name>
<name nci-code = "C6437000">germ cell tumour arising in mediastinum</name>
<name nci-code = "C6437000">germ cell tumour involving mediastinum</name>
<name nci-code = "C6437000">germ cell tumour arising from mediastinum</name>
<name nci-code = "C6437000">germ cell tumour of mediastinum</name>
<name nci-code = "C6437000">mediastinal germ cell neoplasm</name>
<name nci-code = "C6437000">mediastinal germ cell tumor</name>
<name nci-code = "C6437000">mediastinal germ cell tumour</name>
<name nci-code = "C6437000">mediastinum germ cell neoplasm</name>
<name nci-code = "C6437000">mediastinum germ cell tumor</name>
<name nci-code = "C6439000">mediastinal malignant non-seminomatous germ cell neoplasm</name>
<name nci-code = "C6439000">mediastinal malignant non-seminomatous germ cell tumor</name>
<name nci-code = "C6439000">mediastinal malignant non-seminomatous germ cell tumour</name>
<name nci-code = "C6439000">mediastinal non-seminomatous malignant germ cell neoplasm</name>
<name nci-code = "C6439000">mediastinal non-seminomatous malignant germ cell tumor</name>
<name nci-code = "C6439000">mediastinal non-seminomatous malignant germ cell tumour</name>
<name nci-code = "C6439000">mediastinum non-seminomatous malignant germ cell neoplasm</name>
<name nci-code = "C6439000">mediastinum non-seminomatous malignant germ cell tumor</name>
<name nci-code = "C6439000">mediastinum with non-seminomatous malignant germ cell neoplasm</name>
<name nci-code = "C6439000">non-seminomatous malignant germ cell neoplasm arising in mediastinum</name>
<name nci-code = "C6439000">non-seminomatous malignant germ cell neoplasm involving mediastinum</name>
<name nci-code = "C6439000">non-seminomatous malignant germ cell neoplasm arising from mediastinum</name>
<name nci-code = "C6439000">non-seminomatous malignant germ cell neoplasm of mediastinum</name>
<name nci-code = "C6439000">non-seminomatous malignant germ cell neoplasm arising in the mediastinum</name>
<name nci-code = "C6439000">non-seminomatous malignant germ cell neoplasm involving the mediastinum</name>
<name nci-code = "C6439000">non-seminomatous malignant germ cell neoplasm arising from the mediastinum</name>
<name nci-code = "C6439000">mediastinum with non-seminomatous malignant germ cell tumor</name>
<name nci-code = "C6439000">non-seminomatous malignant germ cell tumor arising in mediastinum</name>
<name nci-code = "C6439000">non-seminomatous malignant germ cell tumor involving mediastinum</name>
<name nci-code = "C6439000">non-seminomatous malignant germ cell tumor arising from mediastinum</name>
<name nci-code = "C6439000">non-seminomatous malignant germ cell tumor of mediastinum</name>
<name nci-code = "C6439000">non-seminomatous malignant germ cell tumor arising in the mediastinum</name>
<name nci-code = "C6439000">non-seminomatous malignant germ cell tumor involving the mediastinum</name>
<name nci-code = "C6439000">non-seminomatous malignant germ cell tumor arising from the mediastinum</name>
<name nci-code = "C6439000">mediastinum with non-seminomatous malignant germ cell tumour</name>
<name nci-code = "C6439000">non-seminomatous malignant germ cell tumour arising in mediastinum</name>
<name nci-code = "C6439000">non-seminomatous malignant germ cell tumour involving mediastinum</name>
<name nci-code = "C6439000">non-seminomatous malignant germ cell tumour arising from mediastinum</name>
<name nci-code = "C6439000">non-seminomatous malignant germ cell tumour of mediastinum</name>
<name nci-code = "C6440000">mediastinum with choriocarcinoma</name>
<name nci-code = "C6440000">choriocarcinoma arising in mediastinum</name>
<name nci-code = "C6440000">choriocarcinoma involving mediastinum</name>
<name nci-code = "C6440000">choriocarcinoma arising from mediastinum</name>
<name nci-code = "C6440000">choriocarcinoma of mediastinum</name>
<name nci-code = "C6440000">choriocarcinoma arising in the mediastinum</name>
<name nci-code = "C6440000">choriocarcinoma involving the mediastinum</name>
<name nci-code = "C6440000">choriocarcinoma arising from the mediastinum</name>
<name nci-code = "C6440000">mediastinal choriocarcinoma</name>
<name nci-code = "C6440000">mediastinum choriocarcinoma</name>
<name nci-code = "C6441000">mediastinum with embryonal adenoca</name>
<name nci-code = "C6441000">embryonal adenoca arising in mediastinum</name>
<name nci-code = "C6441000">embryonal adenoca involving mediastinum</name>
<name nci-code = "C6441000">embryonal adenoca arising from mediastinum</name>
<name nci-code = "C6441000">embryonal adenoca of mediastinum</name>
<name nci-code = "C6441000">mediastinum with embryonal adenocarcinoma</name>
<name nci-code = "C6441000">embryonal adenocarcinoma arising in mediastinum</name>
<name nci-code = "C6441000">embryonal adenocarcinoma involving mediastinum</name>
<name nci-code = "C6441000">embryonal adenocarcinoma arising from mediastinum</name>
<name nci-code = "C6441000">embryonal adenocarcinoma of mediastinum</name>
<name nci-code = "C6441000">mediastinum with embryonal ca</name>
<name nci-code = "C6441000">embryonal ca arising in mediastinum</name>
<name nci-code = "C6441000">embryonal ca involving mediastinum</name>
<name nci-code = "C6441000">embryonal ca arising from mediastinum</name>
<name nci-code = "C6441000">embryonal ca of mediastinum</name>
<name nci-code = "C6441000">mediastinum with embryonal cancer</name>
<name nci-code = "C6441000">embryonal cancer arising in mediastinum</name>
<name nci-code = "C6441000">embryonal cancer involving mediastinum</name>
<name nci-code = "C6441000">embryonal cancer arising from mediastinum</name>
<name nci-code = "C6441000">embryonal cancer of mediastinum</name>
<name nci-code = "C6441000">mediastinum with embryonal carcinoma</name>
<name nci-code = "C6441000">embryonal carcinoma arising in mediastinum</name>
<name nci-code = "C6441000">embryonal carcinoma involving mediastinum</name>
<name nci-code = "C6441000">embryonal carcinoma arising from mediastinum</name>
<name nci-code = "C6441000">embryonal carcinoma of mediastinum</name>
<name nci-code = "C6441000">embryonal carcinoma arising in the mediastinum</name>
<name nci-code = "C6441000">embryonal carcinoma involving the mediastinum</name>
<name nci-code = "C6441000">embryonal carcinoma arising from the mediastinum</name>
<name nci-code = "C6441000">mediastinal embryonal adenoca</name>
<name nci-code = "C6441000">mediastinal embryonal adenocarcinoma</name>
<name nci-code = "C6441000">mediastinal embryonal ca</name>
<name nci-code = "C6441000">mediastinal embryonal cancer</name>
<name nci-code = "C6441000">mediastinal embryonal carcinoma</name>
<name nci-code = "C6441000">mediastinum embryonal carcinoma</name>
<name nci-code = "C6442000">mediastinal mixed embryonal adenoca and teratoma</name>
<name nci-code = "C6442000">mediastinal mixed embryonal adenocarcinoma and teratoma</name>
<name nci-code = "C6442000">mediastinal mixed embryonal ca and teratoma</name>
<name nci-code = "C6442000">mediastinal mixed embryonal cancer and teratoma</name>
<name nci-code = "C6442000">mediastinal mixed embryonal carcinoma and teratoma</name>
<name nci-code = "C6442000">mediastinal teratocarcinoma</name>
<name nci-code = "C6442000">mediastinum mixed embryonal carcinoma and teratoma</name>
<name nci-code = "C6442000">mediastinum teratocarcinoma</name>
<name nci-code = "C6442000">mediastinum with mixed embryonal adenoca and teratoma</name>
<name nci-code = "C6442000">mixed embryonal adenoca and teratoma arising in mediastinum</name>
<name nci-code = "C6442000">mixed embryonal adenoca and teratoma involving mediastinum</name>
<name nci-code = "C6442000">mixed embryonal adenoca and teratoma arising from mediastinum</name>
<name nci-code = "C6442000">mixed embryonal adenoca and teratoma of mediastinum</name>
<name nci-code = "C6442000">mediastinum with mixed embryonal adenocarcinoma and teratoma</name>
<name nci-code = "C6442000">mixed embryonal adenocarcinoma and teratoma arising in mediastinum</name>
<name nci-code = "C6442000">mixed embryonal adenocarcinoma and teratoma involving mediastinum</name>
<name nci-code = "C6442000">mixed embryonal adenocarcinoma and teratoma arising from mediastinum</name>
<name nci-code = "C6442000">mixed embryonal adenocarcinoma and teratoma of mediastinum</name>
<name nci-code = "C6442000">mediastinum with mixed embryonal ca and teratoma</name>
<name nci-code = "C6442000">mixed embryonal ca and teratoma arising in mediastinum</name>
<name nci-code = "C6442000">mixed embryonal ca and teratoma involving mediastinum</name>
<name nci-code = "C6442000">mixed embryonal ca and teratoma arising from mediastinum</name>
<name nci-code = "C6442000">mixed embryonal ca and teratoma of mediastinum</name>
<name nci-code = "C6442000">mediastinum with mixed embryonal cancer and teratoma</name>
<name nci-code = "C6442000">mixed embryonal cancer and teratoma arising in mediastinum</name>
<name nci-code = "C6442000">mixed embryonal cancer and teratoma involving mediastinum</name>
<name nci-code = "C6442000">mixed embryonal cancer and teratoma arising from mediastinum</name>
<name nci-code = "C6442000">mixed embryonal cancer and teratoma of mediastinum</name>
<name nci-code = "C6442000">mediastinum with mixed embryonal carcinoma and teratoma</name>
<name nci-code = "C6442000">mixed embryonal carcinoma and teratoma arising in mediastinum</name>
<name nci-code = "C6442000">mixed embryonal carcinoma and teratoma involving mediastinum</name>
<name nci-code = "C6442000">mixed embryonal carcinoma and teratoma arising from mediastinum</name>
<name nci-code = "C6442000">mixed embryonal carcinoma and teratoma of mediastinum</name>
<name nci-code = "C6442000">mixed embryonal carcinoma and teratoma arising in the mediastinum</name>
<name nci-code = "C6442000">mixed embryonal carcinoma and teratoma involving the mediastinum</name>
<name nci-code = "C6442000">mixed embryonal carcinoma and teratoma arising from the mediastinum</name>
<name nci-code = "C6442000">mediastinum with teratocarcinoma</name>
<name nci-code = "C6442000">teratocarcinoma arising in mediastinum</name>
<name nci-code = "C6442000">teratocarcinoma involving mediastinum</name>
<name nci-code = "C6442000">teratocarcinoma arising from mediastinum</name>
<name nci-code = "C6442000">teratocarcinoma of mediastinum</name>
<name nci-code = "C6442000">teratocarcinoma arising in the mediastinum</name>
<name nci-code = "C6442000">teratocarcinoma involving the mediastinum</name>
<name nci-code = "C6442000">teratocarcinoma arising from the mediastinum</name>
<name nci-code = "C6444000">mediastinal mixed non-seminomatous germ cell neoplasm</name>
<name nci-code = "C6444000">mediastinal mixed non-seminomatous germ cell tumor</name>
<name nci-code = "C6444000">mediastinal mixed non-seminomatous germ cell tumour</name>
<name nci-code = "C6444000">mediastinum mixed non-seminomatous germ cell neoplasm</name>
<name nci-code = "C6444000">mediastinum mixed non-seminomatous germ cell tumor</name>
<name nci-code = "C6444000">mediastinum with mixed non-seminomatous germ cell neoplasm</name>
<name nci-code = "C6444000">mixed non-seminomatous germ cell neoplasm arising in mediastinum</name>
<name nci-code = "C6444000">mixed non-seminomatous germ cell neoplasm involving mediastinum</name>
<name nci-code = "C6444000">mixed non-seminomatous germ cell neoplasm arising from mediastinum</name>
<name nci-code = "C6444000">mixed non-seminomatous germ cell neoplasm of mediastinum</name>
<name nci-code = "C6444000">mixed non-seminomatous germ cell neoplasm arising in the mediastinum</name>
<name nci-code = "C6444000">mixed non-seminomatous germ cell neoplasm involving the mediastinum</name>
<name nci-code = "C6444000">mixed non-seminomatous germ cell neoplasm arising from the mediastinum</name>
<name nci-code = "C6444000">mediastinum with mixed non-seminomatous germ cell tumor</name>
<name nci-code = "C6444000">mixed non-seminomatous germ cell tumor arising in mediastinum</name>
<name nci-code = "C6444000">mixed non-seminomatous germ cell tumor involving mediastinum</name>
<name nci-code = "C6444000">mixed non-seminomatous germ cell tumor arising from mediastinum</name>
<name nci-code = "C6444000">mixed non-seminomatous germ cell tumor of mediastinum</name>
<name nci-code = "C6444000">mixed non-seminomatous germ cell tumor arising in the mediastinum</name>
<name nci-code = "C6444000">mixed non-seminomatous germ cell tumor involving the mediastinum</name>
<name nci-code = "C6444000">mixed non-seminomatous germ cell tumor arising from the mediastinum</name>
<name nci-code = "C6444000">mediastinum with mixed non-seminomatous germ cell tumour</name>
<name nci-code = "C6444000">mixed non-seminomatous germ cell tumour arising in mediastinum</name>
<name nci-code = "C6444000">mixed non-seminomatous germ cell tumour involving mediastinum</name>
<name nci-code = "C6444000">mixed non-seminomatous germ cell tumour arising from mediastinum</name>
<name nci-code = "C6444000">mixed non-seminomatous germ cell tumour of mediastinum</name>
<name nci-code = "C6445000">mediastinum with benign germ cell neoplasm</name>
<name nci-code = "C6445000">benign germ cell neoplasm arising in mediastinum</name>
<name nci-code = "C6445000">benign germ cell neoplasm involving mediastinum</name>
<name nci-code = "C6445000">benign germ cell neoplasm arising from mediastinum</name>
<name nci-code = "C6445000">benign germ cell neoplasm of mediastinum</name>
<name nci-code = "C6445000">benign germ cell neoplasm arising in the mediastinum</name>
<name nci-code = "C6445000">benign germ cell neoplasm involving the mediastinum</name>
<name nci-code = "C6445000">benign germ cell neoplasm arising from the mediastinum</name>
<name nci-code = "C6445000">mediastinum with benign germ cell tumor</name>
<name nci-code = "C6445000">benign germ cell tumor arising in mediastinum</name>
<name nci-code = "C6445000">benign germ cell tumor involving mediastinum</name>
<name nci-code = "C6445000">benign germ cell tumor arising from mediastinum</name>
<name nci-code = "C6445000">benign germ cell tumor of mediastinum</name>
<name nci-code = "C6445000">benign germ cell tumor arising in the mediastinum</name>
<name nci-code = "C6445000">benign germ cell tumor involving the mediastinum</name>
<name nci-code = "C6445000">benign germ cell tumor arising from the mediastinum</name>
<name nci-code = "C6445000">mediastinum with benign germ cell tumour</name>
<name nci-code = "C6445000">benign germ cell tumour arising in mediastinum</name>
<name nci-code = "C6445000">benign germ cell tumour involving mediastinum</name>
<name nci-code = "C6445000">benign germ cell tumour arising from mediastinum</name>
<name nci-code = "C6445000">benign germ cell tumour of mediastinum</name>
<name nci-code = "C6445000">benign mediastinal germ cell neoplasm</name>
<name nci-code = "C6445000">benign mediastinal germ cell tumor</name>
<name nci-code = "C6445000">benign mediastinal germ cell tumour</name>
<name nci-code = "C6445000">mediastinum benign germ cell neoplasm</name>
<name nci-code = "C6445000">mediastinum benign germ cell tumor</name>
<name nci-code = "C6446000">mediastinum with malignant germ cell neoplasm</name>
<name nci-code = "C6446000">malignant germ cell neoplasm arising in mediastinum</name>
<name nci-code = "C6446000">malignant germ cell neoplasm involving mediastinum</name>
<name nci-code = "C6446000">malignant germ cell neoplasm arising from mediastinum</name>
<name nci-code = "C6446000">malignant germ cell neoplasm of mediastinum</name>
<name nci-code = "C6446000">malignant germ cell neoplasm arising in the mediastinum</name>
<name nci-code = "C6446000">malignant germ cell neoplasm involving the mediastinum</name>
<name nci-code = "C6446000">malignant germ cell neoplasm arising from the mediastinum</name>
<name nci-code = "C6446000">mediastinum with malignant germ cell tumor</name>
<name nci-code = "C6446000">malignant germ cell tumor arising in mediastinum</name>
<name nci-code = "C6446000">malignant germ cell tumor involving mediastinum</name>
<name nci-code = "C6446000">malignant germ cell tumor arising from mediastinum</name>
<name nci-code = "C6446000">malignant germ cell tumor of mediastinum</name>
<name nci-code = "C6446000">malignant germ cell tumor arising in the mediastinum</name>
<name nci-code = "C6446000">malignant germ cell tumor involving the mediastinum</name>
<name nci-code = "C6446000">malignant germ cell tumor arising from the mediastinum</name>
<name nci-code = "C6446000">mediastinum with malignant germ cell tumour</name>
<name nci-code = "C6446000">malignant germ cell tumour arising in mediastinum</name>
<name nci-code = "C6446000">malignant germ cell tumour involving mediastinum</name>
<name nci-code = "C6446000">malignant germ cell tumour arising from mediastinum</name>
<name nci-code = "C6446000">malignant germ cell tumour of mediastinum</name>
<name nci-code = "C6446000">malignant mediastinal germ cell neoplasm</name>
<name nci-code = "C6446000">malignant mediastinal germ cell tumor</name>
<name nci-code = "C6446000">malignant mediastinal germ cell tumour</name>
<name nci-code = "C6446000">mediastinum malignant germ cell neoplasm</name>
<name nci-code = "C6446000">mediastinum malignant germ cell tumor</name>
<name nci-code = "C6447000">retroperitoneum with germ cell neoplasm</name>
<name nci-code = "C6447000">germ cell neoplasm arising in retroperitoneum</name>
<name nci-code = "C6447000">germ cell neoplasm involving retroperitoneum</name>
<name nci-code = "C6447000">germ cell neoplasm arising from retroperitoneum</name>
<name nci-code = "C6447000">germ cell neoplasm of retroperitoneum</name>
<name nci-code = "C6447000">germ cell neoplasm arising in the retroperitoneum</name>
<name nci-code = "C6447000">germ cell neoplasm involving the retroperitoneum</name>
<name nci-code = "C6447000">germ cell neoplasm arising from the retroperitoneum</name>
<name nci-code = "C6447000">retroperitoneum with germ cell tumor</name>
<name nci-code = "C6447000">germ cell tumor arising in retroperitoneum</name>
<name nci-code = "C6447000">germ cell tumor involving retroperitoneum</name>
<name nci-code = "C6447000">germ cell tumor arising from retroperitoneum</name>
<name nci-code = "C6447000">germ cell tumor of retroperitoneum</name>
<name nci-code = "C6447000">germ cell tumor arising in the retroperitoneum</name>
<name nci-code = "C6447000">germ cell tumor involving the retroperitoneum</name>
<name nci-code = "C6447000">germ cell tumor arising from the retroperitoneum</name>
<name nci-code = "C6447000">retroperitoneum with germ cell tumour</name>
<name nci-code = "C6447000">germ cell tumour arising in retroperitoneum</name>
<name nci-code = "C6447000">germ cell tumour involving retroperitoneum</name>
<name nci-code = "C6447000">germ cell tumour arising from retroperitoneum</name>
<name nci-code = "C6447000">germ cell tumour of retroperitoneum</name>
<name nci-code = "C6447000">retroperitoneal germ cell neoplasm</name>
<name nci-code = "C6447000">retroperitoneal germ cell tumor</name>
<name nci-code = "C6447000">retroperitoneal germ cell tumour</name>
<name nci-code = "C6447000">retroperitoneum germ cell neoplasm</name>
<name nci-code = "C6447000">retroperitoneum germ cell tumor</name>
<name nci-code = "C6449000">benign germ cell neoplasm</name>
<name nci-code = "C6449000">benign germ cell tumor</name>
<name nci-code = "C6449000">benign germ cell tumour</name>
<name nci-code = "C6449000">germ cell with benign neoplasm</name>
<name nci-code = "C6449000">benign neoplasm arising in germ cell</name>
<name nci-code = "C6449000">benign neoplasm involving germ cell</name>
<name nci-code = "C6449000">benign neoplasm arising from germ cell</name>
<name nci-code = "C6449000">benign neoplasm of germ cell</name>
<name nci-code = "C6449000">benign neoplasm arising in the germ cell</name>
<name nci-code = "C6449000">benign neoplasm involving the germ cell</name>
<name nci-code = "C6449000">benign neoplasm arising from the germ cell</name>
<name nci-code = "C6449000">germ cell with benign tumor</name>
<name nci-code = "C6449000">benign tumor arising in germ cell</name>
<name nci-code = "C6449000">benign tumor involving germ cell</name>
<name nci-code = "C6449000">benign tumor arising from germ cell</name>
<name nci-code = "C6449000">benign tumor of germ cell</name>
<name nci-code = "C6449000">benign tumor arising in the germ cell</name>
<name nci-code = "C6449000">benign tumor involving the germ cell</name>
<name nci-code = "C6449000">benign tumor arising from the germ cell</name>
<name nci-code = "C6449000">germ cell with benign tumour</name>
<name nci-code = "C6449000">benign tumour arising in germ cell</name>
<name nci-code = "C6449000">benign tumour involving germ cell</name>
<name nci-code = "C6449000">benign tumour arising from germ cell</name>
<name nci-code = "C6449000">benign tumour of germ cell</name>
<name nci-code = "C6449000">germ cell benign neoplasm</name>
<name nci-code = "C6449000">germ cell benign tumor</name>
<name nci-code = "C6449100">gct - germ cell tumor</name>
<name nci-code = "C6449100">germ cell tumor</name>
<name nci-code = "C6449100">germ cell tumors</name>
<name nci-code = "C6449100">germ cell tumour</name>
<name nci-code = "C6541000">malignant childhood germ cell neoplasm</name>
<name nci-code = "C6541000">malignant childhood germ cell tumor</name>
<name nci-code = "C6541000">malignant childhood germ cell tumour</name>
<name nci-code = "C6541000">malignant pediatric germ cell neoplasm</name>
<name nci-code = "C6541000">malignant pediatric germ cell tumor</name>
<name nci-code = "C6541000">malignant pediatric germ cell tumour</name>
<name nci-code = "C6542000">childhood testicular mixed germ cell neoplasm</name>
<name nci-code = "C6542000">childhood testicular mixed germ cell tumor</name>
<name nci-code = "C6542000">childhood testicular mixed germ cell tumour</name>
<name nci-code = "C6542000">pediatric testicular mixed germ cell neoplasm</name>
<name nci-code = "C6542000">pediatric testicular mixed germ cell tumor</name>
<name nci-code = "C6542000">pediatric testicular mixed germ cell tumour</name>
<name nci-code = "C6550000">childhood ovarian dysgerminoma</name>
<name nci-code = "C6550000">pediatric ovarian dysgerminoma</name>
<name nci-code = "C6552000">childhood testicular germ cell neoplasm</name>
<name nci-code = "C6552000">childhood testicular germ cell tumor</name>
<name nci-code = "C6552000">childhood testicular germ cell tumour</name>
<name nci-code = "C6552000">pediatric testicular germ cell neoplasm</name>
<name nci-code = "C6552000">pediatric testicular germ cell tumor</name>
<name nci-code = "C6552000">pediatric testicular germ cell tumour</name>
<name nci-code = "C6553000">benign childhood germ cell neoplasm</name>
<name nci-code = "C6553000">benign childhood germ cell tumor</name>
<name nci-code = "C6553000">benign childhood germ cell tumour</name>
<name nci-code = "C6553000">benign pediatric germ cell neoplasm</name>
<name nci-code = "C6553000">benign pediatric germ cell tumor</name>
<name nci-code = "C6553000">benign pediatric germ cell tumour</name>
<name nci-code = "C6751000">benign extragonadal germ cell neoplasm</name>
<name nci-code = "C6751000">benign extragonadal germ cell tumor</name>
<name nci-code = "C6751000">benign extragonadal germ cell tumour</name>
<name nci-code = "C6767000">pineal gland with malignant germ cell neoplasm</name>
<name nci-code = "C6767000">malignant germ cell neoplasm arising in pineal gland</name>
<name nci-code = "C6767000">malignant germ cell neoplasm involving pineal gland</name>
<name nci-code = "C6767000">malignant germ cell neoplasm arising from pineal gland</name>
<name nci-code = "C6767000">malignant germ cell neoplasm of pineal gland</name>
<name nci-code = "C6767000">pineal parenchyma with malignant germ cell neoplasm</name>
<name nci-code = "C6767000">malignant germ cell neoplasm arising in pineal parenchyma</name>
<name nci-code = "C6767000">malignant germ cell neoplasm involving pineal parenchyma</name>
<name nci-code = "C6767000">malignant germ cell neoplasm arising from pineal parenchyma</name>
<name nci-code = "C6767000">malignant germ cell neoplasm of pineal parenchyma</name>
<name nci-code = "C6767000">malignant germ cell neoplasm arising in the pineal gland</name>
<name nci-code = "C6767000">malignant germ cell neoplasm involving the pineal gland</name>
<name nci-code = "C6767000">malignant germ cell neoplasm arising from the pineal gland</name>
<name nci-code = "C6767000">malignant germ cell neoplasm arising in the pineal parenchyma</name>
<name nci-code = "C6767000">malignant germ cell neoplasm involving the pineal parenchyma</name>
<name nci-code = "C6767000">malignant germ cell neoplasm arising from the pineal parenchyma</name>
<name nci-code = "C6767000">pineal gland with malignant germ cell tumor</name>
<name nci-code = "C6767000">malignant germ cell tumor arising in pineal gland</name>
<name nci-code = "C6767000">malignant germ cell tumor involving pineal gland</name>
<name nci-code = "C6767000">malignant germ cell tumor arising from pineal gland</name>
<name nci-code = "C6767000">malignant germ cell tumor of pineal gland</name>
<name nci-code = "C6767000">pineal parenchyma with malignant germ cell tumor</name>
<name nci-code = "C6767000">malignant germ cell tumor arising in pineal parenchyma</name>
<name nci-code = "C6767000">malignant germ cell tumor involving pineal parenchyma</name>
<name nci-code = "C6767000">malignant germ cell tumor arising from pineal parenchyma</name>
<name nci-code = "C6767000">malignant germ cell tumor of pineal parenchyma</name>
<name nci-code = "C6767000">malignant germ cell tumor arising in the pineal gland</name>
<name nci-code = "C6767000">malignant germ cell tumor involving the pineal gland</name>
<name nci-code = "C6767000">malignant germ cell tumor arising from the pineal gland</name>
<name nci-code = "C6767000">malignant germ cell tumor arising in the pineal parenchyma</name>
<name nci-code = "C6767000">malignant germ cell tumor involving the pineal parenchyma</name>
<name nci-code = "C6767000">malignant germ cell tumor arising from the pineal parenchyma</name>
<name nci-code = "C6767000">pineal gland with malignant germ cell tumour</name>
<name nci-code = "C6767000">malignant germ cell tumour arising in pineal gland</name>
<name nci-code = "C6767000">malignant germ cell tumour involving pineal gland</name>
<name nci-code = "C6767000">malignant germ cell tumour arising from pineal gland</name>
<name nci-code = "C6767000">malignant germ cell tumour of pineal gland</name>
<name nci-code = "C6767000">pineal parenchyma with malignant germ cell tumour</name>
<name nci-code = "C6767000">malignant germ cell tumour arising in pineal parenchyma</name>
<name nci-code = "C6767000">malignant germ cell tumour involving pineal parenchyma</name>
<name nci-code = "C6767000">malignant germ cell tumour arising from pineal parenchyma</name>
<name nci-code = "C6767000">malignant germ cell tumour of pineal parenchyma</name>
<name nci-code = "C6767000">malignant pineal area germ cell neoplasm</name>
<name nci-code = "C6767000">malignant pineal area germ cell tumor</name>
<name nci-code = "C6767000">malignant pineal area germ cell tumour</name>
<name nci-code = "C6767000">malignant pineal germ cell neoplasm</name>
<name nci-code = "C6767000">malignant pineal germ cell tumor</name>
<name nci-code = "C6767000">malignant pineal germ cell tumour</name>
<name nci-code = "C6767000">malignant pineal gland germ cell neoplasm</name>
<name nci-code = "C6767000">malignant pineal gland germ cell tumor</name>
<name nci-code = "C6767000">malignant pineal gland germ cell tumour</name>
<name nci-code = "C6767000">malignant pineal parenchymal germ cell neoplasm</name>
<name nci-code = "C6767000">malignant pineal parenchymal germ cell tumor</name>
<name nci-code = "C6767000">malignant pineal parenchymal germ cell tumour</name>
<name nci-code = "C6767000">malignant pineal region germ cell neoplasm</name>
<name nci-code = "C6767000">malignant pineal region germ cell tumor</name>
<name nci-code = "C6767000">malignant pineal region germ cell tumour</name>
<name nci-code = "C6767000">pineal gland malignant germ cell neoplasm</name>
<name nci-code = "C6767000">pineal gland malignant germ cell tumor</name>
<name nci-code = "C6767000">pineal parenchyma malignant germ cell neoplasm</name>
<name nci-code = "C6767000">pineal parenchyma malignant germ cell tumor</name>
<name nci-code = "C6812000">mediastinal seminoma</name>
<name nci-code = "C6812000">mediastinum seminoma</name>
<name nci-code = "C6812000">mediastinum with seminoma</name>
<name nci-code = "C6812000">seminoma arising in mediastinum</name>
<name nci-code = "C6812000">seminoma involving mediastinum</name>
<name nci-code = "C6812000">seminoma arising from mediastinum</name>
<name nci-code = "C6812000">seminoma of mediastinum</name>
<name nci-code = "C6812000">seminoma arising in the mediastinum</name>
<name nci-code = "C6812000">seminoma involving the mediastinum</name>
<name nci-code = "C6812000">seminoma arising from the mediastinum</name>
<name nci-code = "C7009000">central nervous system germinoma</name>
<name nci-code = "C7009000">cns germinoma</name>
<name nci-code = "C7009000">central nervous system with germinoma</name>
<name nci-code = "C7009000">germinoma arising in central nervous system</name>
<name nci-code = "C7009000">germinoma involving central nervous system</name>
<name nci-code = "C7009000">germinoma arising from central nervous system</name>
<name nci-code = "C7009000">germinoma of central nervous system</name>
<name nci-code = "C7009000">cns with germinoma</name>
<name nci-code = "C7009000">germinoma arising in cns</name>
<name nci-code = "C7009000">germinoma involving cns</name>
<name nci-code = "C7009000">germinoma arising from cns</name>
<name nci-code = "C7009000">germinoma of cns</name>
<name nci-code = "C7009000">germinoma arising in the central nervous system</name>
<name nci-code = "C7009000">germinoma involving the central nervous system</name>
<name nci-code = "C7009000">germinoma arising from the central nervous system</name>
<name nci-code = "C7009000">germinoma arising in the cns</name>
<name nci-code = "C7009000">germinoma involving the cns</name>
<name nci-code = "C7009000">germinoma arising from the cns</name>
<name nci-code = "C7011000">central nervous system yolk sac neoplasm</name>
<name nci-code = "C7011000">central nervous system yolk sac tumor</name>
<name nci-code = "C7011000">central nervous system yolk sac tumour</name>
<name nci-code = "C7011000">cns yolk sac neoplasm</name>
<name nci-code = "C7011000">cns yolk sac tumor</name>
<name nci-code = "C7011000">cns yolk sac tumour</name>
<name nci-code = "C7011000">central nervous system with yolk sac neoplasm</name>
<name nci-code = "C7011000">yolk sac neoplasm arising in central nervous system</name>
<name nci-code = "C7011000">yolk sac neoplasm involving central nervous system</name>
<name nci-code = "C7011000">yolk sac neoplasm arising from central nervous system</name>
<name nci-code = "C7011000">yolk sac neoplasm of central nervous system</name>
<name nci-code = "C7011000">cns with yolk sac neoplasm</name>
<name nci-code = "C7011000">yolk sac neoplasm arising in cns</name>
<name nci-code = "C7011000">yolk sac neoplasm involving cns</name>
<name nci-code = "C7011000">yolk sac neoplasm arising from cns</name>
<name nci-code = "C7011000">yolk sac neoplasm of cns</name>
<name nci-code = "C7011000">central nervous system with yolk sac tumor</name>
<name nci-code = "C7011000">yolk sac tumor arising in central nervous system</name>
<name nci-code = "C7011000">yolk sac tumor involving central nervous system</name>
<name nci-code = "C7011000">yolk sac tumor arising from central nervous system</name>
<name nci-code = "C7011000">yolk sac tumor of central nervous system</name>
<name nci-code = "C7011000">cns with yolk sac tumor</name>
<name nci-code = "C7011000">yolk sac tumor arising in cns</name>
<name nci-code = "C7011000">yolk sac tumor involving cns</name>
<name nci-code = "C7011000">yolk sac tumor arising from cns</name>
<name nci-code = "C7011000">yolk sac tumor of cns</name>
<name nci-code = "C7011000">yolk sac tumor arising in the central nervous system</name>
<name nci-code = "C7011000">yolk sac tumor involving the central nervous system</name>
<name nci-code = "C7011000">yolk sac tumor arising from the central nervous system</name>
<name nci-code = "C7011000">yolk sac tumor arising in the cns</name>
<name nci-code = "C7011000">yolk sac tumor involving the cns</name>
<name nci-code = "C7011000">yolk sac tumor arising from the cns</name>
<name nci-code = "C7011000">central nervous system with yolk sac tumour</name>
<name nci-code = "C7011000">yolk sac tumour arising in central nervous system</name>
<name nci-code = "C7011000">yolk sac tumour involving central nervous system</name>
<name nci-code = "C7011000">yolk sac tumour arising from central nervous system</name>
<name nci-code = "C7011000">yolk sac tumour of central nervous system</name>
<name nci-code = "C7011000">cns with yolk sac tumour</name>
<name nci-code = "C7011000">yolk sac tumour arising in cns</name>
<name nci-code = "C7011000">yolk sac tumour involving cns</name>
<name nci-code = "C7011000">yolk sac tumour arising from cns</name>
<name nci-code = "C7011000">yolk sac tumour of cns</name>
<name nci-code = "C7016000">central nervous system mixed germ cell neoplasms</name>
<name nci-code = "C7016000">central nervous system mixed germ cell tumors</name>
<name nci-code = "C7016000">cns mixed germ cell tumors</name>
<name nci-code = "C7016000">central nervous system with mixed germ cell neoplasms</name>
<name nci-code = "C7016000">mixed germ cell neoplasms arising in central nervous system</name>
<name nci-code = "C7016000">mixed germ cell neoplasms involving central nervous system</name>
<name nci-code = "C7016000">mixed germ cell neoplasms arising from central nervous system</name>
<name nci-code = "C7016000">mixed germ cell neoplasms of central nervous system</name>
<name nci-code = "C7016000">mixed germ cell neoplasms arising in the central nervous system</name>
<name nci-code = "C7016000">mixed germ cell neoplasms involving the central nervous system</name>
<name nci-code = "C7016000">mixed germ cell neoplasms arising from the central nervous system</name>
<name nci-code = "C7016000">cns with mixed germ cell tumors</name>
<name nci-code = "C7016000">mixed germ cell tumors arising in cns</name>
<name nci-code = "C7016000">mixed germ cell tumors involving cns</name>
<name nci-code = "C7016000">mixed germ cell tumors arising from cns</name>
<name nci-code = "C7016000">mixed germ cell tumors of cns</name>
<name nci-code = "C7016000">mixed germ cell tumors arising in the cns</name>
<name nci-code = "C7016000">mixed germ cell tumors involving the cns</name>
<name nci-code = "C7016000">mixed germ cell tumors arising from the cns</name>
<name nci-code = "C7169000">pineal dysgerminoma</name>
<name nci-code = "C7169000">pineal region dysgerminoma</name>
<name nci-code = "C7323000">stage seminoma</name>
<name nci-code = "C7327000">extragonadal seminoma</name>
<name nci-code = "C7328000">testicle with seminoma</name>
<name nci-code = "C7328000">seminoma arising in testicle</name>
<name nci-code = "C7328000">seminoma involving testicle</name>
<name nci-code = "C7328000">seminoma arising from testicle</name>
<name nci-code = "C7328000">seminoma of testicle</name>
<name nci-code = "C7328000">testis with seminoma</name>
<name nci-code = "C7328000">seminoma arising in testis</name>
<name nci-code = "C7328000">seminoma involving testis</name>
<name nci-code = "C7328000">seminoma arising from testis</name>
<name nci-code = "C7328000">seminoma of testis</name>
<name nci-code = "C7328000">seminoma arising in the testis</name>
<name nci-code = "C7328000">seminoma involving the testis</name>
<name nci-code = "C7328000">seminoma arising from the testis</name>
<name nci-code = "C7328000">testicular seminoma pure</name>
<name nci-code = "C7328000">testicular seminoma</name>
<name nci-code = "C7328000">testis seminoma</name>
<name nci-code = "C7329000">intratubular seminoma</name>
<name nci-code = "C7329000">testis with stage seminoma</name>
<name nci-code = "C7329000">stage seminoma arising in testis</name>
<name nci-code = "C7329000">stage seminoma involving testis</name>
<name nci-code = "C7329000">stage seminoma arising from testis</name>
<name nci-code = "C7329000">stage seminoma of testis</name>
<name nci-code = "C7329000">stage seminoma arising in the testis</name>
<name nci-code = "C7329000">stage seminoma involving the testis</name>
<name nci-code = "C7329000">stage seminoma arising from the testis</name>
<name nci-code = "C7329000">stage testicular seminoma</name>
<name nci-code = "C7329000">testicular stage seminoma</name>
<name nci-code = "C7329000">testis stage seminoma</name>
<name nci-code = "C7330000">stage 1 seminoma</name>
<name nci-code = "C7330000">stage i seminoma</name>
<name nci-code = "C7331000">stage 2 seminoma</name>
<name nci-code = "C7331000">stage ii seminoma</name>
<name nci-code = "C7332000">stage 3 seminoma</name>
<name nci-code = "C7332000">stage iii seminoma</name>
<name nci-code = "C7901000">testis with stage 1 cancer</name>
<name nci-code = "C7901000">stage 1 cancer arising in testis</name>
<name nci-code = "C7901000">stage 1 cancer involving testis</name>
<name nci-code = "C7901000">stage 1 cancer arising from testis</name>
<name nci-code = "C7901000">stage 1 cancer of testis</name>
<name nci-code = "C7901000">stage 1 cancer arising in the testis</name>
<name nci-code = "C7901000">stage 1 cancer involving the testis</name>
<name nci-code = "C7901000">stage 1 cancer arising from the testis</name>
<name nci-code = "C7901000">stage 1 testicular cancer</name>
<name nci-code = "C7901000">stage 1 testicular germ cell tumor</name>
<name nci-code = "C7901000">testis with stage i adenoca</name>
<name nci-code = "C7901000">stage i adenoca arising in testis</name>
<name nci-code = "C7901000">stage i adenoca involving testis</name>
<name nci-code = "C7901000">stage i adenoca arising from testis</name>
<name nci-code = "C7901000">stage i adenoca of testis</name>
<name nci-code = "C7901000">testis with stage i adenocarcinoma</name>
<name nci-code = "C7901000">stage i adenocarcinoma arising in testis</name>
<name nci-code = "C7901000">stage i adenocarcinoma involving testis</name>
<name nci-code = "C7901000">stage i adenocarcinoma arising from testis</name>
<name nci-code = "C7901000">stage i adenocarcinoma of testis</name>
<name nci-code = "C7901000">testis with stage i ca</name>
<name nci-code = "C7901000">stage i ca arising in testis</name>
<name nci-code = "C7901000">stage i ca involving testis</name>
<name nci-code = "C7901000">stage i ca arising from testis</name>
<name nci-code = "C7901000">stage i ca of testis</name>
<name nci-code = "C7901000">testis with stage i cancer</name>
<name nci-code = "C7901000">stage i cancer arising in testis</name>
<name nci-code = "C7901000">stage i cancer involving testis</name>
<name nci-code = "C7901000">stage i cancer arising from testis</name>
<name nci-code = "C7901000">stage i cancer of testis</name>
<name nci-code = "C7901000">stage i cancer arising in the testis</name>
<name nci-code = "C7901000">stage i cancer involving the testis</name>
<name nci-code = "C7901000">stage i cancer arising from the testis</name>
<name nci-code = "C7901000">testis with stage i carcinoma</name>
<name nci-code = "C7901000">stage i carcinoma arising in testis</name>
<name nci-code = "C7901000">stage i carcinoma involving testis</name>
<name nci-code = "C7901000">stage i carcinoma arising from testis</name>
<name nci-code = "C7901000">stage i carcinoma of testis</name>
<name nci-code = "C7901000">stage i testicular adenoca</name>
<name nci-code = "C7901000">stage i testicular adenocarcinoma</name>
<name nci-code = "C7901000">stage i testicular ca</name>
<name nci-code = "C7901000">stage i testicular cancer</name>
<name nci-code = "C7901000">stage i testicular carcinoma</name>
<name nci-code = "C7901000">stage i testicular germ cell neoplasm</name>
<name nci-code = "C7901000">stage i testicular germ cell tumor</name>
<name nci-code = "C7901000">stage i testicular germ cell tumour</name>
<name nci-code = "C7901000">testicular stage 1 cancer</name>
<name nci-code = "C7901000">testicular stage i cancer</name>
<name nci-code = "C7901000">testis stage 1 cancer</name>
<name nci-code = "C7901000">testis stage i cancer</name>
<name nci-code = "C7928000">childhood germ cell neoplasm</name>
<name nci-code = "C7928000">childhood germ cell tumor</name>
<name nci-code = "C7928000">childhood germ cell tumour</name>
<name nci-code = "C7928000">pediatric germ cell neoplasm</name>
<name nci-code = "C7928000">pediatric germ cell tumor</name>
<name nci-code = "C7928000">pediatric germ cell tumour</name>
<name nci-code = "C8001000">testis with mixed embryonal adenoca and endodermal sinus neoplasm</name>
<name nci-code = "C8001000">mixed embryonal adenoca and endodermal sinus neoplasm arising in testis</name>
<name nci-code = "C8001000">mixed embryonal adenoca and endodermal sinus neoplasm involving testis</name>
<name nci-code = "C8001000">mixed embryonal adenoca and endodermal sinus neoplasm arising from testis</name>
<name nci-code = "C8001000">mixed embryonal adenoca and endodermal sinus neoplasm of testis</name>
<name nci-code = "C8001000">testis with mixed embryonal adenoca and endodermal sinus tumor</name>
<name nci-code = "C8001000">mixed embryonal adenoca and endodermal sinus tumor arising in testis</name>
<name nci-code = "C8001000">mixed embryonal adenoca and endodermal sinus tumor involving testis</name>
<name nci-code = "C8001000">mixed embryonal adenoca and endodermal sinus tumor arising from testis</name>
<name nci-code = "C8001000">mixed embryonal adenoca and endodermal sinus tumor of testis</name>
<name nci-code = "C8001000">testis with mixed embryonal adenoca and yolk sac neoplasm</name>
<name nci-code = "C8001000">mixed embryonal adenoca and yolk sac neoplasm arising in testis</name>
<name nci-code = "C8001000">mixed embryonal adenoca and yolk sac neoplasm involving testis</name>
<name nci-code = "C8001000">mixed embryonal adenoca and yolk sac neoplasm arising from testis</name>
<name nci-code = "C8001000">mixed embryonal adenoca and yolk sac neoplasm of testis</name>
<name nci-code = "C8001000">testis with mixed embryonal adenoca and yolk sac tumor</name>
<name nci-code = "C8001000">mixed embryonal adenoca and yolk sac tumor arising in testis</name>
<name nci-code = "C8001000">mixed embryonal adenoca and yolk sac tumor involving testis</name>
<name nci-code = "C8001000">mixed embryonal adenoca and yolk sac tumor arising from testis</name>
<name nci-code = "C8001000">mixed embryonal adenoca and yolk sac tumor of testis</name>
<name nci-code = "C8001000">testis with mixed embryonal adenocarcinoma and endodermal sinus neoplasm</name>
<name nci-code = "C8001000">mixed embryonal adenocarcinoma and endodermal sinus neoplasm arising in testis</name>
<name nci-code = "C8001000">mixed embryonal adenocarcinoma and endodermal sinus neoplasm involving testis</name>
<name nci-code = "C8001000">mixed embryonal adenocarcinoma and endodermal sinus neoplasm arising from testis</name>
<name nci-code = "C8001000">mixed embryonal adenocarcinoma and endodermal sinus neoplasm of testis</name>
<name nci-code = "C8001000">testis with mixed embryonal adenocarcinoma and endodermal sinus tumor</name>
<name nci-code = "C8001000">mixed embryonal adenocarcinoma and endodermal sinus tumor arising in testis</name>
<name nci-code = "C8001000">mixed embryonal adenocarcinoma and endodermal sinus tumor involving testis</name>
<name nci-code = "C8001000">mixed embryonal adenocarcinoma and endodermal sinus tumor arising from testis</name>
<name nci-code = "C8001000">mixed embryonal adenocarcinoma and endodermal sinus tumor of testis</name>
<name nci-code = "C8001000">testis with mixed embryonal adenocarcinoma and yolk sac neoplasm</name>
<name nci-code = "C8001000">mixed embryonal adenocarcinoma and yolk sac neoplasm arising in testis</name>
<name nci-code = "C8001000">mixed embryonal adenocarcinoma and yolk sac neoplasm involving testis</name>
<name nci-code = "C8001000">mixed embryonal adenocarcinoma and yolk sac neoplasm arising from testis</name>
<name nci-code = "C8001000">mixed embryonal adenocarcinoma and yolk sac neoplasm of testis</name>
<name nci-code = "C8001000">testis with mixed embryonal adenocarcinoma and yolk sac tumor</name>
<name nci-code = "C8001000">mixed embryonal adenocarcinoma and yolk sac tumor arising in testis</name>
<name nci-code = "C8001000">mixed embryonal adenocarcinoma and yolk sac tumor involving testis</name>
<name nci-code = "C8001000">mixed embryonal adenocarcinoma and yolk sac tumor arising from testis</name>
<name nci-code = "C8001000">mixed embryonal adenocarcinoma and yolk sac tumor of testis</name>
<name nci-code = "C8001000">testis with mixed embryonal ca and endodermal sinus neoplasm</name>
<name nci-code = "C8001000">mixed embryonal ca and endodermal sinus neoplasm arising in testis</name>
<name nci-code = "C8001000">mixed embryonal ca and endodermal sinus neoplasm involving testis</name>
<name nci-code = "C8001000">mixed embryonal ca and endodermal sinus neoplasm arising from testis</name>
<name nci-code = "C8001000">mixed embryonal ca and endodermal sinus neoplasm of testis</name>
<name nci-code = "C8001000">testis with mixed embryonal ca and endodermal sinus tumor</name>
<name nci-code = "C8001000">mixed embryonal ca and endodermal sinus tumor arising in testis</name>
<name nci-code = "C8001000">mixed embryonal ca and endodermal sinus tumor involving testis</name>
<name nci-code = "C8001000">mixed embryonal ca and endodermal sinus tumor arising from testis</name>
<name nci-code = "C8001000">mixed embryonal ca and endodermal sinus tumor of testis</name>
<name nci-code = "C8001000">testis with mixed embryonal ca and yolk sac neoplasm</name>
<name nci-code = "C8001000">mixed embryonal ca and yolk sac neoplasm arising in testis</name>
<name nci-code = "C8001000">mixed embryonal ca and yolk sac neoplasm involving testis</name>
<name nci-code = "C8001000">mixed embryonal ca and yolk sac neoplasm arising from testis</name>
<name nci-code = "C8001000">mixed embryonal ca and yolk sac neoplasm of testis</name>
<name nci-code = "C8001000">testis with mixed embryonal ca and yolk sac tumor</name>
<name nci-code = "C8001000">mixed embryonal ca and yolk sac tumor arising in testis</name>
<name nci-code = "C8001000">mixed embryonal ca and yolk sac tumor involving testis</name>
<name nci-code = "C8001000">mixed embryonal ca and yolk sac tumor arising from testis</name>
<name nci-code = "C8001000">mixed embryonal ca and yolk sac tumor of testis</name>
<name nci-code = "C8001000">testis with mixed embryonal cancer and endodermal sinus neoplasm</name>
<name nci-code = "C8001000">mixed embryonal cancer and endodermal sinus neoplasm arising in testis</name>
<name nci-code = "C8001000">mixed embryonal cancer and endodermal sinus neoplasm involving testis</name>
<name nci-code = "C8001000">mixed embryonal cancer and endodermal sinus neoplasm arising from testis</name>
<name nci-code = "C8001000">mixed embryonal cancer and endodermal sinus neoplasm of testis</name>
<name nci-code = "C8001000">testis with mixed embryonal cancer and endodermal sinus tumor</name>
<name nci-code = "C8001000">mixed embryonal cancer and endodermal sinus tumor arising in testis</name>
<name nci-code = "C8001000">mixed embryonal cancer and endodermal sinus tumor involving testis</name>
<name nci-code = "C8001000">mixed embryonal cancer and endodermal sinus tumor arising from testis</name>
<name nci-code = "C8001000">mixed embryonal cancer and endodermal sinus tumor of testis</name>
<name nci-code = "C8001000">testis with mixed embryonal cancer and yolk sac neoplasm</name>
<name nci-code = "C8001000">mixed embryonal cancer and yolk sac neoplasm arising in testis</name>
<name nci-code = "C8001000">mixed embryonal cancer and yolk sac neoplasm involving testis</name>
<name nci-code = "C8001000">mixed embryonal cancer and yolk sac neoplasm arising from testis</name>
<name nci-code = "C8001000">mixed embryonal cancer and yolk sac neoplasm of testis</name>
<name nci-code = "C8001000">testis with mixed embryonal cancer and yolk sac tumor</name>
<name nci-code = "C8001000">mixed embryonal cancer and yolk sac tumor arising in testis</name>
<name nci-code = "C8001000">mixed embryonal cancer and yolk sac tumor involving testis</name>
<name nci-code = "C8001000">mixed embryonal cancer and yolk sac tumor arising from testis</name>
<name nci-code = "C8001000">mixed embryonal cancer and yolk sac tumor of testis</name>
<name nci-code = "C8001000">testis with mixed embryonal carcinoma and endodermal sinus neoplasm</name>
<name nci-code = "C8001000">mixed embryonal carcinoma and endodermal sinus neoplasm arising in testis</name>
<name nci-code = "C8001000">mixed embryonal carcinoma and endodermal sinus neoplasm involving testis</name>
<name nci-code = "C8001000">mixed embryonal carcinoma and endodermal sinus neoplasm arising from testis</name>
<name nci-code = "C8001000">mixed embryonal carcinoma and endodermal sinus neoplasm of testis</name>
<name nci-code = "C8001000">mixed embryonal carcinoma and endodermal sinus neoplasm arising in the testis</name>
<name nci-code = "C8001000">mixed embryonal carcinoma and endodermal sinus neoplasm involving the testis</name>
<name nci-code = "C8001000">mixed embryonal carcinoma and endodermal sinus neoplasm arising from the testis</name>
<name nci-code = "C8001000">testis with mixed embryonal carcinoma and endodermal sinus tumor</name>
<name nci-code = "C8001000">mixed embryonal carcinoma and endodermal sinus tumor arising in testis</name>
<name nci-code = "C8001000">mixed embryonal carcinoma and endodermal sinus tumor involving testis</name>
<name nci-code = "C8001000">mixed embryonal carcinoma and endodermal sinus tumor arising from testis</name>
<name nci-code = "C8001000">mixed embryonal carcinoma and endodermal sinus tumor of testis</name>
<name nci-code = "C8001000">mixed embryonal carcinoma and endodermal sinus tumor arising in the testis</name>
<name nci-code = "C8001000">mixed embryonal carcinoma and endodermal sinus tumor involving the testis</name>
<name nci-code = "C8001000">mixed embryonal carcinoma and endodermal sinus tumor arising from the testis</name>
<name nci-code = "C8001000">testis with mixed embryonal carcinoma and endodermal sinus tumour</name>
<name nci-code = "C8001000">mixed embryonal carcinoma and endodermal sinus tumour arising in testis</name>
<name nci-code = "C8001000">mixed embryonal carcinoma and endodermal sinus tumour involving testis</name>
<name nci-code = "C8001000">mixed embryonal carcinoma and endodermal sinus tumour arising from testis</name>
<name nci-code = "C8001000">mixed embryonal carcinoma and endodermal sinus tumour of testis</name>
<name nci-code = "C8001000">testis with mixed embryonal carcinoma and yolk sac neoplasm</name>
<name nci-code = "C8001000">mixed embryonal carcinoma and yolk sac neoplasm arising in testis</name>
<name nci-code = "C8001000">mixed embryonal carcinoma and yolk sac neoplasm involving testis</name>
<name nci-code = "C8001000">mixed embryonal carcinoma and yolk sac neoplasm arising from testis</name>
<name nci-code = "C8001000">mixed embryonal carcinoma and yolk sac neoplasm of testis</name>
<name nci-code = "C8001000">mixed embryonal carcinoma and yolk sac neoplasm arising in the testis</name>
<name nci-code = "C8001000">mixed embryonal carcinoma and yolk sac neoplasm involving the testis</name>
<name nci-code = "C8001000">mixed embryonal carcinoma and yolk sac neoplasm arising from the testis</name>
<name nci-code = "C8001000">testis with mixed embryonal carcinoma and yolk sac tumor</name>
<name nci-code = "C8001000">mixed embryonal carcinoma and yolk sac tumor arising in testis</name>
<name nci-code = "C8001000">mixed embryonal carcinoma and yolk sac tumor involving testis</name>
<name nci-code = "C8001000">mixed embryonal carcinoma and yolk sac tumor arising from testis</name>
<name nci-code = "C8001000">mixed embryonal carcinoma and yolk sac tumor of testis</name>
<name nci-code = "C8001000">mixed embryonal carcinoma and yolk sac tumor arising in the testis</name>
<name nci-code = "C8001000">mixed embryonal carcinoma and yolk sac tumor involving the testis</name>
<name nci-code = "C8001000">mixed embryonal carcinoma and yolk sac tumor arising from the testis</name>
<name nci-code = "C8001000">testis with mixed embryonal carcinoma and yolk sac tumour</name>
<name nci-code = "C8001000">mixed embryonal carcinoma and yolk sac tumour arising in testis</name>
<name nci-code = "C8001000">mixed embryonal carcinoma and yolk sac tumour involving testis</name>
<name nci-code = "C8001000">mixed embryonal carcinoma and yolk sac tumour arising from testis</name>
<name nci-code = "C8001000">mixed embryonal carcinoma and yolk sac tumour of testis</name>
<name nci-code = "C8001000">testicular mixed embryonal adenoca and endodermal sinus neoplasm</name>
<name nci-code = "C8001000">testicular mixed embryonal adenoca and endodermal sinus tumor</name>
<name nci-code = "C8001000">testicular mixed embryonal adenoca and yolk sac neoplasm</name>
<name nci-code = "C8001000">testicular mixed embryonal adenoca and yolk sac tumor</name>
<name nci-code = "C8001000">testicular mixed embryonal adenoca and yolk sack tumor</name>
<name nci-code = "C8001000">testicular mixed embryonal adenocarcinoma and endodermal sinus neoplasm</name>
<name nci-code = "C8001000">testicular mixed embryonal adenocarcinoma and endodermal sinus tumor</name>
<name nci-code = "C8001000">testicular mixed embryonal adenocarcinoma and yolk sac neoplasm</name>
<name nci-code = "C8001000">testicular mixed embryonal adenocarcinoma and yolk sac tumor</name>
<name nci-code = "C8001000">testicular mixed embryonal adenocarcinoma and yolk sack tumor</name>
<name nci-code = "C8001000">testicular mixed embryonal ca and endodermal sinus neoplasm</name>
<name nci-code = "C8001000">testicular mixed embryonal ca and endodermal sinus tumor</name>
<name nci-code = "C8001000">testicular mixed embryonal ca and yolk sac neoplasm</name>
<name nci-code = "C8001000">testicular mixed embryonal ca and yolk sac tumor</name>
<name nci-code = "C8001000">testicular mixed embryonal ca and yolk sack tumor</name>
<name nci-code = "C8001000">testicular mixed embryonal cancer and endodermal sinus neoplasm</name>
<name nci-code = "C8001000">testicular mixed embryonal cancer and endodermal sinus tumor</name>
<name nci-code = "C8001000">testicular mixed embryonal cancer and yolk sac neoplasm</name>
<name nci-code = "C8001000">testicular mixed embryonal cancer and yolk sac tumor</name>
<name nci-code = "C8001000">testicular mixed embryonal cancer and yolk sack tumor</name>
<name nci-code = "C8001000">testicular mixed embryonal carcinoma and endodermal sinus neoplasm</name>
<name nci-code = "C8001000">testicular mixed embryonal carcinoma and endodermal sinus tumor</name>
<name nci-code = "C8001000">testicular mixed embryonal carcinoma and endodermal sinus tumour</name>
<name nci-code = "C8001000">testicular mixed embryonal carcinoma and yolk sac neoplasm</name>
<name nci-code = "C8001000">testicular mixed embryonal carcinoma and yolk sac tumor</name>
<name nci-code = "C8001000">testicular mixed embryonal carcinoma and yolk sac tumour</name>
<name nci-code = "C8001000">testicular mixed embryonal carcinoma and yolk sack neoplasm</name>
<name nci-code = "C8001000">testicular mixed embryonal carcinoma and yolk sack tumor</name>
<name nci-code = "C8001000">testicular mixed embryonal carcinoma and yolk sack tumour</name>
<name nci-code = "C8001000">testis mixed embryonal carcinoma and endodermal sinus neoplasm</name>
<name nci-code = "C8001000">testis mixed embryonal carcinoma and endodermal sinus tumor</name>
<name nci-code = "C8001000">testis mixed embryonal carcinoma and yolk sac neoplasm</name>
<name nci-code = "C8001000">testis mixed embryonal carcinoma and yolk sac tumor</name>
<name nci-code = "C8002000">testis with mixed endodermal sinus neoplasm and teratoma</name>
<name nci-code = "C8002000">mixed endodermal sinus neoplasm and teratoma arising in testis</name>
<name nci-code = "C8002000">mixed endodermal sinus neoplasm and teratoma involving testis</name>
<name nci-code = "C8002000">mixed endodermal sinus neoplasm and teratoma arising from testis</name>
<name nci-code = "C8002000">mixed endodermal sinus neoplasm and teratoma of testis</name>
<name nci-code = "C8002000">mixed endodermal sinus neoplasm and teratoma arising in the testis</name>
<name nci-code = "C8002000">mixed endodermal sinus neoplasm and teratoma involving the testis</name>
<name nci-code = "C8002000">mixed endodermal sinus neoplasm and teratoma arising from the testis</name>
<name nci-code = "C8002000">testis with mixed endodermal sinus tumor and teratoma</name>
<name nci-code = "C8002000">mixed endodermal sinus tumor and teratoma arising in testis</name>
<name nci-code = "C8002000">mixed endodermal sinus tumor and teratoma involving testis</name>
<name nci-code = "C8002000">mixed endodermal sinus tumor and teratoma arising from testis</name>
<name nci-code = "C8002000">mixed endodermal sinus tumor and teratoma of testis</name>
<name nci-code = "C8002000">mixed endodermal sinus tumor and teratoma arising in the testis</name>
<name nci-code = "C8002000">mixed endodermal sinus tumor and teratoma involving the testis</name>
<name nci-code = "C8002000">mixed endodermal sinus tumor and teratoma arising from the testis</name>
<name nci-code = "C8002000">testis with mixed endodermal sinus tumour and teratoma</name>
<name nci-code = "C8002000">mixed endodermal sinus tumour and teratoma arising in testis</name>
<name nci-code = "C8002000">mixed endodermal sinus tumour and teratoma involving testis</name>
<name nci-code = "C8002000">mixed endodermal sinus tumour and teratoma arising from testis</name>
<name nci-code = "C8002000">mixed endodermal sinus tumour and teratoma of testis</name>
<name nci-code = "C8002000">testis with mixed yolk sac neoplasm and teratoma</name>
<name nci-code = "C8002000">mixed yolk sac neoplasm and teratoma arising in testis</name>
<name nci-code = "C8002000">mixed yolk sac neoplasm and teratoma involving testis</name>
<name nci-code = "C8002000">mixed yolk sac neoplasm and teratoma arising from testis</name>
<name nci-code = "C8002000">mixed yolk sac neoplasm and teratoma of testis</name>
<name nci-code = "C8002000">mixed yolk sac neoplasm and teratoma arising in the testis</name>
<name nci-code = "C8002000">mixed yolk sac neoplasm and teratoma involving the testis</name>
<name nci-code = "C8002000">mixed yolk sac neoplasm and teratoma arising from the testis</name>
<name nci-code = "C8002000">testis with mixed yolk sac tumor and teratoma</name>
<name nci-code = "C8002000">mixed yolk sac tumor and teratoma arising in testis</name>
<name nci-code = "C8002000">mixed yolk sac tumor and teratoma involving testis</name>
<name nci-code = "C8002000">mixed yolk sac tumor and teratoma arising from testis</name>
<name nci-code = "C8002000">mixed yolk sac tumor and teratoma of testis</name>
<name nci-code = "C8002000">mixed yolk sac tumor and teratoma arising in the testis</name>
<name nci-code = "C8002000">mixed yolk sac tumor and teratoma involving the testis</name>
<name nci-code = "C8002000">mixed yolk sac tumor and teratoma arising from the testis</name>
<name nci-code = "C8002000">testis with mixed yolk sac tumour and teratoma</name>
<name nci-code = "C8002000">mixed yolk sac tumour and teratoma arising in testis</name>
<name nci-code = "C8002000">mixed yolk sac tumour and teratoma involving testis</name>
<name nci-code = "C8002000">mixed yolk sac tumour and teratoma arising from testis</name>
<name nci-code = "C8002000">mixed yolk sac tumour and teratoma of testis</name>
<name nci-code = "C8002000">testicular mixed endodermal sinus neoplasm and teratoma</name>
<name nci-code = "C8002000">testicular mixed endodermal sinus tumor and teratoma</name>
<name nci-code = "C8002000">testicular mixed endodermal sinus tumour and teratoma</name>
<name nci-code = "C8002000">testicular mixed yolk sac neoplasm and teratoma</name>
<name nci-code = "C8002000">testicular mixed yolk sac tumor and teratoma</name>
<name nci-code = "C8002000">testicular mixed yolk sac tumour and teratoma</name>
<name nci-code = "C8002000">testis mixed endodermal sinus neoplasm and teratoma</name>
<name nci-code = "C8002000">testis mixed endodermal sinus tumor and teratoma</name>
<name nci-code = "C8002000">testis mixed yolk sac neoplasm and teratoma</name>
<name nci-code = "C8002000">testis mixed yolk sac tumor and teratoma</name>
<name nci-code = "C8003000">testis with mixed endodermal sinus neoplasm and teratoma with seminoma</name>
<name nci-code = "C8003000">mixed endodermal sinus neoplasm and teratoma with seminoma arising in testis</name>
<name nci-code = "C8003000">mixed endodermal sinus neoplasm and teratoma with seminoma involving testis</name>
<name nci-code = "C8003000">mixed endodermal sinus neoplasm and teratoma with seminoma arising from testis</name>
<name nci-code = "C8003000">mixed endodermal sinus neoplasm and teratoma with seminoma of testis</name>
<name nci-code = "C8003000">mixed endodermal sinus neoplasm and teratoma with seminoma arising in the testis</name>
<name nci-code = "C8003000">mixed endodermal sinus neoplasm and teratoma with seminoma involving the testis</name>
<name nci-code = "C8003000">mixed endodermal sinus neoplasm and teratoma with seminoma arising from the testis</name>
<name nci-code = "C8003000">testis with mixed endodermal sinus tumor and teratoma with seminoma</name>
<name nci-code = "C8003000">mixed endodermal sinus tumor and teratoma with seminoma arising in testis</name>
<name nci-code = "C8003000">mixed endodermal sinus tumor and teratoma with seminoma involving testis</name>
<name nci-code = "C8003000">mixed endodermal sinus tumor and teratoma with seminoma arising from testis</name>
<name nci-code = "C8003000">mixed endodermal sinus tumor and teratoma with seminoma of testis</name>
<name nci-code = "C8003000">mixed endodermal sinus tumor and teratoma with seminoma arising in the testis</name>
<name nci-code = "C8003000">mixed endodermal sinus tumor and teratoma with seminoma involving the testis</name>
<name nci-code = "C8003000">mixed endodermal sinus tumor and teratoma with seminoma arising from the testis</name>
<name nci-code = "C8003000">testis with mixed endodermal sinus tumour and teratoma with seminoma</name>
<name nci-code = "C8003000">mixed endodermal sinus tumour and teratoma with seminoma arising in testis</name>
<name nci-code = "C8003000">mixed endodermal sinus tumour and teratoma with seminoma involving testis</name>
<name nci-code = "C8003000">mixed endodermal sinus tumour and teratoma with seminoma arising from testis</name>
<name nci-code = "C8003000">mixed endodermal sinus tumour and teratoma with seminoma of testis</name>
<name nci-code = "C8003000">testis with mixed yolk sac neoplasm and teratoma with seminoma</name>
<name nci-code = "C8003000">mixed yolk sac neoplasm and teratoma with seminoma arising in testis</name>
<name nci-code = "C8003000">mixed yolk sac neoplasm and teratoma with seminoma involving testis</name>
<name nci-code = "C8003000">mixed yolk sac neoplasm and teratoma with seminoma arising from testis</name>
<name nci-code = "C8003000">mixed yolk sac neoplasm and teratoma with seminoma of testis</name>
<name nci-code = "C8003000">mixed yolk sac neoplasm and teratoma with seminoma arising in the testis</name>
<name nci-code = "C8003000">mixed yolk sac neoplasm and teratoma with seminoma involving the testis</name>
<name nci-code = "C8003000">mixed yolk sac neoplasm and teratoma with seminoma arising from the testis</name>
<name nci-code = "C8003000">testis with mixed yolk sac tumor and teratoma with seminoma</name>
<name nci-code = "C8003000">mixed yolk sac tumor and teratoma with seminoma arising in testis</name>
<name nci-code = "C8003000">mixed yolk sac tumor and teratoma with seminoma involving testis</name>
<name nci-code = "C8003000">mixed yolk sac tumor and teratoma with seminoma arising from testis</name>
<name nci-code = "C8003000">mixed yolk sac tumor and teratoma with seminoma of testis</name>
<name nci-code = "C8003000">mixed yolk sac tumor and teratoma with seminoma arising in the testis</name>
<name nci-code = "C8003000">mixed yolk sac tumor and teratoma with seminoma involving the testis</name>
<name nci-code = "C8003000">mixed yolk sac tumor and teratoma with seminoma arising from the testis</name>
<name nci-code = "C8003000">testis with mixed yolk sac tumour and teratoma with seminoma</name>
<name nci-code = "C8003000">mixed yolk sac tumour and teratoma with seminoma arising in testis</name>
<name nci-code = "C8003000">mixed yolk sac tumour and teratoma with seminoma involving testis</name>
<name nci-code = "C8003000">mixed yolk sac tumour and teratoma with seminoma arising from testis</name>
<name nci-code = "C8003000">mixed yolk sac tumour and teratoma with seminoma of testis</name>
<name nci-code = "C8003000">testicular mixed endodermal sinus neoplasm and teratoma with seminoma</name>
<name nci-code = "C8003000">testicular mixed endodermal sinus tumor and teratoma with seminoma</name>
<name nci-code = "C8003000">testicular mixed endodermal sinus tumour and teratoma with seminoma</name>
<name nci-code = "C8003000">testicular mixed yolk sac neoplasm and teratoma with seminoma</name>
<name nci-code = "C8003000">testicular mixed yolk sac tumor and teratoma with seminoma</name>
<name nci-code = "C8003000">testicular mixed yolk sac tumour and teratoma with seminoma</name>
<name nci-code = "C8003000">testis mixed endodermal sinus neoplasm and teratoma with seminoma</name>
<name nci-code = "C8003000">testis mixed endodermal sinus tumor and teratoma with seminoma</name>
<name nci-code = "C8003000">testis mixed yolk sac neoplasm and teratoma with seminoma</name>
<name nci-code = "C8003000">testis mixed yolk sac tumor and teratoma with seminoma</name>
<name nci-code = "C8083000">ovarian stage 1 malignant germ cell neoplasm</name>
<name nci-code = "C8083000">ovarian stage 1 malignant germ cell tumor</name>
<name nci-code = "C8083000">ovarian stage i malignant germ cell neoplasm</name>
<name nci-code = "C8083000">ovarian stage i malignant germ cell tumor</name>
<name nci-code = "C8083000">ovary stage 1 malignant germ cell neoplasm</name>
<name nci-code = "C8083000">ovary stage 1 malignant germ cell tumor</name>
<name nci-code = "C8083000">ovary stage i malignant germ cell neoplasm</name>
<name nci-code = "C8083000">ovary stage i malignant germ cell tumor</name>
<name nci-code = "C8083000">ovary with stage 1 malignant germ cell neoplasm</name>
<name nci-code = "C8083000">stage 1 malignant germ cell neoplasm arising in ovary</name>
<name nci-code = "C8083000">stage 1 malignant germ cell neoplasm involving ovary</name>
<name nci-code = "C8083000">stage 1 malignant germ cell neoplasm arising from ovary</name>
<name nci-code = "C8083000">stage 1 malignant germ cell neoplasm of ovary</name>
<name nci-code = "C8083000">stage 1 malignant germ cell neoplasm arising in the ovary</name>
<name nci-code = "C8083000">stage 1 malignant germ cell neoplasm involving the ovary</name>
<name nci-code = "C8083000">stage 1 malignant germ cell neoplasm arising from the ovary</name>
<name nci-code = "C8083000">ovary with stage 1 malignant germ cell tumor</name>
<name nci-code = "C8083000">stage 1 malignant germ cell tumor arising in ovary</name>
<name nci-code = "C8083000">stage 1 malignant germ cell tumor involving ovary</name>
<name nci-code = "C8083000">stage 1 malignant germ cell tumor arising from ovary</name>
<name nci-code = "C8083000">stage 1 malignant germ cell tumor of ovary</name>
<name nci-code = "C8083000">stage 1 malignant germ cell tumor arising in the ovary</name>
<name nci-code = "C8083000">stage 1 malignant germ cell tumor involving the ovary</name>
<name nci-code = "C8083000">stage 1 malignant germ cell tumor arising from the ovary</name>
<name nci-code = "C8083000">stage 1 malignant ovarian germ cell neoplasm</name>
<name nci-code = "C8083000">stage 1 ovarian germ cell tumor</name>
<name nci-code = "C8083000">ovary with stage i malignant germ cell neoplasm</name>
<name nci-code = "C8083000">stage i malignant germ cell neoplasm arising in ovary</name>
<name nci-code = "C8083000">stage i malignant germ cell neoplasm involving ovary</name>
<name nci-code = "C8083000">stage i malignant germ cell neoplasm arising from ovary</name>
<name nci-code = "C8083000">stage i malignant germ cell neoplasm of ovary</name>
<name nci-code = "C8083000">stage i malignant germ cell neoplasm arising in the ovary</name>
<name nci-code = "C8083000">stage i malignant germ cell neoplasm involving the ovary</name>
<name nci-code = "C8083000">stage i malignant germ cell neoplasm arising from the ovary</name>
<name nci-code = "C8083000">ovary with stage i malignant germ cell tumor</name>
<name nci-code = "C8083000">stage i malignant germ cell tumor arising in ovary</name>
<name nci-code = "C8083000">stage i malignant germ cell tumor involving ovary</name>
<name nci-code = "C8083000">stage i malignant germ cell tumor arising from ovary</name>
<name nci-code = "C8083000">stage i malignant germ cell tumor of ovary</name>
<name nci-code = "C8083000">stage i malignant germ cell tumor arising in the ovary</name>
<name nci-code = "C8083000">stage i malignant germ cell tumor involving the ovary</name>
<name nci-code = "C8083000">stage i malignant germ cell tumor arising from the ovary</name>
<name nci-code = "C8083000">ovary with stage i malignant germ cell tumour</name>
<name nci-code = "C8083000">stage i malignant germ cell tumour arising in ovary</name>
<name nci-code = "C8083000">stage i malignant germ cell tumour involving ovary</name>
<name nci-code = "C8083000">stage i malignant germ cell tumour arising from ovary</name>
<name nci-code = "C8083000">stage i malignant germ cell tumour of ovary</name>
<name nci-code = "C8083000">stage i malignant ovarian germ cell neoplasm</name>
<name nci-code = "C8083000">stage i malignant ovarian germ cell tumor</name>
<name nci-code = "C8083000">stage i malignant ovarian germ cell tumour</name>
<name nci-code = "C8083000">stage i ovarian germ cell neoplasm</name>
<name nci-code = "C8083000">stage i ovarian germ cell tumor</name>
<name nci-code = "C8083000">stage i ovarian germ cell tumour</name>
<name nci-code = "C8084000">ovarian stage 2 malignant germ cell neoplasm</name>
<name nci-code = "C8084000">ovarian stage 2 malignant germ cell tumor</name>
<name nci-code = "C8084000">ovarian stage ii malignant germ cell neoplasm</name>
<name nci-code = "C8084000">ovarian stage ii malignant germ cell tumor</name>
<name nci-code = "C8084000">ovary stage 2 malignant germ cell neoplasm</name>
<name nci-code = "C8084000">ovary stage 2 malignant germ cell tumor</name>
<name nci-code = "C8084000">ovary stage ii malignant germ cell neoplasm</name>
<name nci-code = "C8084000">ovary stage ii malignant germ cell tumor</name>
<name nci-code = "C8084000">ovary with stage 2 malignant germ cell neoplasm</name>
<name nci-code = "C8084000">stage 2 malignant germ cell neoplasm arising in ovary</name>
<name nci-code = "C8084000">stage 2 malignant germ cell neoplasm involving ovary</name>
<name nci-code = "C8084000">stage 2 malignant germ cell neoplasm arising from ovary</name>
<name nci-code = "C8084000">stage 2 malignant germ cell neoplasm of ovary</name>
<name nci-code = "C8084000">stage 2 malignant germ cell neoplasm arising in the ovary</name>
<name nci-code = "C8084000">stage 2 malignant germ cell neoplasm involving the ovary</name>
<name nci-code = "C8084000">stage 2 malignant germ cell neoplasm arising from the ovary</name>
<name nci-code = "C8084000">ovary with stage 2 malignant germ cell tumor</name>
<name nci-code = "C8084000">stage 2 malignant germ cell tumor arising in ovary</name>
<name nci-code = "C8084000">stage 2 malignant germ cell tumor involving ovary</name>
<name nci-code = "C8084000">stage 2 malignant germ cell tumor arising from ovary</name>
<name nci-code = "C8084000">stage 2 malignant germ cell tumor of ovary</name>
<name nci-code = "C8084000">stage 2 malignant germ cell tumor arising in the ovary</name>
<name nci-code = "C8084000">stage 2 malignant germ cell tumor involving the ovary</name>
<name nci-code = "C8084000">stage 2 malignant germ cell tumor arising from the ovary</name>
<name nci-code = "C8084000">stage 2 malignant ovarian germ cell neoplasm</name>
<name nci-code = "C8084000">stage 2 malignant ovarian germ cell tumor</name>
<name nci-code = "C8084000">stage 2 ovarian germ cell tumor</name>
<name nci-code = "C8084000">ovary with stage ii malignant germ cell neoplasm</name>
<name nci-code = "C8084000">stage ii malignant germ cell neoplasm arising in ovary</name>
<name nci-code = "C8084000">stage ii malignant germ cell neoplasm involving ovary</name>
<name nci-code = "C8084000">stage ii malignant germ cell neoplasm arising from ovary</name>
<name nci-code = "C8084000">stage ii malignant germ cell neoplasm of ovary</name>
<name nci-code = "C8084000">stage ii malignant germ cell neoplasm arising in the ovary</name>
<name nci-code = "C8084000">stage ii malignant germ cell neoplasm involving the ovary</name>
<name nci-code = "C8084000">stage ii malignant germ cell neoplasm arising from the ovary</name>
<name nci-code = "C8084000">ovary with stage ii malignant germ cell tumor</name>
<name nci-code = "C8084000">stage ii malignant germ cell tumor arising in ovary</name>
<name nci-code = "C8084000">stage ii malignant germ cell tumor involving ovary</name>
<name nci-code = "C8084000">stage ii malignant germ cell tumor arising from ovary</name>
<name nci-code = "C8084000">stage ii malignant germ cell tumor of ovary</name>
<name nci-code = "C8084000">stage ii malignant germ cell tumor arising in the ovary</name>
<name nci-code = "C8084000">stage ii malignant germ cell tumor involving the ovary</name>
<name nci-code = "C8084000">stage ii malignant germ cell tumor arising from the ovary</name>
<name nci-code = "C8084000">ovary with stage ii malignant germ cell tumour</name>
<name nci-code = "C8084000">stage ii malignant germ cell tumour arising in ovary</name>
<name nci-code = "C8084000">stage ii malignant germ cell tumour involving ovary</name>
<name nci-code = "C8084000">stage ii malignant germ cell tumour arising from ovary</name>
<name nci-code = "C8084000">stage ii malignant germ cell tumour of ovary</name>
<name nci-code = "C8084000">stage ii malignant ovarian germ cell neoplasm</name>
<name nci-code = "C8084000">stage ii malignant ovarian germ cell tumor</name>
<name nci-code = "C8084000">stage ii malignant ovarian germ cell tumour</name>
<name nci-code = "C8084000">stage ii ovarian germ cell neoplasm</name>
<name nci-code = "C8084000">stage ii ovarian germ cell tumor</name>
<name nci-code = "C8084000">stage ii ovarian germ cell tumour</name>
<name nci-code = "C8085000">ovarian stage 3 malignant germ cell neoplasm</name>
<name nci-code = "C8085000">ovarian stage 3 malignant germ cell tumor</name>
<name nci-code = "C8085000">ovarian stage iii malignant germ cell neoplasm</name>
<name nci-code = "C8085000">ovarian stage iii malignant germ cell tumor</name>
<name nci-code = "C8085000">ovary stage 3 malignant germ cell neoplasm</name>
<name nci-code = "C8085000">ovary stage 3 malignant germ cell tumor</name>
<name nci-code = "C8085000">ovary stage iii malignant germ cell neoplasm</name>
<name nci-code = "C8085000">ovary stage iii malignant germ cell tumor</name>
<name nci-code = "C8085000">ovary with stage 3 malignant germ cell neoplasm</name>
<name nci-code = "C8085000">stage 3 malignant germ cell neoplasm arising in ovary</name>
<name nci-code = "C8085000">stage 3 malignant germ cell neoplasm involving ovary</name>
<name nci-code = "C8085000">stage 3 malignant germ cell neoplasm arising from ovary</name>
<name nci-code = "C8085000">stage 3 malignant germ cell neoplasm of ovary</name>
<name nci-code = "C8085000">stage 3 malignant germ cell neoplasm arising in the ovary</name>
<name nci-code = "C8085000">stage 3 malignant germ cell neoplasm involving the ovary</name>
<name nci-code = "C8085000">stage 3 malignant germ cell neoplasm arising from the ovary</name>
<name nci-code = "C8085000">ovary with stage 3 malignant germ cell tumor</name>
<name nci-code = "C8085000">stage 3 malignant germ cell tumor arising in ovary</name>
<name nci-code = "C8085000">stage 3 malignant germ cell tumor involving ovary</name>
<name nci-code = "C8085000">stage 3 malignant germ cell tumor arising from ovary</name>
<name nci-code = "C8085000">stage 3 malignant germ cell tumor of ovary</name>
<name nci-code = "C8085000">stage 3 malignant germ cell tumor arising in the ovary</name>
<name nci-code = "C8085000">stage 3 malignant germ cell tumor involving the ovary</name>
<name nci-code = "C8085000">stage 3 malignant germ cell tumor arising from the ovary</name>
<name nci-code = "C8085000">stage 3 malignant ovarian germ cell neoplasm</name>
<name nci-code = "C8085000">stage 3 malignant ovarian germ cell tumor</name>
<name nci-code = "C8085000">stage 3 ovarian germ cell tumor</name>
<name nci-code = "C8085000">ovary with stage iii malignant germ cell neoplasm</name>
<name nci-code = "C8085000">stage iii malignant germ cell neoplasm arising in ovary</name>
<name nci-code = "C8085000">stage iii malignant germ cell neoplasm involving ovary</name>
<name nci-code = "C8085000">stage iii malignant germ cell neoplasm arising from ovary</name>
<name nci-code = "C8085000">stage iii malignant germ cell neoplasm of ovary</name>
<name nci-code = "C8085000">stage iii malignant germ cell neoplasm arising in the ovary</name>
<name nci-code = "C8085000">stage iii malignant germ cell neoplasm involving the ovary</name>
<name nci-code = "C8085000">stage iii malignant germ cell neoplasm arising from the ovary</name>
<name nci-code = "C8085000">ovary with stage iii malignant germ cell tumor</name>
<name nci-code = "C8085000">stage iii malignant germ cell tumor arising in ovary</name>
<name nci-code = "C8085000">stage iii malignant germ cell tumor involving ovary</name>
<name nci-code = "C8085000">stage iii malignant germ cell tumor arising from ovary</name>
<name nci-code = "C8085000">stage iii malignant germ cell tumor of ovary</name>
<name nci-code = "C8085000">stage iii malignant germ cell tumor arising in the ovary</name>
<name nci-code = "C8085000">stage iii malignant germ cell tumor involving the ovary</name>
<name nci-code = "C8085000">stage iii malignant germ cell tumor arising from the ovary</name>
<name nci-code = "C8085000">ovary with stage iii malignant germ cell tumour</name>
<name nci-code = "C8085000">stage iii malignant germ cell tumour arising in ovary</name>
<name nci-code = "C8085000">stage iii malignant germ cell tumour involving ovary</name>
<name nci-code = "C8085000">stage iii malignant germ cell tumour arising from ovary</name>
<name nci-code = "C8085000">stage iii malignant germ cell tumour of ovary</name>
<name nci-code = "C8085000">stage iii malignant ovarian germ cell neoplasm</name>
<name nci-code = "C8085000">stage iii malignant ovarian germ cell tumor</name>
<name nci-code = "C8085000">stage iii malignant ovarian germ cell tumour</name>
<name nci-code = "C8085000">stage iii ovarian germ cell neoplasm</name>
<name nci-code = "C8085000">stage iii ovarian germ cell tumor</name>
<name nci-code = "C8085000">stage iii ovarian germ cell tumour</name>
<name nci-code = "C8086000">ovarian stage 4 malignant germ cell neoplasm</name>
<name nci-code = "C8086000">ovarian stage 4 malignant germ cell tumor</name>
<name nci-code = "C8086000">ovarian stage iv malignant germ cell neoplasm</name>
<name nci-code = "C8086000">ovarian stage iv malignant germ cell tumor</name>
<name nci-code = "C8086000">ovary stage 4 malignant germ cell neoplasm</name>
<name nci-code = "C8086000">ovary stage 4 malignant germ cell tumor</name>
<name nci-code = "C8086000">ovary stage iv malignant germ cell neoplasm</name>
<name nci-code = "C8086000">ovary stage iv malignant germ cell tumor</name>
<name nci-code = "C8086000">ovary with stage 4 malignant germ cell neoplasm</name>
<name nci-code = "C8086000">stage 4 malignant germ cell neoplasm arising in ovary</name>
<name nci-code = "C8086000">stage 4 malignant germ cell neoplasm involving ovary</name>
<name nci-code = "C8086000">stage 4 malignant germ cell neoplasm arising from ovary</name>
<name nci-code = "C8086000">stage 4 malignant germ cell neoplasm of ovary</name>
<name nci-code = "C8086000">stage 4 malignant germ cell neoplasm arising in the ovary</name>
<name nci-code = "C8086000">stage 4 malignant germ cell neoplasm involving the ovary</name>
<name nci-code = "C8086000">stage 4 malignant germ cell neoplasm arising from the ovary</name>
<name nci-code = "C8086000">ovary with stage 4 malignant germ cell tumor</name>
<name nci-code = "C8086000">stage 4 malignant germ cell tumor arising in ovary</name>
<name nci-code = "C8086000">stage 4 malignant germ cell tumor involving ovary</name>
<name nci-code = "C8086000">stage 4 malignant germ cell tumor arising from ovary</name>
<name nci-code = "C8086000">stage 4 malignant germ cell tumor of ovary</name>
<name nci-code = "C8086000">stage 4 malignant germ cell tumor arising in the ovary</name>
<name nci-code = "C8086000">stage 4 malignant germ cell tumor involving the ovary</name>
<name nci-code = "C8086000">stage 4 malignant germ cell tumor arising from the ovary</name>
<name nci-code = "C8086000">stage 4 malignant ovarian germ cell neoplasm</name>
<name nci-code = "C8086000">stage 4 malignant ovarian germ cell tumor</name>
<name nci-code = "C8086000">stage 4 ovarian germ cell tumor</name>
<name nci-code = "C8086000">ovary with stage iv malignant germ cell neoplasm</name>
<name nci-code = "C8086000">stage iv malignant germ cell neoplasm arising in ovary</name>
<name nci-code = "C8086000">stage iv malignant germ cell neoplasm involving ovary</name>
<name nci-code = "C8086000">stage iv malignant germ cell neoplasm arising from ovary</name>
<name nci-code = "C8086000">stage iv malignant germ cell neoplasm of ovary</name>
<name nci-code = "C8086000">stage iv malignant germ cell neoplasm arising in the ovary</name>
<name nci-code = "C8086000">stage iv malignant germ cell neoplasm involving the ovary</name>
<name nci-code = "C8086000">stage iv malignant germ cell neoplasm arising from the ovary</name>
<name nci-code = "C8086000">ovary with stage iv malignant germ cell tumor</name>
<name nci-code = "C8086000">stage iv malignant germ cell tumor arising in ovary</name>
<name nci-code = "C8086000">stage iv malignant germ cell tumor involving ovary</name>
<name nci-code = "C8086000">stage iv malignant germ cell tumor arising from ovary</name>
<name nci-code = "C8086000">stage iv malignant germ cell tumor of ovary</name>
<name nci-code = "C8086000">stage iv malignant germ cell tumor arising in the ovary</name>
<name nci-code = "C8086000">stage iv malignant germ cell tumor involving the ovary</name>
<name nci-code = "C8086000">stage iv malignant germ cell tumor arising from the ovary</name>
<name nci-code = "C8086000">ovary with stage iv malignant germ cell tumour</name>
<name nci-code = "C8086000">stage iv malignant germ cell tumour arising in ovary</name>
<name nci-code = "C8086000">stage iv malignant germ cell tumour involving ovary</name>
<name nci-code = "C8086000">stage iv malignant germ cell tumour arising from ovary</name>
<name nci-code = "C8086000">stage iv malignant germ cell tumour of ovary</name>
<name nci-code = "C8086000">stage iv malignant ovarian germ cell neoplasm</name>
<name nci-code = "C8086000">stage iv malignant ovarian germ cell tumor</name>
<name nci-code = "C8086000">stage iv malignant ovarian germ cell tumour</name>
<name nci-code = "C8086000">stage iv ovarian germ cell neoplasm</name>
<name nci-code = "C8086000">stage iv ovarian germ cell tumor</name>
<name nci-code = "C8086000">stage iv ovarian germ cell tumour</name>
<name nci-code = "C8106000">ovary with dysgerminoma</name>
<name nci-code = "C8106000">dysgerminoma arising in ovary</name>
<name nci-code = "C8106000">dysgerminoma involving ovary</name>
<name nci-code = "C8106000">dysgerminoma arising from ovary</name>
<name nci-code = "C8106000">dysgerminoma of ovary</name>
<name nci-code = "C8106000">dysgerminoma arising in the ovary</name>
<name nci-code = "C8106000">dysgerminoma involving the ovary</name>
<name nci-code = "C8106000">dysgerminoma arising from the ovary</name>
<name nci-code = "C8106000">ovary with germ cell dysgerminoma</name>
<name nci-code = "C8106000">germ cell dysgerminoma arising in ovary</name>
<name nci-code = "C8106000">germ cell dysgerminoma involving ovary</name>
<name nci-code = "C8106000">germ cell dysgerminoma arising from ovary</name>
<name nci-code = "C8106000">germ cell dysgerminoma of ovary</name>
<name nci-code = "C8106000">germ cell dysgerminoma arising in the ovary</name>
<name nci-code = "C8106000">germ cell dysgerminoma involving the ovary</name>
<name nci-code = "C8106000">germ cell dysgerminoma arising from the ovary</name>
<name nci-code = "C8106000">ovarian dysgerminoma</name>
<name nci-code = "C8106000">ovarian germ cell dysgerminoma</name>
<name nci-code = "C8106000">ovary dysgerminoma</name>
<name nci-code = "C8106000">ovary germ cell dysgerminoma</name>
<name nci-code = "C8108000">ovary with embryonal adenoca</name>
<name nci-code = "C8108000">embryonal adenoca arising in ovary</name>
<name nci-code = "C8108000">embryonal adenoca involving ovary</name>
<name nci-code = "C8108000">embryonal adenoca arising from ovary</name>
<name nci-code = "C8108000">embryonal adenoca of ovary</name>
<name nci-code = "C8108000">ovary with embryonal adenocarcinoma</name>
<name nci-code = "C8108000">embryonal adenocarcinoma arising in ovary</name>
<name nci-code = "C8108000">embryonal adenocarcinoma involving ovary</name>
<name nci-code = "C8108000">embryonal adenocarcinoma arising from ovary</name>
<name nci-code = "C8108000">embryonal adenocarcinoma of ovary</name>
<name nci-code = "C8108000">ovary with embryonal ca</name>
<name nci-code = "C8108000">embryonal ca arising in ovary</name>
<name nci-code = "C8108000">embryonal ca involving ovary</name>
<name nci-code = "C8108000">embryonal ca arising from ovary</name>
<name nci-code = "C8108000">embryonal ca of ovary</name>
<name nci-code = "C8108000">ovary with embryonal cancer</name>
<name nci-code = "C8108000">embryonal cancer arising in ovary</name>
<name nci-code = "C8108000">embryonal cancer involving ovary</name>
<name nci-code = "C8108000">embryonal cancer arising from ovary</name>
<name nci-code = "C8108000">embryonal cancer of ovary</name>
<name nci-code = "C8108000">ovary with embryonal carcinoma</name>
<name nci-code = "C8108000">embryonal carcinoma arising in ovary</name>
<name nci-code = "C8108000">embryonal carcinoma involving ovary</name>
<name nci-code = "C8108000">embryonal carcinoma arising from ovary</name>
<name nci-code = "C8108000">embryonal carcinoma of ovary</name>
<name nci-code = "C8108000">embryonal carcinoma arising in the ovary</name>
<name nci-code = "C8108000">embryonal carcinoma involving the ovary</name>
<name nci-code = "C8108000">embryonal carcinoma arising from the ovary</name>
<name nci-code = "C8108000">ovarian embryonal adenoca</name>
<name nci-code = "C8108000">ovarian embryonal adenocarcinoma</name>
<name nci-code = "C8108000">ovarian embryonal ca</name>
<name nci-code = "C8108000">ovarian embryonal cancer</name>
<name nci-code = "C8108000">ovarian embryonal carcinoma</name>
<name nci-code = "C8108000">ovary embryonal carcinoma</name>
<name nci-code = "C8114000">ovary with mixed germ cell neoplasm</name>
<name nci-code = "C8114000">mixed germ cell neoplasm arising in ovary</name>
<name nci-code = "C8114000">mixed germ cell neoplasm involving ovary</name>
<name nci-code = "C8114000">mixed germ cell neoplasm arising from ovary</name>
<name nci-code = "C8114000">mixed germ cell neoplasm of ovary</name>
<name nci-code = "C8114000">mixed germ cell neoplasm arising in the ovary</name>
<name nci-code = "C8114000">mixed germ cell neoplasm involving the ovary</name>
<name nci-code = "C8114000">mixed germ cell neoplasm arising from the ovary</name>
<name nci-code = "C8114000">ovary with mixed germ cell tumor</name>
<name nci-code = "C8114000">mixed germ cell tumor arising in ovary</name>
<name nci-code = "C8114000">mixed germ cell tumor involving ovary</name>
<name nci-code = "C8114000">mixed germ cell tumor arising from ovary</name>
<name nci-code = "C8114000">mixed germ cell tumor of ovary</name>
<name nci-code = "C8114000">mixed germ cell tumor arising in the ovary</name>
<name nci-code = "C8114000">mixed germ cell tumor involving the ovary</name>
<name nci-code = "C8114000">mixed germ cell tumor arising from the ovary</name>
<name nci-code = "C8114000">ovary with mixed germ cell tumour</name>
<name nci-code = "C8114000">mixed germ cell tumour arising in ovary</name>
<name nci-code = "C8114000">mixed germ cell tumour involving ovary</name>
<name nci-code = "C8114000">mixed germ cell tumour arising from ovary</name>
<name nci-code = "C8114000">mixed germ cell tumour of ovary</name>
<name nci-code = "C8114000">ovarian mixed germ cell neoplasm</name>
<name nci-code = "C8114000">ovarian mixed germ cell tumor</name>
<name nci-code = "C8114000">ovarian mixed germ cell tumour</name>
<name nci-code = "C8114000">ovary mixed germ cell neoplasm</name>
<name nci-code = "C8114000">ovary mixed germ cell tumor</name>
<name nci-code = "C8588000">childhood ovarian germ cell neoplasm</name>
<name nci-code = "C8588000">childhood ovarian germ cell tumor</name>
<name nci-code = "C8588000">childhood ovarian germ cell tumour</name>
<name nci-code = "C8588000">pediatric ovarian germ cell neoplasm</name>
<name nci-code = "C8588000">pediatric ovarian germ cell tumor</name>
<name nci-code = "C8588000">pediatric ovarian germ cell tumour</name>
<name nci-code = "C8591000">testis with germ cell neoplasm</name>
<name nci-code = "C8591000">germ cell neoplasm arising in testis</name>
<name nci-code = "C8591000">germ cell neoplasm involving testis</name>
<name nci-code = "C8591000">germ cell neoplasm arising from testis</name>
<name nci-code = "C8591000">germ cell neoplasm of testis</name>
<name nci-code = "C8591000">germ cell neoplasm arising in the testis</name>
<name nci-code = "C8591000">germ cell neoplasm involving the testis</name>
<name nci-code = "C8591000">germ cell neoplasm arising from the testis</name>
<name nci-code = "C8591000">testis with germ cell tumor</name>
<name nci-code = "C8591000">germ cell tumor arising in testis</name>
<name nci-code = "C8591000">germ cell tumor involving testis</name>
<name nci-code = "C8591000">germ cell tumor arising from testis</name>
<name nci-code = "C8591000">germ cell tumor of testis</name>
<name nci-code = "C8591000">germ cell tumor arising in the testis</name>
<name nci-code = "C8591000">germ cell tumor involving the testis</name>
<name nci-code = "C8591000">germ cell tumor arising from the testis</name>
<name nci-code = "C8591000">testis with germ cell tumour</name>
<name nci-code = "C8591000">germ cell tumour arising in testis</name>
<name nci-code = "C8591000">germ cell tumour involving testis</name>
<name nci-code = "C8591000">germ cell tumour arising from testis</name>
<name nci-code = "C8591000">germ cell tumour of testis</name>
<name nci-code = "C8591000">testicular germ cell neoplasm</name>
<name nci-code = "C8591000">testicular germ cell neoplasms</name>
<name nci-code = "C8591000">testicular germ cell tumor</name>
<name nci-code = "C8591000">testicular germ cell tumour</name>
<name nci-code = "C8591000">testis germ cell neoplasm</name>
<name nci-code = "C8591000">testis germ cell tumor</name>
<name nci-code = "C8600000">stage 2 extragonadal primary germ cell tumor mixed</name>
<name nci-code = "C8600000">stage 2 extragonadal primary mixed germ cell tumor</name>
<name nci-code = "C8600000">stage ii extragonadal primary germ cell neoplasm mixed</name>
<name nci-code = "C8600000">stage ii extragonadal primary germ cell tumor mixed</name>
<name nci-code = "C8600000">stage ii extragonadal primary germ cell tumour mixed</name>
<name nci-code = "C8600000">stage ii extragonadal primary mixed germ cell neoplasm</name>
<name nci-code = "C8600000">stage ii extragonadal primary mixed germ cell tumor</name>
<name nci-code = "C8600000">stage ii extragonadal primary mixed germ cell tumour</name>
<name nci-code = "C8712000">pineal germinoma</name>
<name nci-code = "C8712000">pineal region germinoma</name>
<name nci-code = "C8723000">stage 1 ovarian dysgerminoma</name>
<name nci-code = "C8723000">stage i ovarian dysgerminoma</name>
<name nci-code = "C8724000">stage 2 ovarian dysgerminoma</name>
<name nci-code = "C8724000">stage ii ovarian dysgerminoma</name>
<name nci-code = "C8726000">stage 3 ovarian dysgerminoma</name>
<name nci-code = "C8726000">stage iii ovarian dysgerminoma</name>
<name nci-code = "C8727000">stage 4 ovarian dysgerminoma</name>
<name nci-code = "C8727000">stage iv ovarian dysgerminoma</name>
<name nci-code = "C8739000">ovarian polyembryoma stage 1</name>
<name nci-code = "C8739000">ovarian polyembryoma stage i</name>
<name nci-code = "C8739000">stage 1 ovarian polyembryoma</name>
<name nci-code = "C8739000">stage i ovarian polyembryoma</name>
<name nci-code = "C8740000">ovarian polyembryoma stage 2</name>
<name nci-code = "C8740000">ovarian polyembryoma stage ii</name>
<name nci-code = "C8740000">stage 2 ovarian polyembryoma</name>
<name nci-code = "C8740000">stage ii ovarian polyembryoma</name>
<name nci-code = "C8741000">ovarian polyembryoma stage 3</name>
<name nci-code = "C8741000">ovarian polyembryoma stage iii</name>
<name nci-code = "C8741000">stage 3 ovarian polyembryoma</name>
<name nci-code = "C8741000">stage iii ovarian polyembryoma</name>
<name nci-code = "C8742000">ovarian polyembryoma stage 4</name>
<name nci-code = "C8742000">ovarian polyembryoma stage iv</name>
<name nci-code = "C8742000">stage 4 ovarian polyembryoma</name>
<name nci-code = "C8742000">stage iv ovarian polyembryoma</name>
<name nci-code = "C8743000">stage 1 ovarian germ cell teratoma</name>
<name nci-code = "C8743000">stage 1 ovarian teratoma</name>
<name nci-code = "C8743000">stage i ovarian germ cell teratoma</name>
<name nci-code = "C8743000">stage i ovarian teratoma</name>
<name nci-code = "C8744000">ovarian germ cell teratoma stage 2</name>
<name nci-code = "C8744000">ovarian germ cell teratoma stage ii</name>
<name nci-code = "C8744000">stage 2 ovarian germ cell teratoma</name>
<name nci-code = "C8744000">stage 2 ovarian teratoma</name>
<name nci-code = "C8744000">stage ii ovarian germ cell teratoma</name>
<name nci-code = "C8744000">stage ii ovarian teratoma</name>
<name nci-code = "C8745000">ovarian germ cell teratoma stage 3</name>
<name nci-code = "C8745000">ovarian germ cell teratoma stage iii</name>
<name nci-code = "C8745000">stage 3 ovarian germ cell teratoma</name>
<name nci-code = "C8745000">stage 3 ovarian teratoma</name>
<name nci-code = "C8745000">stage iii ovarian germ cell teratoma</name>
<name nci-code = "C8745000">stage iii ovarian teratoma</name>
<name nci-code = "C8746000">ovarian germ cell teratoma stage 4</name>
<name nci-code = "C8746000">ovarian germ cell teratoma stage iv</name>
<name nci-code = "C8746000">stage 4 ovarian germ cell teratoma</name>
<name nci-code = "C8746000">stage 4 ovarian teratoma</name>
<name nci-code = "C8746000">stage iv ovarian germ cell teratoma</name>
<name nci-code = "C8746000">stage iv ovarian teratoma</name>
<name nci-code = "C8880000">extragonadal embryonal adenoca</name>
<name nci-code = "C8880000">extragonadal embryonal adenocarcinoma</name>
<name nci-code = "C8880000">extragonadal embryonal ca</name>
<name nci-code = "C8880000">extragonadal embryonal cancer</name>
<name nci-code = "C8880000">extragonadal embryonal carcinoma</name>
<name nci-code = "C8880000">extragonadal primary embryonal adenoca</name>
<name nci-code = "C8880000">extragonadal primary embryonal adenocarcinoma</name>
<name nci-code = "C8880000">extragonadal primary embryonal ca</name>
<name nci-code = "C8880000">extragonadal primary embryonal cancer</name>
<name nci-code = "C8880000">extragonadal primary embryonal carcinoma</name>
<name nci-code = "C8880000">primary extragonadal embryonal adenoca</name>
<name nci-code = "C8880000">primary extragonadal embryonal adenocarcinoma</name>
<name nci-code = "C8880000">primary extragonadal embryonal ca</name>
<name nci-code = "C8880000">primary extragonadal embryonal cancer</name>
<name nci-code = "C8880000">primary extragonadal embryonal carcinoma</name>
<name nci-code = "C8881000">extragonadal germ cell malignant neoplasm</name>
<name nci-code = "C8881000">extragonadal germ cell malignant tumor</name>
<name nci-code = "C8881000">extragonadal germ cell with malignancy</name>
<name nci-code = "C8881000">malignancy arising in extragonadal germ cell</name>
<name nci-code = "C8881000">malignancy involving extragonadal germ cell</name>
<name nci-code = "C8881000">malignancy arising from extragonadal germ cell</name>
<name nci-code = "C8881000">malignancy of extragonadal germ cell</name>
<name nci-code = "C8881000">malignancy arising in the extragonadal germ cell</name>
<name nci-code = "C8881000">malignancy involving the extragonadal germ cell</name>
<name nci-code = "C8881000">malignancy arising from the extragonadal germ cell</name>
<name nci-code = "C8881000">malignant extragonadal germ cell neoplasm</name>
<name nci-code = "C8881000">malignant extragonadal germ cell tumor</name>
<name nci-code = "C8881000">malignant extragonadal germ cell tumour</name>
<name nci-code = "C8881000">extragonadal germ cell with malignant neoplasm</name>
<name nci-code = "C8881000">malignant neoplasm arising in extragonadal germ cell</name>
<name nci-code = "C8881000">malignant neoplasm involving extragonadal germ cell</name>
<name nci-code = "C8881000">malignant neoplasm arising from extragonadal germ cell</name>
<name nci-code = "C8881000">malignant neoplasm of extragonadal germ cell</name>
<name nci-code = "C8881000">malignant neoplasm arising in the extragonadal germ cell</name>
<name nci-code = "C8881000">malignant neoplasm involving the extragonadal germ cell</name>
<name nci-code = "C8881000">malignant neoplasm arising from the extragonadal germ cell</name>
<name nci-code = "C8881000">extragonadal germ cell with malignant tumor</name>
<name nci-code = "C8881000">malignant tumor arising in extragonadal germ cell</name>
<name nci-code = "C8881000">malignant tumor involving extragonadal germ cell</name>
<name nci-code = "C8881000">malignant tumor arising from extragonadal germ cell</name>
<name nci-code = "C8881000">malignant tumor of extragonadal germ cell</name>
<name nci-code = "C8881000">malignant tumor arising in the extragonadal germ cell</name>
<name nci-code = "C8881000">malignant tumor involving the extragonadal germ cell</name>
<name nci-code = "C8881000">malignant tumor arising from the extragonadal germ cell</name>
<name nci-code = "C8881000">extragonadal germ cell with malignant tumour</name>
<name nci-code = "C8881000">malignant tumour arising in extragonadal germ cell</name>
<name nci-code = "C8881000">malignant tumour involving extragonadal germ cell</name>
<name nci-code = "C8881000">malignant tumour arising from extragonadal germ cell</name>
<name nci-code = "C8881000">malignant tumour of extragonadal germ cell</name>
<name nci-code = "C8882000">stage 1 extragonadal primary germ cell tumor mixed</name>
<name nci-code = "C8882000">stage 1 extragonadal primary mixed germ cell tumor</name>
<name nci-code = "C8882000">stage i extragonadal primary germ cell neoplasm mixed</name>
<name nci-code = "C8882000">stage i extragonadal primary germ cell tumor mixed</name>
<name nci-code = "C8882000">stage i extragonadal primary germ cell tumour mixed</name>
<name nci-code = "C8882000">stage i extragonadal primary mixed germ cell neoplasm</name>
<name nci-code = "C8882000">stage i extragonadal primary mixed germ cell tumor</name>
<name nci-code = "C8882000">stage i extragonadal primary mixed germ cell tumour</name>
<name nci-code = "C8883000">stage 3 extragonadal primary germ cell tumor mixed</name>
<name nci-code = "C8883000">stage 3 extragonadal primary mixed germ cell tumor</name>
<name nci-code = "C8883000">stage iii extragonadal primary germ cell neoplasm mixed</name>
<name nci-code = "C8883000">stage iii extragonadal primary germ cell tumor mixed</name>
<name nci-code = "C8883000">stage iii extragonadal primary germ cell tumour mixed</name>
<name nci-code = "C8883000">stage iii extragonadal primary mixed germ cell neoplasm</name>
<name nci-code = "C8883000">stage iii extragonadal primary mixed germ cell tumor</name>
<name nci-code = "C8883000">stage iii extragonadal primary mixed germ cell tumour</name>
<name nci-code = "C8884000">extragonadal primary malignant teratoma</name>
<name nci-code = "C8884000">immature extragonadal teratoma</name>
<name nci-code = "C8884000">malignant extragonadal teratoma</name>
<name nci-code = "C8884000">primary malignant extragonadal teratoma</name>
<name nci-code = "C8885000">extragonadal non-seminomatous germ cell with adenoca</name>
<name nci-code = "C8885000">adenoca arising in extragonadal non-seminomatous germ cell</name>
<name nci-code = "C8885000">adenoca involving extragonadal non-seminomatous germ cell</name>
<name nci-code = "C8885000">adenoca arising from extragonadal non-seminomatous germ cell</name>
<name nci-code = "C8885000">adenoca of extragonadal non-seminomatous germ cell</name>
<name nci-code = "C8885000">extragonadal non-seminomatous germ cell with adenocarcinoma</name>
<name nci-code = "C8885000">adenocarcinoma arising in extragonadal non-seminomatous germ cell</name>
<name nci-code = "C8885000">adenocarcinoma involving extragonadal non-seminomatous germ cell</name>
<name nci-code = "C8885000">adenocarcinoma arising from extragonadal non-seminomatous germ cell</name>
<name nci-code = "C8885000">adenocarcinoma of extragonadal non-seminomatous germ cell</name>
<name nci-code = "C8885000">extragonadal non-seminomatous germ cell with ca</name>
<name nci-code = "C8885000">ca arising in extragonadal non-seminomatous germ cell</name>
<name nci-code = "C8885000">ca involving extragonadal non-seminomatous germ cell</name>
<name nci-code = "C8885000">ca arising from extragonadal non-seminomatous germ cell</name>
<name nci-code = "C8885000">ca of extragonadal non-seminomatous germ cell</name>
<name nci-code = "C8885000">extragonadal non-seminomatous germ cell with cancer</name>
<name nci-code = "C8885000">cancer arising in extragonadal non-seminomatous germ cell</name>
<name nci-code = "C8885000">cancer involving extragonadal non-seminomatous germ cell</name>
<name nci-code = "C8885000">cancer arising from extragonadal non-seminomatous germ cell</name>
<name nci-code = "C8885000">cancer of extragonadal non-seminomatous germ cell</name>
<name nci-code = "C8885000">cancer arising in the extragonadal non-seminomatous germ cell</name>
<name nci-code = "C8885000">cancer involving the extragonadal non-seminomatous germ cell</name>
<name nci-code = "C8885000">cancer arising from the extragonadal non-seminomatous germ cell</name>
<name nci-code = "C8885000">extragonadal non-seminomatous germ cell with carcinoma</name>
<name nci-code = "C8885000">carcinoma arising in extragonadal non-seminomatous germ cell</name>
<name nci-code = "C8885000">carcinoma involving extragonadal non-seminomatous germ cell</name>
<name nci-code = "C8885000">carcinoma arising from extragonadal non-seminomatous germ cell</name>
<name nci-code = "C8885000">carcinoma of extragonadal non-seminomatous germ cell</name>
<name nci-code = "C8885000">extragonadal non-seminomatous germ cell adenoca</name>
<name nci-code = "C8885000">extragonadal non-seminomatous germ cell adenocarcinoma</name>
<name nci-code = "C8885000">extragonadal non-seminomatous germ cell ca</name>
<name nci-code = "C8885000">extragonadal non-seminomatous germ cell cancer</name>
<name nci-code = "C8885000">extragonadal non-seminomatous germ cell carcinoma</name>
<name nci-code = "C8885000">extragonadal non-seminomatous germ cell malignant neoplasm</name>
<name nci-code = "C8885000">extragonadal non-seminomatous germ cell malignant tumor</name>
<name nci-code = "C8885000">extragonadal primary nonseminoma</name>
<name nci-code = "C8885000">extragonadal non-seminomatous germ cell with malignancy</name>
<name nci-code = "C8885000">malignancy arising in extragonadal non-seminomatous germ cell</name>
<name nci-code = "C8885000">malignancy involving extragonadal non-seminomatous germ cell</name>
<name nci-code = "C8885000">malignancy arising from extragonadal non-seminomatous germ cell</name>
<name nci-code = "C8885000">malignancy of extragonadal non-seminomatous germ cell</name>
<name nci-code = "C8885000">malignancy arising in the extragonadal non-seminomatous germ cell</name>
<name nci-code = "C8885000">malignancy involving the extragonadal non-seminomatous germ cell</name>
<name nci-code = "C8885000">malignancy arising from the extragonadal non-seminomatous germ cell</name>
<name nci-code = "C8885000">malignant extragonadal non-seminomatous germ cell neoplasm</name>
<name nci-code = "C8885000">malignant extragonadal non-seminomatous germ cell tumor</name>
<name nci-code = "C8885000">malignant extragonadal non-seminomatous germ cell tumour</name>
<name nci-code = "C8885000">malignant extragonadal nonseminoma</name>
<name nci-code = "C8885000">extragonadal non-seminomatous germ cell with malignant neoplasm</name>
<name nci-code = "C8885000">malignant neoplasm arising in extragonadal non-seminomatous germ cell</name>
<name nci-code = "C8885000">malignant neoplasm involving extragonadal non-seminomatous germ cell</name>
<name nci-code = "C8885000">malignant neoplasm arising from extragonadal non-seminomatous germ cell</name>
<name nci-code = "C8885000">malignant neoplasm of extragonadal non-seminomatous germ cell</name>
<name nci-code = "C8885000">malignant neoplasm arising in the extragonadal non-seminomatous germ cell</name>
<name nci-code = "C8885000">malignant neoplasm involving the extragonadal non-seminomatous germ cell</name>
<name nci-code = "C8885000">malignant neoplasm arising from the extragonadal non-seminomatous germ cell</name>
<name nci-code = "C8885000">extragonadal non-seminomatous germ cell with malignant tumor</name>
<name nci-code = "C8885000">malignant tumor arising in extragonadal non-seminomatous germ cell</name>
<name nci-code = "C8885000">malignant tumor involving extragonadal non-seminomatous germ cell</name>
<name nci-code = "C8885000">malignant tumor arising from extragonadal non-seminomatous germ cell</name>
<name nci-code = "C8885000">malignant tumor of extragonadal non-seminomatous germ cell</name>
<name nci-code = "C8885000">malignant tumor arising in the extragonadal non-seminomatous germ cell</name>
<name nci-code = "C8885000">malignant tumor involving the extragonadal non-seminomatous germ cell</name>
<name nci-code = "C8885000">malignant tumor arising from the extragonadal non-seminomatous germ cell</name>
<name nci-code = "C8885000">extragonadal non-seminomatous germ cell with malignant tumour</name>
<name nci-code = "C8885000">malignant tumour arising in extragonadal non-seminomatous germ cell</name>
<name nci-code = "C8885000">malignant tumour involving extragonadal non-seminomatous germ cell</name>
<name nci-code = "C8885000">malignant tumour arising from extragonadal non-seminomatous germ cell</name>
<name nci-code = "C8885000">malignant tumour of extragonadal non-seminomatous germ cell</name>
<name nci-code = "C8885000">primary malignant extragonadal nonseminoma</name>
<name nci-code = "C9313000">testicular germ cell neoplasm non-seminomatous</name>
<name nci-code = "C9313000">testicular germ cell tumor non-seminomatous</name>
<name nci-code = "C9313000">testicular germ cell tumour non-seminomatous</name>
<name nci-code = "C9313000">testicular non-seminomatous germ cell neoplasm</name>
<name nci-code = "C9313000">testicular non-seminomatous germ cell tumor</name>
<name nci-code = "C9313000">testicular non-seminomatous germ cell tumour</name>
<name nci-code = "C8886000">stage 1 extragonadal non-seminomatous germ cell tumor</name>
<name nci-code = "C8886000">stage i extragonadal non-seminomatous germ cell neoplasm</name>
<name nci-code = "C8886000">stage i extragonadal non-seminomatous germ cell tumor</name>
<name nci-code = "C8886000">stage i extragonadal non-seminomatous germ cell tumour</name>
<name nci-code = "C8887000">stage 2 extragonadal non-seminomatous germ cell tumor</name>
<name nci-code = "C8887000">stage ii extragonadal non-seminomatous germ cell neoplasm</name>
<name nci-code = "C8887000">stage ii extragonadal non-seminomatous germ cell tumor</name>
<name nci-code = "C8887000">stage ii extragonadal non-seminomatous germ cell tumour</name>
<name nci-code = "C8888000">stage 3 extragonadal non-seminomatous germ cell tumor</name>
<name nci-code = "C8888000">stage iii extragonadal non-seminomatous germ cell neoplasm</name>
<name nci-code = "C8888000">stage iii extragonadal non-seminomatous germ cell tumor</name>
<name nci-code = "C8888000">stage iii extragonadal non-seminomatous germ cell tumour</name>
<name nci-code = "C8889000">stage 4 extragonadal non-seminomatous germ cell tumor</name>
<name nci-code = "C8889000">stage iv extragonadal non-seminomatous germ cell neoplasm</name>
<name nci-code = "C8889000">stage iv extragonadal non-seminomatous germ cell tumor</name>
<name nci-code = "C8889000">stage iv extragonadal non-seminomatous germ cell tumour</name>
<name nci-code = "C8890000">stage 2 extragonadal primary seminoma</name>
<name nci-code = "C8890000">stage ii extragonadal primary seminoma</name>
<name nci-code = "C8891000">stage 3 extragonadal primary seminoma</name>
<name nci-code = "C8891000">stage iii extragonadal primary seminoma</name>
<name nci-code = "C8892000">stage 4 extragonadal primary seminoma</name>
<name nci-code = "C8892000">stage iv extragonadal primary seminoma</name>
<name nci-code = "C8911000">stage 2 testicular mixed germ cell tumor</name>
<name nci-code = "C8911000">stage ii testicular mixed germ cell neoplasm</name>
<name nci-code = "C8911000">stage ii testicular mixed germ cell tumor</name>
<name nci-code = "C8911000">stage ii testicular mixed germ cell tumour</name>
<name nci-code = "C8912000">stage 1 testicular mixed germ cell tumor</name>
<name nci-code = "C8912000">stage i testicular mixed germ cell neoplasm</name>
<name nci-code = "C8912000">stage i testicular mixed germ cell tumor</name>
<name nci-code = "C8912000">stage i testicular mixed germ cell tumour</name>
<name nci-code = "C8913000">stage 3 testicular mixed germ cell tumor</name>
<name nci-code = "C8913000">stage iii testicular mixed germ cell neoplasm</name>
<name nci-code = "C8913000">stage iii testicular mixed germ cell tumor</name>
<name nci-code = "C8913000">stage iii testicular mixed germ cell tumour</name>
<name nci-code = "C8914000">stage 1 immature testicular teratoma</name>
<name nci-code = "C8914000">stage i immature testicular teratoma</name>
<name nci-code = "C8915000">stage 2 immature testicular teratoma</name>
<name nci-code = "C8915000">stage ii immature testicular teratoma</name>
<name nci-code = "C8917000">testis with stage 1 seminoma</name>
<name nci-code = "C8917000">stage 1 seminoma arising in testis</name>
<name nci-code = "C8917000">stage 1 seminoma involving testis</name>
<name nci-code = "C8917000">stage 1 seminoma arising from testis</name>
<name nci-code = "C8917000">stage 1 seminoma of testis</name>
<name nci-code = "C8917000">stage 1 seminoma arising in the testis</name>
<name nci-code = "C8917000">stage 1 seminoma involving the testis</name>
<name nci-code = "C8917000">stage 1 seminoma arising from the testis</name>
<name nci-code = "C8917000">stage 1 testicular seminoma</name>
<name nci-code = "C8917000">testis with stage i seminoma</name>
<name nci-code = "C8917000">stage i seminoma arising in testis</name>
<name nci-code = "C8917000">stage i seminoma involving testis</name>
<name nci-code = "C8917000">stage i seminoma arising from testis</name>
<name nci-code = "C8917000">stage i seminoma of testis</name>
<name nci-code = "C8917000">stage i seminoma arising in the testis</name>
<name nci-code = "C8917000">stage i seminoma involving the testis</name>
<name nci-code = "C8917000">stage i seminoma arising from the testis</name>
<name nci-code = "C8917000">stage i testicular seminoma</name>
<name nci-code = "C8917000">testicular stage 1 seminoma</name>
<name nci-code = "C8917000">testicular stage i seminoma</name>
<name nci-code = "C8917000">testis stage 1 seminoma</name>
<name nci-code = "C8917000">testis stage i seminoma</name>
<name nci-code = "C8918000">testis with stage 2 seminoma</name>
<name nci-code = "C8918000">stage 2 seminoma arising in testis</name>
<name nci-code = "C8918000">stage 2 seminoma involving testis</name>
<name nci-code = "C8918000">stage 2 seminoma arising from testis</name>
<name nci-code = "C8918000">stage 2 seminoma of testis</name>
<name nci-code = "C8918000">stage 2 seminoma arising in the testis</name>
<name nci-code = "C8918000">stage 2 seminoma involving the testis</name>
<name nci-code = "C8918000">stage 2 seminoma arising from the testis</name>
<name nci-code = "C8918000">stage 2 testicular seminoma</name>
<name nci-code = "C8918000">testis with stage ii seminoma</name>
<name nci-code = "C8918000">stage ii seminoma arising in testis</name>
<name nci-code = "C8918000">stage ii seminoma involving testis</name>
<name nci-code = "C8918000">stage ii seminoma arising from testis</name>
<name nci-code = "C8918000">stage ii seminoma of testis</name>
<name nci-code = "C8918000">stage ii seminoma arising in the testis</name>
<name nci-code = "C8918000">stage ii seminoma involving the testis</name>
<name nci-code = "C8918000">stage ii seminoma arising from the testis</name>
<name nci-code = "C8918000">stage ii testicular seminoma</name>
<name nci-code = "C8918000">testicular stage 2 seminoma</name>
<name nci-code = "C8918000">testicular stage ii seminoma</name>
<name nci-code = "C8918000">testis stage 2 seminoma</name>
<name nci-code = "C8918000">testis stage ii seminoma</name>
<name nci-code = "C8919000">stage 3 testicular seminoma</name>
<name nci-code = "C8919000">stage iii testicular seminoma</name>
<name nci-code = "C9010000">mixed teratoma and seminoma</name>
<name nci-code = "C9063000">testicle with cancer</name>
<name nci-code = "C9063000">cancer arising in testicle</name>
<name nci-code = "C9063000">cancer involving testicle</name>
<name nci-code = "C9063000">cancer arising from testicle</name>
<name nci-code = "C9063000">cancer of testicle</name>
<name nci-code = "C9063000">testicle with carcinoma</name>
<name nci-code = "C9063000">carcinoma arising in testicle</name>
<name nci-code = "C9063000">carcinoma involving testicle</name>
<name nci-code = "C9063000">carcinoma arising from testicle</name>
<name nci-code = "C9063000">carcinoma of testicle</name>
<name nci-code = "C9063000">testis with malignant germ cell neoplasm</name>
<name nci-code = "C9063000">malignant germ cell neoplasm arising in testis</name>
<name nci-code = "C9063000">malignant germ cell neoplasm involving testis</name>
<name nci-code = "C9063000">malignant germ cell neoplasm arising from testis</name>
<name nci-code = "C9063000">malignant germ cell neoplasm of testis</name>
<name nci-code = "C9063000">malignant germ cell neoplasm arising in the testis</name>
<name nci-code = "C9063000">malignant germ cell neoplasm involving the testis</name>
<name nci-code = "C9063000">malignant germ cell neoplasm arising from the testis</name>
<name nci-code = "C9063000">testis with malignant germ cell tumor</name>
<name nci-code = "C9063000">malignant germ cell tumor arising in testis</name>
<name nci-code = "C9063000">malignant germ cell tumor involving testis</name>
<name nci-code = "C9063000">malignant germ cell tumor arising from testis</name>
<name nci-code = "C9063000">malignant germ cell tumor of testis</name>
<name nci-code = "C9063000">malignant germ cell tumor arising in the testis</name>
<name nci-code = "C9063000">malignant germ cell tumor involving the testis</name>
<name nci-code = "C9063000">malignant germ cell tumor arising from the testis</name>
<name nci-code = "C9063000">testis with malignant germ cell tumour</name>
<name nci-code = "C9063000">malignant germ cell tumour arising in testis</name>
<name nci-code = "C9063000">malignant germ cell tumour involving testis</name>
<name nci-code = "C9063000">malignant germ cell tumour arising from testis</name>
<name nci-code = "C9063000">malignant germ cell tumour of testis</name>
<name nci-code = "C9063000">malignant testicular germ cell neoplasm</name>
<name nci-code = "C9063000">malignant testicular germ cell tumor</name>
<name nci-code = "C9063000">malignant testicular germ cell tumour</name>
<name nci-code = "C9063000">testicular ca</name>
<name nci-code = "C9063000">testicular cancer</name>
<name nci-code = "C9063000">testicular carcinoma</name>
<name nci-code = "C9063000">testicular germ cell adenoca</name>
<name nci-code = "C9063000">testicular germ cell adenocarcinoma</name>
<name nci-code = "C9063000">testicular germ cell ca</name>
<name nci-code = "C9063000">testicular germ cell cancer</name>
<name nci-code = "C9063000">testicular germ cell carcinoma</name>
<name nci-code = "C9063000">testicular malignant germ cell neoplasm</name>
<name nci-code = "C9063000">testicular malignant germ cell tumor</name>
<name nci-code = "C9063000">testis malignant germ cell neoplasm</name>
<name nci-code = "C9063000">testis malignant germ cell tumor</name>
<name nci-code = "C9073000">testis with stage 2 cancer</name>
<name nci-code = "C9073000">stage 2 cancer arising in testis</name>
<name nci-code = "C9073000">stage 2 cancer involving testis</name>
<name nci-code = "C9073000">stage 2 cancer arising from testis</name>
<name nci-code = "C9073000">stage 2 cancer of testis</name>
<name nci-code = "C9073000">stage 2 cancer arising in the testis</name>
<name nci-code = "C9073000">stage 2 cancer involving the testis</name>
<name nci-code = "C9073000">stage 2 cancer arising from the testis</name>
<name nci-code = "C9073000">stage 2 testicular cancer</name>
<name nci-code = "C9073000">stage 2 testicular germ cell tumor</name>
<name nci-code = "C9073000">testis with stage ii adenoca</name>
<name nci-code = "C9073000">stage ii adenoca arising in testis</name>
<name nci-code = "C9073000">stage ii adenoca involving testis</name>
<name nci-code = "C9073000">stage ii adenoca arising from testis</name>
<name nci-code = "C9073000">stage ii adenoca of testis</name>
<name nci-code = "C9073000">testis with stage ii adenocarcinoma</name>
<name nci-code = "C9073000">stage ii adenocarcinoma arising in testis</name>
<name nci-code = "C9073000">stage ii adenocarcinoma involving testis</name>
<name nci-code = "C9073000">stage ii adenocarcinoma arising from testis</name>
<name nci-code = "C9073000">stage ii adenocarcinoma of testis</name>
<name nci-code = "C9073000">testis with stage ii ca</name>
<name nci-code = "C9073000">stage ii ca arising in testis</name>
<name nci-code = "C9073000">stage ii ca involving testis</name>
<name nci-code = "C9073000">stage ii ca arising from testis</name>
<name nci-code = "C9073000">stage ii ca of testis</name>
<name nci-code = "C9073000">testis with stage ii cancer</name>
<name nci-code = "C9073000">stage ii cancer arising in testis</name>
<name nci-code = "C9073000">stage ii cancer involving testis</name>
<name nci-code = "C9073000">stage ii cancer arising from testis</name>
<name nci-code = "C9073000">stage ii cancer of testis</name>
<name nci-code = "C9073000">stage ii cancer arising in the testis</name>
<name nci-code = "C9073000">stage ii cancer involving the testis</name>
<name nci-code = "C9073000">stage ii cancer arising from the testis</name>
<name nci-code = "C9073000">testis with stage ii carcinoma</name>
<name nci-code = "C9073000">stage ii carcinoma arising in testis</name>
<name nci-code = "C9073000">stage ii carcinoma involving testis</name>
<name nci-code = "C9073000">stage ii carcinoma arising from testis</name>
<name nci-code = "C9073000">stage ii carcinoma of testis</name>
<name nci-code = "C9073000">stage ii testicular adenoca</name>
<name nci-code = "C9073000">stage ii testicular adenocarcinoma</name>
<name nci-code = "C9073000">stage ii testicular ca</name>
<name nci-code = "C9073000">stage ii testicular cancer</name>
<name nci-code = "C9073000">stage ii testicular carcinoma</name>
<name nci-code = "C9073000">stage ii testicular germ cell neoplasm</name>
<name nci-code = "C9073000">stage ii testicular germ cell tumor</name>
<name nci-code = "C9073000">stage ii testicular germ cell tumour</name>
<name nci-code = "C9073000">testicular stage 2 cancer</name>
<name nci-code = "C9073000">testicular stage ii cancer</name>
<name nci-code = "C9073000">testis stage 2 cancer</name>
<name nci-code = "C9073000">testis stage ii cancer</name>
<name nci-code = "C9074000">testis with stage 3 cancer</name>
<name nci-code = "C9074000">stage 3 cancer arising in testis</name>
<name nci-code = "C9074000">stage 3 cancer involving testis</name>
<name nci-code = "C9074000">stage 3 cancer arising from testis</name>
<name nci-code = "C9074000">stage 3 cancer of testis</name>
<name nci-code = "C9074000">stage 3 cancer arising in the testis</name>
<name nci-code = "C9074000">stage 3 cancer involving the testis</name>
<name nci-code = "C9074000">stage 3 cancer arising from the testis</name>
<name nci-code = "C9074000">stage 3 testicular cancer</name>
<name nci-code = "C9074000">stage 3 testicular carcinoma</name>
<name nci-code = "C9074000">stage 3 testicular germ cell tumor</name>
<name nci-code = "C9074000">testis with stage iii adenoca</name>
<name nci-code = "C9074000">stage iii adenoca arising in testis</name>
<name nci-code = "C9074000">stage iii adenoca involving testis</name>
<name nci-code = "C9074000">stage iii adenoca arising from testis</name>
<name nci-code = "C9074000">stage iii adenoca of testis</name>
<name nci-code = "C9074000">testis with stage iii adenocarcinoma</name>
<name nci-code = "C9074000">stage iii adenocarcinoma arising in testis</name>
<name nci-code = "C9074000">stage iii adenocarcinoma involving testis</name>
<name nci-code = "C9074000">stage iii adenocarcinoma arising from testis</name>
<name nci-code = "C9074000">stage iii adenocarcinoma of testis</name>
<name nci-code = "C9074000">testis with stage iii ca</name>
<name nci-code = "C9074000">stage iii ca arising in testis</name>
<name nci-code = "C9074000">stage iii ca involving testis</name>
<name nci-code = "C9074000">stage iii ca arising from testis</name>
<name nci-code = "C9074000">stage iii ca of testis</name>
<name nci-code = "C9074000">testis with stage iii cancer</name>
<name nci-code = "C9074000">stage iii cancer arising in testis</name>
<name nci-code = "C9074000">stage iii cancer involving testis</name>
<name nci-code = "C9074000">stage iii cancer arising from testis</name>
<name nci-code = "C9074000">stage iii cancer of testis</name>
<name nci-code = "C9074000">stage iii cancer arising in the testis</name>
<name nci-code = "C9074000">stage iii cancer involving the testis</name>
<name nci-code = "C9074000">stage iii cancer arising from the testis</name>
<name nci-code = "C9074000">testis with stage iii carcinoma</name>
<name nci-code = "C9074000">stage iii carcinoma arising in testis</name>
<name nci-code = "C9074000">stage iii carcinoma involving testis</name>
<name nci-code = "C9074000">stage iii carcinoma arising from testis</name>
<name nci-code = "C9074000">stage iii carcinoma of testis</name>
<name nci-code = "C9074000">stage iii testicular adenoca</name>
<name nci-code = "C9074000">stage iii testicular adenocarcinoma</name>
<name nci-code = "C9074000">stage iii testicular ca</name>
<name nci-code = "C9074000">stage iii testicular cancer</name>
<name nci-code = "C9074000">stage iii testicular carcinoma</name>
<name nci-code = "C9074000">stage iii testicular germ cell neoplasm</name>
<name nci-code = "C9074000">stage iii testicular germ cell tumor</name>
<name nci-code = "C9074000">stage iii testicular germ cell tumour</name>
<name nci-code = "C9074000">testicular stage 3 cancer</name>
<name nci-code = "C9074000">testicular stage iii cancer</name>
<name nci-code = "C9074000">testis stage 3 cancer</name>
<name nci-code = "C9074000">testis stage iii cancer</name>
<name nci-code = "C9077000">testis with refractory adenoca</name>
<name nci-code = "C9077000">refractory adenoca arising in testis</name>
<name nci-code = "C9077000">refractory adenoca involving testis</name>
<name nci-code = "C9077000">refractory adenoca arising from testis</name>
<name nci-code = "C9077000">refractory adenoca of testis</name>
<name nci-code = "C9077000">testis with refractory adenocarcinoma</name>
<name nci-code = "C9077000">refractory adenocarcinoma arising in testis</name>
<name nci-code = "C9077000">refractory adenocarcinoma involving testis</name>
<name nci-code = "C9077000">refractory adenocarcinoma arising from testis</name>
<name nci-code = "C9077000">refractory adenocarcinoma of testis</name>
<name nci-code = "C9077000">testis with refractory ca</name>
<name nci-code = "C9077000">refractory ca arising in testis</name>
<name nci-code = "C9077000">refractory ca involving testis</name>
<name nci-code = "C9077000">refractory ca arising from testis</name>
<name nci-code = "C9077000">refractory ca of testis</name>
<name nci-code = "C9077000">testis with refractory cancer</name>
<name nci-code = "C9077000">refractory cancer arising in testis</name>
<name nci-code = "C9077000">refractory cancer involving testis</name>
<name nci-code = "C9077000">refractory cancer arising from testis</name>
<name nci-code = "C9077000">refractory cancer of testis</name>
<name nci-code = "C9077000">refractory cancer arising in the testis</name>
<name nci-code = "C9077000">refractory cancer involving the testis</name>
<name nci-code = "C9077000">refractory cancer arising from the testis</name>
<name nci-code = "C9077000">testis with refractory carcinoma</name>
<name nci-code = "C9077000">refractory carcinoma arising in testis</name>
<name nci-code = "C9077000">refractory carcinoma involving testis</name>
<name nci-code = "C9077000">refractory carcinoma arising from testis</name>
<name nci-code = "C9077000">refractory carcinoma of testis</name>
<name nci-code = "C9077000">refractory carcinoma arising in the testis</name>
<name nci-code = "C9077000">refractory carcinoma involving the testis</name>
<name nci-code = "C9077000">refractory carcinoma arising from the testis</name>
<name nci-code = "C9077000">refractory testicular adenoca</name>
<name nci-code = "C9077000">refractory testicular adenocarcinoma</name>
<name nci-code = "C9077000">refractory testicular ca</name>
<name nci-code = "C9077000">refractory testicular cancer</name>
<name nci-code = "C9077000">refractory testicular carcinoma</name>
<name nci-code = "C9077000">testicular refractory cancer</name>
<name nci-code = "C9077000">testicular refractory carcinoma</name>
<name nci-code = "C9077000">testis refractory cancer</name>
<name nci-code = "C9077000">testis refractory carcinoma</name>
<name nci-code = "C9172000">testis with mixed embryonal adenoca and endodermal sinus neoplasm with seminoma</name>
<name nci-code = "C9172000">mixed embryonal adenoca and endodermal sinus neoplasm with seminoma arising in testis</name>
<name nci-code = "C9172000">mixed embryonal adenoca and endodermal sinus neoplasm with seminoma involving testis</name>
<name nci-code = "C9172000">mixed embryonal adenoca and endodermal sinus neoplasm with seminoma arising from testis</name>
<name nci-code = "C9172000">mixed embryonal adenoca and endodermal sinus neoplasm with seminoma of testis</name>
<name nci-code = "C9172000">testis with mixed embryonal adenoca and endodermal sinus tumor with seminoma</name>
<name nci-code = "C9172000">mixed embryonal adenoca and endodermal sinus tumor with seminoma arising in testis</name>
<name nci-code = "C9172000">mixed embryonal adenoca and endodermal sinus tumor with seminoma involving testis</name>
<name nci-code = "C9172000">mixed embryonal adenoca and endodermal sinus tumor with seminoma arising from testis</name>
<name nci-code = "C9172000">mixed embryonal adenoca and endodermal sinus tumor with seminoma of testis</name>
<name nci-code = "C9172000">testis with mixed embryonal adenoca and yolk sac neoplasm with seminoma</name>
<name nci-code = "C9172000">mixed embryonal adenoca and yolk sac neoplasm with seminoma arising in testis</name>
<name nci-code = "C9172000">mixed embryonal adenoca and yolk sac neoplasm with seminoma involving testis</name>
<name nci-code = "C9172000">mixed embryonal adenoca and yolk sac neoplasm with seminoma arising from testis</name>
<name nci-code = "C9172000">mixed embryonal adenoca and yolk sac neoplasm with seminoma of testis</name>
<name nci-code = "C9172000">testis with mixed embryonal adenoca and yolk sac tumor with seminoma</name>
<name nci-code = "C9172000">mixed embryonal adenoca and yolk sac tumor with seminoma arising in testis</name>
<name nci-code = "C9172000">mixed embryonal adenoca and yolk sac tumor with seminoma involving testis</name>
<name nci-code = "C9172000">mixed embryonal adenoca and yolk sac tumor with seminoma arising from testis</name>
<name nci-code = "C9172000">mixed embryonal adenoca and yolk sac tumor with seminoma of testis</name>
<name nci-code = "C9172000">testis with mixed embryonal adenocarcinoma and endodermal sinus neoplasm with seminoma</name>
<name nci-code = "C9172000">mixed embryonal adenocarcinoma and endodermal sinus neoplasm with seminoma arising in testis</name>
<name nci-code = "C9172000">mixed embryonal adenocarcinoma and endodermal sinus neoplasm with seminoma involving testis</name>
<name nci-code = "C9172000">mixed embryonal adenocarcinoma and endodermal sinus neoplasm with seminoma arising from testis</name>
<name nci-code = "C9172000">mixed embryonal adenocarcinoma and endodermal sinus neoplasm with seminoma of testis</name>
<name nci-code = "C9172000">testis with mixed embryonal adenocarcinoma and endodermal sinus tumor with seminoma</name>
<name nci-code = "C9172000">mixed embryonal adenocarcinoma and endodermal sinus tumor with seminoma arising in testis</name>
<name nci-code = "C9172000">mixed embryonal adenocarcinoma and endodermal sinus tumor with seminoma involving testis</name>
<name nci-code = "C9172000">mixed embryonal adenocarcinoma and endodermal sinus tumor with seminoma arising from testis</name>
<name nci-code = "C9172000">mixed embryonal adenocarcinoma and endodermal sinus tumor with seminoma of testis</name>
<name nci-code = "C9172000">testis with mixed embryonal adenocarcinoma and yolk sac neoplasm with seminoma</name>
<name nci-code = "C9172000">mixed embryonal adenocarcinoma and yolk sac neoplasm with seminoma arising in testis</name>
<name nci-code = "C9172000">mixed embryonal adenocarcinoma and yolk sac neoplasm with seminoma involving testis</name>
<name nci-code = "C9172000">mixed embryonal adenocarcinoma and yolk sac neoplasm with seminoma arising from testis</name>
<name nci-code = "C9172000">mixed embryonal adenocarcinoma and yolk sac neoplasm with seminoma of testis</name>
<name nci-code = "C9172000">testis with mixed embryonal adenocarcinoma and yolk sac tumor with seminoma</name>
<name nci-code = "C9172000">mixed embryonal adenocarcinoma and yolk sac tumor with seminoma arising in testis</name>
<name nci-code = "C9172000">mixed embryonal adenocarcinoma and yolk sac tumor with seminoma involving testis</name>
<name nci-code = "C9172000">mixed embryonal adenocarcinoma and yolk sac tumor with seminoma arising from testis</name>
<name nci-code = "C9172000">mixed embryonal adenocarcinoma and yolk sac tumor with seminoma of testis</name>
<name nci-code = "C9172000">testis with mixed embryonal ca and endodermal sinus neoplasm with seminoma</name>
<name nci-code = "C9172000">mixed embryonal ca and endodermal sinus neoplasm with seminoma arising in testis</name>
<name nci-code = "C9172000">mixed embryonal ca and endodermal sinus neoplasm with seminoma involving testis</name>
<name nci-code = "C9172000">mixed embryonal ca and endodermal sinus neoplasm with seminoma arising from testis</name>
<name nci-code = "C9172000">mixed embryonal ca and endodermal sinus neoplasm with seminoma of testis</name>
<name nci-code = "C9172000">testis with mixed embryonal ca and endodermal sinus tumor with seminoma</name>
<name nci-code = "C9172000">mixed embryonal ca and endodermal sinus tumor with seminoma arising in testis</name>
<name nci-code = "C9172000">mixed embryonal ca and endodermal sinus tumor with seminoma involving testis</name>
<name nci-code = "C9172000">mixed embryonal ca and endodermal sinus tumor with seminoma arising from testis</name>
<name nci-code = "C9172000">mixed embryonal ca and endodermal sinus tumor with seminoma of testis</name>
<name nci-code = "C9172000">testis with mixed embryonal ca and yolk sac neoplasm with seminoma</name>
<name nci-code = "C9172000">mixed embryonal ca and yolk sac neoplasm with seminoma arising in testis</name>
<name nci-code = "C9172000">mixed embryonal ca and yolk sac neoplasm with seminoma involving testis</name>
<name nci-code = "C9172000">mixed embryonal ca and yolk sac neoplasm with seminoma arising from testis</name>
<name nci-code = "C9172000">mixed embryonal ca and yolk sac neoplasm with seminoma of testis</name>
<name nci-code = "C9172000">testis with mixed embryonal ca and yolk sac tumor with seminoma</name>
<name nci-code = "C9172000">mixed embryonal ca and yolk sac tumor with seminoma arising in testis</name>
<name nci-code = "C9172000">mixed embryonal ca and yolk sac tumor with seminoma involving testis</name>
<name nci-code = "C9172000">mixed embryonal ca and yolk sac tumor with seminoma arising from testis</name>
<name nci-code = "C9172000">mixed embryonal ca and yolk sac tumor with seminoma of testis</name>
<name nci-code = "C9172000">testis with mixed embryonal cancer and endodermal sinus neoplasm with seminoma</name>
<name nci-code = "C9172000">mixed embryonal cancer and endodermal sinus neoplasm with seminoma arising in testis</name>
<name nci-code = "C9172000">mixed embryonal cancer and endodermal sinus neoplasm with seminoma involving testis</name>
<name nci-code = "C9172000">mixed embryonal cancer and endodermal sinus neoplasm with seminoma arising from testis</name>
<name nci-code = "C9172000">mixed embryonal cancer and endodermal sinus neoplasm with seminoma of testis</name>
<name nci-code = "C9172000">testis with mixed embryonal cancer and endodermal sinus tumor with seminoma</name>
<name nci-code = "C9172000">mixed embryonal cancer and endodermal sinus tumor with seminoma arising in testis</name>
<name nci-code = "C9172000">mixed embryonal cancer and endodermal sinus tumor with seminoma involving testis</name>
<name nci-code = "C9172000">mixed embryonal cancer and endodermal sinus tumor with seminoma arising from testis</name>
<name nci-code = "C9172000">mixed embryonal cancer and endodermal sinus tumor with seminoma of testis</name>
<name nci-code = "C9172000">testis with mixed embryonal cancer and yolk sac neoplasm with seminoma</name>
<name nci-code = "C9172000">mixed embryonal cancer and yolk sac neoplasm with seminoma arising in testis</name>
<name nci-code = "C9172000">mixed embryonal cancer and yolk sac neoplasm with seminoma involving testis</name>
<name nci-code = "C9172000">mixed embryonal cancer and yolk sac neoplasm with seminoma arising from testis</name>
<name nci-code = "C9172000">mixed embryonal cancer and yolk sac neoplasm with seminoma of testis</name>
<name nci-code = "C9172000">testis with mixed embryonal cancer and yolk sac tumor with seminoma</name>
<name nci-code = "C9172000">mixed embryonal cancer and yolk sac tumor with seminoma arising in testis</name>
<name nci-code = "C9172000">mixed embryonal cancer and yolk sac tumor with seminoma involving testis</name>
<name nci-code = "C9172000">mixed embryonal cancer and yolk sac tumor with seminoma arising from testis</name>
<name nci-code = "C9172000">mixed embryonal cancer and yolk sac tumor with seminoma of testis</name>
<name nci-code = "C9172000">testis with mixed embryonal carcinoma and endodermal sinus neoplasm with seminoma</name>
<name nci-code = "C9172000">mixed embryonal carcinoma and endodermal sinus neoplasm with seminoma arising in testis</name>
<name nci-code = "C9172000">mixed embryonal carcinoma and endodermal sinus neoplasm with seminoma involving testis</name>
<name nci-code = "C9172000">mixed embryonal carcinoma and endodermal sinus neoplasm with seminoma arising from testis</name>
<name nci-code = "C9172000">mixed embryonal carcinoma and endodermal sinus neoplasm with seminoma of testis</name>
<name nci-code = "C9172000">mixed embryonal carcinoma and endodermal sinus neoplasm with seminoma arising in the testis</name>
<name nci-code = "C9172000">mixed embryonal carcinoma and endodermal sinus neoplasm with seminoma involving the testis</name>
<name nci-code = "C9172000">mixed embryonal carcinoma and endodermal sinus neoplasm with seminoma arising from the testis</name>
<name nci-code = "C9172000">testis with mixed embryonal carcinoma and endodermal sinus tumor with seminoma</name>
<name nci-code = "C9172000">mixed embryonal carcinoma and endodermal sinus tumor with seminoma arising in testis</name>
<name nci-code = "C9172000">mixed embryonal carcinoma and endodermal sinus tumor with seminoma involving testis</name>
<name nci-code = "C9172000">mixed embryonal carcinoma and endodermal sinus tumor with seminoma arising from testis</name>
<name nci-code = "C9172000">mixed embryonal carcinoma and endodermal sinus tumor with seminoma of testis</name>
<name nci-code = "C9172000">mixed embryonal carcinoma and endodermal sinus tumor with seminoma arising in the testis</name>
<name nci-code = "C9172000">mixed embryonal carcinoma and endodermal sinus tumor with seminoma involving the testis</name>
<name nci-code = "C9172000">mixed embryonal carcinoma and endodermal sinus tumor with seminoma arising from the testis</name>
<name nci-code = "C9172000">testis with mixed embryonal carcinoma and endodermal sinus tumour with seminoma</name>
<name nci-code = "C9172000">mixed embryonal carcinoma and endodermal sinus tumour with seminoma arising in testis</name>
<name nci-code = "C9172000">mixed embryonal carcinoma and endodermal sinus tumour with seminoma involving testis</name>
<name nci-code = "C9172000">mixed embryonal carcinoma and endodermal sinus tumour with seminoma arising from testis</name>
<name nci-code = "C9172000">mixed embryonal carcinoma and endodermal sinus tumour with seminoma of testis</name>
<name nci-code = "C9172000">testis with mixed embryonal carcinoma and yolk sac neoplasm with seminoma</name>
<name nci-code = "C9172000">mixed embryonal carcinoma and yolk sac neoplasm with seminoma arising in testis</name>
<name nci-code = "C9172000">mixed embryonal carcinoma and yolk sac neoplasm with seminoma involving testis</name>
<name nci-code = "C9172000">mixed embryonal carcinoma and yolk sac neoplasm with seminoma arising from testis</name>
<name nci-code = "C9172000">mixed embryonal carcinoma and yolk sac neoplasm with seminoma of testis</name>
<name nci-code = "C9172000">mixed embryonal carcinoma and yolk sac neoplasm with seminoma arising in the testis</name>
<name nci-code = "C9172000">mixed embryonal carcinoma and yolk sac neoplasm with seminoma involving the testis</name>
<name nci-code = "C9172000">mixed embryonal carcinoma and yolk sac neoplasm with seminoma arising from the testis</name>
<name nci-code = "C9172000">testis with mixed embryonal carcinoma and yolk sac tumor with seminoma</name>
<name nci-code = "C9172000">mixed embryonal carcinoma and yolk sac tumor with seminoma arising in testis</name>
<name nci-code = "C9172000">mixed embryonal carcinoma and yolk sac tumor with seminoma involving testis</name>
<name nci-code = "C9172000">mixed embryonal carcinoma and yolk sac tumor with seminoma arising from testis</name>
<name nci-code = "C9172000">mixed embryonal carcinoma and yolk sac tumor with seminoma of testis</name>
<name nci-code = "C9172000">mixed embryonal carcinoma and yolk sac tumor with seminoma arising in the testis</name>
<name nci-code = "C9172000">mixed embryonal carcinoma and yolk sac tumor with seminoma involving the testis</name>
<name nci-code = "C9172000">mixed embryonal carcinoma and yolk sac tumor with seminoma arising from the testis</name>
<name nci-code = "C9172000">testis with mixed embryonal carcinoma and yolk sac tumour with seminoma</name>
<name nci-code = "C9172000">mixed embryonal carcinoma and yolk sac tumour with seminoma arising in testis</name>
<name nci-code = "C9172000">mixed embryonal carcinoma and yolk sac tumour with seminoma involving testis</name>
<name nci-code = "C9172000">mixed embryonal carcinoma and yolk sac tumour with seminoma arising from testis</name>
<name nci-code = "C9172000">mixed embryonal carcinoma and yolk sac tumour with seminoma of testis</name>
<name nci-code = "C9172000">testicular mixed embryonal adenoca and endodermal sinus tumor with seminoma</name>
<name nci-code = "C9172000">testicular mixed embryonal adenoca and yolk sac neoplasm with seminoma</name>
<name nci-code = "C9172000">testicular mixed embryonal adenoca and yolk sac tumor with seminoma</name>
<name nci-code = "C9172000">testicular mixed embryonal adenocarcinoma and endodermal sinus tumor with seminoma</name>
<name nci-code = "C9172000">testicular mixed embryonal adenocarcinoma and yolk sac neoplasm with seminoma</name>
<name nci-code = "C9172000">testicular mixed embryonal adenocarcinoma and yolk sac tumor with seminoma</name>
<name nci-code = "C9172000">testicular mixed embryonal ca and endodermal sinus tumor with seminoma</name>
<name nci-code = "C9172000">testicular mixed embryonal ca and yolk sac neoplasm with seminoma</name>
<name nci-code = "C9172000">testicular mixed embryonal ca and yolk sac tumor with seminoma</name>
<name nci-code = "C9172000">testicular mixed embryonal cancer and endodermal sinus tumor with seminoma</name>
<name nci-code = "C9172000">testicular mixed embryonal cancer and yolk sac neoplasm with seminoma</name>
<name nci-code = "C9172000">testicular mixed embryonal cancer and yolk sac tumor with seminoma</name>
<name nci-code = "C9172000">testicular mixed embryonal carcinoma and endodermal sinus neoplasm with seminoma</name>
<name nci-code = "C9172000">testicular mixed embryonal carcinoma and endodermal sinus tumor with seminoma</name>
<name nci-code = "C9172000">testicular mixed embryonal carcinoma and endodermal sinus tumour with seminoma</name>
<name nci-code = "C9172000">testicular mixed embryonal carcinoma and yolk sac neoplasm with seminoma</name>
<name nci-code = "C9172000">testicular mixed embryonal carcinoma and yolk sac tumor with seminoma</name>
<name nci-code = "C9172000">testicular mixed embryonal carcinoma and yolk sac tumour with seminoma</name>
<name nci-code = "C9172000">testis mixed embryonal carcinoma and endodermal sinus neoplasm with seminoma</name>
<name nci-code = "C9172000">testis mixed embryonal carcinoma and endodermal sinus tumor with seminoma</name>
<name nci-code = "C9172000">testis mixed embryonal carcinoma and yolk sac neoplasm with seminoma</name>
<name nci-code = "C9172000">testis mixed embryonal carcinoma and yolk sac tumor with seminoma</name>
<name nci-code = "C9173000">testis with mixed choriocarcinoma and seminoma</name>
<name nci-code = "C9173000">mixed choriocarcinoma and seminoma arising in testis</name>
<name nci-code = "C9173000">mixed choriocarcinoma and seminoma involving testis</name>
<name nci-code = "C9173000">mixed choriocarcinoma and seminoma arising from testis</name>
<name nci-code = "C9173000">mixed choriocarcinoma and seminoma of testis</name>
<name nci-code = "C9173000">mixed choriocarcinoma and seminoma arising in the testis</name>
<name nci-code = "C9173000">mixed choriocarcinoma and seminoma involving the testis</name>
<name nci-code = "C9173000">mixed choriocarcinoma and seminoma arising from the testis</name>
<name nci-code = "C9173000">testicular mixed choriocarcinoma and seminoma</name>
<name nci-code = "C9173000">testis mixed choriocarcinoma and seminoma</name>
<name nci-code = "C9309000">pure seminoma</name>
<name nci-code = "C9309000">seminoma</name>
<name nci-code = "C9309100">seminoma with high mitotic rate</name>
<name nci-code = "C9309100">seminoma with high mitotic index</name>
<name nci-code = "C9310000">extragonadal primary seminoma</name>
<name nci-code = "C9310000">primary extragonadal seminoma</name>
</germ_cell>
<primitive_non_differentiating>
<name nci-code = "C3222000">medulloblastoma</name>
<name nci-code = "C3222000">medulloblastomas</name>
<name nci-code = "C3270000">neuroblastoma</name>
<name nci-code = "C3270100">sympathicoblastoma</name>
<name nci-code = "C3706000">medullomyoblastoma</name>
<name nci-code = "C3717000">infancy melanotic neuroectodermal tumor</name>
<name nci-code = "C3717000">infancy pigmented neuroectodermal tumor</name>
<name nci-code = "C3717000">infantile melanotic neuroectodermal neoplasm</name>
<name nci-code = "C3717000">infantile melanotic neuroectodermal tumor</name>
<name nci-code = "C3717000">infantile melanotic neuroectodermal tumour</name>
<name nci-code = "C3717000">infancy with melanotic neuroectodermal neoplasm</name>
<name nci-code = "C3717000">melanotic neuroectodermal neoplasm arising in infancy</name>
<name nci-code = "C3717000">melanotic neuroectodermal neoplasm involving infancy</name>
<name nci-code = "C3717000">melanotic neuroectodermal neoplasm arising from infancy</name>
<name nci-code = "C3717000">melanotic neuroectodermal neoplasm of infancy</name>
<name nci-code = "C3717000">infancy with melanotic neuroectodermal tumor</name>
<name nci-code = "C3717000">melanotic neuroectodermal tumor arising in infancy</name>
<name nci-code = "C3717000">melanotic neuroectodermal tumor involving infancy</name>
<name nci-code = "C3717000">melanotic neuroectodermal tumor arising from infancy</name>
<name nci-code = "C3717000">melanotic neuroectodermal tumor of infancy</name>
<name nci-code = "C3717000">melanotic neuroectodermal tumor arising in the infancy</name>
<name nci-code = "C3717000">melanotic neuroectodermal tumor involving the infancy</name>
<name nci-code = "C3717000">melanotic neuroectodermal tumor arising from the infancy</name>
<name nci-code = "C3717000">infancy with melanotic neuroectodermal tumour</name>
<name nci-code = "C3717000">melanotic neuroectodermal tumour arising in infancy</name>
<name nci-code = "C3717000">melanotic neuroectodermal tumour involving infancy</name>
<name nci-code = "C3717000">melanotic neuroectodermal tumour arising from infancy</name>
<name nci-code = "C3717000">melanotic neuroectodermal tumour of infancy</name>
<name nci-code = "C3717000">infancy with pigmented neuroectodermal neoplasm</name>
<name nci-code = "C3717000">pigmented neuroectodermal neoplasm arising in infancy</name>
<name nci-code = "C3717000">pigmented neuroectodermal neoplasm involving infancy</name>
<name nci-code = "C3717000">pigmented neuroectodermal neoplasm arising from infancy</name>
<name nci-code = "C3717000">pigmented neuroectodermal neoplasm of infancy</name>
<name nci-code = "C3717000">infancy with pigmented neuroectodermal tumor</name>
<name nci-code = "C3717000">pigmented neuroectodermal tumor arising in infancy</name>
<name nci-code = "C3717000">pigmented neuroectodermal tumor involving infancy</name>
<name nci-code = "C3717000">pigmented neuroectodermal tumor arising from infancy</name>
<name nci-code = "C3717000">pigmented neuroectodermal tumor of infancy</name>
<name nci-code = "C3717000">pigmented neuroectodermal tumor arising in the infancy</name>
<name nci-code = "C3717000">pigmented neuroectodermal tumor involving the infancy</name>
<name nci-code = "C3717000">pigmented neuroectodermal tumor arising from the infancy</name>
<name nci-code = "C3717000">infancy with pigmented neuroectodermal tumour</name>
<name nci-code = "C3717000">pigmented neuroectodermal tumour arising in infancy</name>
<name nci-code = "C3717000">pigmented neuroectodermal tumour involving infancy</name>
<name nci-code = "C3717000">pigmented neuroectodermal tumour arising from infancy</name>
<name nci-code = "C3717000">pigmented neuroectodermal tumour of infancy</name>
<name nci-code = "C3717000">retinal anlage neoplasm</name>
<name nci-code = "C3717000">retinal anlage tumor</name>
<name nci-code = "C3717000">retinal anlage tumour</name>
<name nci-code = "C3749000">alveolar rhabdomyosarcoma</name>
<name nci-code = "C3749000">alveolar rhabdo</name>
<name nci-code = "C3749000">arms - alveolar rhabdomyosarcoma</name>
<name nci-code = "C3749100">primary cutaneous epidermotropic alveolar rhabdomyosarcoma</name>
<name nci-code = "C3790000">ganglioneuroblastoma</name>
<name nci-code = "C3808000">rhabdoid neoplasm</name>
<name nci-code = "C3808000">rhabdoid sarcoma</name>
<name nci-code = "C3808000">rhabdoid tumor</name>
<name nci-code = "C3808000">rhabdoid tumour</name>
<name nci-code = "C3997000">childhood medulloblastoma</name>
<name nci-code = "C3997000">childhood with medulloblastoma</name>
<name nci-code = "C3997000">medulloblastoma arising in childhood</name>
<name nci-code = "C3997000">medulloblastoma involving childhood</name>
<name nci-code = "C3997000">medulloblastoma arising from childhood</name>
<name nci-code = "C3997000">medulloblastoma of childhood</name>
<name nci-code = "C3997000">pediatric medulloblastoma</name>
<name nci-code = "C4011000">adult medulloblastoma</name>
<name nci-code = "C4327000">central nervous system medulloepithelioma</name>
<name nci-code = "C4327000">medulloepithelioma</name>
<name nci-code = "C4557000">ciliary body medulloepithelioma</name>
<name nci-code = "C4557000">ciliary body with medulloepithelioma</name>
<name nci-code = "C4557000">medulloepithelioma arising in ciliary body</name>
<name nci-code = "C4557000">medulloepithelioma involving ciliary body</name>
<name nci-code = "C4557000">medulloepithelioma arising from ciliary body</name>
<name nci-code = "C4557000">medulloepithelioma of ciliary body</name>
<name nci-code = "C4557000">medulloepithelioma arising in the ciliary body</name>
<name nci-code = "C4557000">medulloepithelioma involving the ciliary body</name>
<name nci-code = "C4557000">medulloepithelioma arising from the ciliary body</name>
<name nci-code = "C4817000">ewing neoplasm</name>
<name nci-code = "C4817000">ewing sarcoma</name>
<name nci-code = "C4817000">ewing tumor</name>
<name nci-code = "C4817000">ewing tumour</name>
<name nci-code = "C4817100">adamantinoma-like ewing sarcoma</name>
<name nci-code = "C4826000">cerebral hemispheres neuroblastoma</name>
<name nci-code = "C4826000">cerebral hemispheric neuroblastoma</name>
<name nci-code = "C4826000">cerebral neuroblastoma</name>
<name nci-code = "C4826000">cerebrum neuroblastoma</name>
<name nci-code = "C4826000">cerebral hemispheres with neuroblastoma</name>
<name nci-code = "C4826000">neuroblastoma arising in cerebral hemispheres</name>
<name nci-code = "C4826000">neuroblastoma involving cerebral hemispheres</name>
<name nci-code = "C4826000">neuroblastoma arising from cerebral hemispheres</name>
<name nci-code = "C4826000">neuroblastoma of cerebral hemispheres</name>
<name nci-code = "C4826000">cerebrum with neuroblastoma</name>
<name nci-code = "C4826000">neuroblastoma arising in cerebrum</name>
<name nci-code = "C4826000">neuroblastoma involving cerebrum</name>
<name nci-code = "C4826000">neuroblastoma arising from cerebrum</name>
<name nci-code = "C4826000">neuroblastoma of cerebrum</name>
<name nci-code = "C4826000">neuroblastoma arising in the cerebral hemispheres</name>
<name nci-code = "C4826000">neuroblastoma involving the cerebral hemispheres</name>
<name nci-code = "C4826000">neuroblastoma arising from the cerebral hemispheres</name>
<name nci-code = "C4826000">neuroblastoma arising in the cerebrum</name>
<name nci-code = "C4826000">neuroblastoma involving the cerebrum</name>
<name nci-code = "C4826000">neuroblastoma arising from the cerebrum</name>
<name nci-code = "C4826000">pnet cerebral neuroblastoma</name>
<name nci-code = "C4826100">polar spongioblastoma</name>
<name nci-code = "C4826100">spongioblastoma polare</name>
<name nci-code = "C4826200">primitive polar spongioblastoma</name>
<name nci-code = "C4826300">spongioblastoma</name>
<name nci-code = "C4826300">spongioblastomas</name>
<name nci-code = "C4826400">spongioneuroblastoma</name>
<name nci-code = "C6968000">supratentorial pnet</name>
<name nci-code = "C6968000">supratentorial primitive neuroectodermal neoplasm</name>
<name nci-code = "C6968000">supratentorial primitive neuroectodermal tumor</name>
<name nci-code = "C6968000">supratentorial primitive neuroectodermal tumour</name>
<name nci-code = "C4827000">adrenal gland neuroblastoma</name>
<name nci-code = "C4827000">adrenal neuroblastoma</name>
<name nci-code = "C4827000">adrenal gland with neuroblastoma</name>
<name nci-code = "C4827000">neuroblastoma arising in adrenal gland</name>
<name nci-code = "C4827000">neuroblastoma involving adrenal gland</name>
<name nci-code = "C4827000">neuroblastoma arising from adrenal gland</name>
<name nci-code = "C4827000">neuroblastoma of adrenal gland</name>
<name nci-code = "C4827000">adrenal with neuroblastoma</name>
<name nci-code = "C4827000">neuroblastoma arising in adrenal</name>
<name nci-code = "C4827000">neuroblastoma involving adrenal</name>
<name nci-code = "C4827000">neuroblastoma arising from adrenal</name>
<name nci-code = "C4827000">neuroblastoma of adrenal</name>
<name nci-code = "C4827000">neuroblastoma arising in the adrenal gland</name>
<name nci-code = "C4827000">neuroblastoma involving the adrenal gland</name>
<name nci-code = "C4827000">neuroblastoma arising from the adrenal gland</name>
<name nci-code = "C4827000">neuroblastoma arising in the adrenal</name>
<name nci-code = "C4827000">neuroblastoma involving the adrenal</name>
<name nci-code = "C4827000">neuroblastoma arising from the adrenal</name>
<name nci-code = "C4835000">bone ewing sarcoma</name>
<name nci-code = "C4835000">bone with ewing sarcoma</name>
<name nci-code = "C4835000">ewing sarcoma arising in bone</name>
<name nci-code = "C4835000">ewing sarcoma involving bone</name>
<name nci-code = "C4835000">ewing sarcoma arising from bone</name>
<name nci-code = "C4835000">ewing sarcoma of bone</name>
<name nci-code = "C4835000">ewing sarcoma arising in the bone</name>
<name nci-code = "C4835000">ewing sarcoma involving the bone</name>
<name nci-code = "C4835000">ewing sarcoma arising from the bone</name>
<name nci-code = "C4835000">osseous ewing neoplasm</name>
<name nci-code = "C4835000">osseous ewing sarcoma</name>
<name nci-code = "C4835000">osseous ewing tumor</name>
<name nci-code = "C4835000">osseous ewing tumour</name>
<name nci-code = "C4835000">skeletal ewing neoplasm</name>
<name nci-code = "C4835000">skeletal ewing sarcoma</name>
<name nci-code = "C4835000">skeletal ewing tumor</name>
<name nci-code = "C4835000">skeletal ewing tumour</name>
<name nci-code = "C4835000">bone with neuroectodermal tumor</name>
<name nci-code = "C4835000">neuroectodermal tumor arising in bone</name>
<name nci-code = "C4835000">neuroectodermal tumor involving bone</name>
<name nci-code = "C4835000">neuroectodermal tumor arising from bone</name>
<name nci-code = "C4835000">neuroectodermal tumor of bone</name>
<name nci-code = "C4835000">bone with neuroectodermal tumour</name>
<name nci-code = "C4835000">neuroectodermal tumour arising in bone</name>
<name nci-code = "C4835000">neuroectodermal tumour involving bone</name>
<name nci-code = "C4835000">neuroectodermal tumour arising from bone</name>
<name nci-code = "C4835000">neuroectodermal tumour of bone</name>
<name nci-code = "C4835000">neuroectodermal tumour arising in the bone</name>
<name nci-code = "C4835000">neuroectodermal tumour involving the bone</name>
<name nci-code = "C4835000">neuroectodermal tumour arising from the bone</name>
<name nci-code = "C4835000">neuroectodermal tumor  arising in the bone</name>
<name nci-code = "C4835000">neuroectodermal tumor  involving the bone</name>
<name nci-code = "C4835000">neuroectodermal tumor  arising from the bone</name>
<name nci-code = "C4915000">ependymoblastoma</name>
<name nci-code = "C4956000">desmoplastic medulloblastoma</name>
<name nci-code = "C4970000">cerebral hemisphere pnet</name>
<name nci-code = "C4970000">cerebral hemisphere primitive neuroectodermal neoplasm</name>
<name nci-code = "C4970000">cerebral hemisphere primitive neuroectodermal tumor</name>
<name nci-code = "C4970000">cerebral hemisphere primitive neuroectodermal tumour</name>
<name nci-code = "C4970000">cerebral hemispheres pnet</name>
<name nci-code = "C4970000">cerebral hemispheres primitive neuroectodermal neoplasm</name>
<name nci-code = "C4970000">cerebral hemispheres primitive neuroectodermal tumor</name>
<name nci-code = "C4970000">cerebral pnet</name>
<name nci-code = "C4970000">cerebral primitive neuroectodermal neoplasm</name>
<name nci-code = "C4970000">cerebral primitive neuroectodermal tumor</name>
<name nci-code = "C4970000">cerebral primitive neuroectodermal tumour</name>
<name nci-code = "C4970000">cerebrum pnet</name>
<name nci-code = "C4970000">cerebrum primitive neuroectodermal neoplasm</name>
<name nci-code = "C4970000">cerebrum primitive neuroectodermal tumor</name>
<name nci-code = "C4970000">cerebral hemispheres with pnet</name>
<name nci-code = "C4970000">pnet arising in cerebral hemispheres</name>
<name nci-code = "C4970000">pnet involving cerebral hemispheres</name>
<name nci-code = "C4970000">pnet arising from cerebral hemispheres</name>
<name nci-code = "C4970000">pnet of cerebral hemispheres</name>
<name nci-code = "C4970000">cerebrum with pnet</name>
<name nci-code = "C4970000">pnet arising in cerebrum</name>
<name nci-code = "C4970000">pnet involving cerebrum</name>
<name nci-code = "C4970000">pnet arising from cerebrum</name>
<name nci-code = "C4970000">pnet of cerebrum</name>
<name nci-code = "C4970000">pnet arising in the cerebral hemispheres</name>
<name nci-code = "C4970000">pnet involving the cerebral hemispheres</name>
<name nci-code = "C4970000">pnet arising from the cerebral hemispheres</name>
<name nci-code = "C4970000">pnet arising in the cerebrum</name>
<name nci-code = "C4970000">pnet involving the cerebrum</name>
<name nci-code = "C4970000">pnet arising from the cerebrum</name>
<name nci-code = "C4970000">cerebral hemispheres with primitive neuroectodermal neoplasm</name>
<name nci-code = "C4970000">primitive neuroectodermal neoplasm arising in cerebral hemispheres</name>
<name nci-code = "C4970000">primitive neuroectodermal neoplasm involving cerebral hemispheres</name>
<name nci-code = "C4970000">primitive neuroectodermal neoplasm arising from cerebral hemispheres</name>
<name nci-code = "C4970000">primitive neuroectodermal neoplasm of cerebral hemispheres</name>
<name nci-code = "C4970000">cerebrum with primitive neuroectodermal neoplasm</name>
<name nci-code = "C4970000">primitive neuroectodermal neoplasm arising in cerebrum</name>
<name nci-code = "C4970000">primitive neuroectodermal neoplasm involving cerebrum</name>
<name nci-code = "C4970000">primitive neuroectodermal neoplasm arising from cerebrum</name>
<name nci-code = "C4970000">primitive neuroectodermal neoplasm of cerebrum</name>
<name nci-code = "C4970000">primitive neuroectodermal neoplasm arising in the cerebral hemispheres</name>
<name nci-code = "C4970000">primitive neuroectodermal neoplasm involving the cerebral hemispheres</name>
<name nci-code = "C4970000">primitive neuroectodermal neoplasm arising from the cerebral hemispheres</name>
<name nci-code = "C4970000">primitive neuroectodermal neoplasm arising in the cerebrum</name>
<name nci-code = "C4970000">primitive neuroectodermal neoplasm involving the cerebrum</name>
<name nci-code = "C4970000">primitive neuroectodermal neoplasm arising from the cerebrum</name>
<name nci-code = "C4970000">cerebral hemispheres with primitive neuroectodermal tumor</name>
<name nci-code = "C4970000">primitive neuroectodermal tumor arising in cerebral hemispheres</name>
<name nci-code = "C4970000">primitive neuroectodermal tumor involving cerebral hemispheres</name>
<name nci-code = "C4970000">primitive neuroectodermal tumor arising from cerebral hemispheres</name>
<name nci-code = "C4970000">primitive neuroectodermal tumor of cerebral hemispheres</name>
<name nci-code = "C4970000">cerebrum with primitive neuroectodermal tumor</name>
<name nci-code = "C4970000">primitive neuroectodermal tumor arising in cerebrum</name>
<name nci-code = "C4970000">primitive neuroectodermal tumor involving cerebrum</name>
<name nci-code = "C4970000">primitive neuroectodermal tumor arising from cerebrum</name>
<name nci-code = "C4970000">primitive neuroectodermal tumor of cerebrum</name>
<name nci-code = "C4970000">primitive neuroectodermal tumor arising in the cerebral hemispheres</name>
<name nci-code = "C4970000">primitive neuroectodermal tumor involving the cerebral hemispheres</name>
<name nci-code = "C4970000">primitive neuroectodermal tumor arising from the cerebral hemispheres</name>
<name nci-code = "C4970000">primitive neuroectodermal tumor arising in the cerebrum</name>
<name nci-code = "C4970000">primitive neuroectodermal tumor involving the cerebrum</name>
<name nci-code = "C4970000">primitive neuroectodermal tumor arising from the cerebrum</name>
<name nci-code = "C4970000">cerebral hemispheres with primitive neuroectodermal tumour</name>
<name nci-code = "C4970000">primitive neuroectodermal tumour arising in cerebral hemispheres</name>
<name nci-code = "C4970000">primitive neuroectodermal tumour involving cerebral hemispheres</name>
<name nci-code = "C4970000">primitive neuroectodermal tumour arising from cerebral hemispheres</name>
<name nci-code = "C4970000">primitive neuroectodermal tumour of cerebral hemispheres</name>
<name nci-code = "C4970000">cerebrum with primitive neuroectodermal tumour</name>
<name nci-code = "C4970000">primitive neuroectodermal tumour arising in cerebrum</name>
<name nci-code = "C4970000">primitive neuroectodermal tumour involving cerebrum</name>
<name nci-code = "C4970000">primitive neuroectodermal tumour arising from cerebrum</name>
<name nci-code = "C4970000">primitive neuroectodermal tumour of cerebrum</name>
<name nci-code = "C5155000">spinal cord with neuroblastoma</name>
<name nci-code = "C5155000">neuroblastoma arising in spinal cord</name>
<name nci-code = "C5155000">neuroblastoma involving spinal cord</name>
<name nci-code = "C5155000">neuroblastoma arising from spinal cord</name>
<name nci-code = "C5155000">neuroblastoma of spinal cord</name>
<name nci-code = "C5155000">neuroblastoma arising in the spinal cord</name>
<name nci-code = "C5155000">neuroblastoma involving the spinal cord</name>
<name nci-code = "C5155000">neuroblastoma arising from the spinal cord</name>
<name nci-code = "C5155000">spinal cord neuroblastoma</name>
<name nci-code = "C5398000">central nervous system pnet</name>
<name nci-code = "C5398000">central nervous system primitive neuroectodermal neoplasm</name>
<name nci-code = "C5398000">central nervous system primitive neuroectodermal tumor</name>
<name nci-code = "C5398000">central nervous system primitive neuroectodermal tumour</name>
<name nci-code = "C5398000">central primitive neuroectodermal neoplasm</name>
<name nci-code = "C5398000">central primitive neuroectodermal tumor</name>
<name nci-code = "C5398000">central primitive neuroectodermal tumour</name>
<name nci-code = "C5398000">cns pnet</name>
<name nci-code = "C5398000">cns primitive neuroectodermal neoplasm</name>
<name nci-code = "C5398000">cns primitive neuroectodermal tumor</name>
<name nci-code = "C5398000">cns primitive neuroectodermal tumour</name>
<name nci-code = "C5399000">medulloblastoma with leptomeningeal spread</name>
<name nci-code = "C5400000">primitive neuroectodermal neoplasm with leptomeningeal spread</name>
<name nci-code = "C5400000">primitive neuroectodermal tumor with leptomeningeal spread</name>
<name nci-code = "C5400000">primitive neuroectodermal tumour with leptomeningeal spread</name>
<name nci-code = "C5401000">cerebellar vermis medulloblastoma</name>
<name nci-code = "C5401000">cerebellar vermis with medulloblastoma</name>
<name nci-code = "C5401000">medulloblastoma arising in cerebellar vermis</name>
<name nci-code = "C5401000">medulloblastoma involving cerebellar vermis</name>
<name nci-code = "C5401000">medulloblastoma arising from cerebellar vermis</name>
<name nci-code = "C5401000">medulloblastoma of cerebellar vermis</name>
<name nci-code = "C5401000">medulloblastoma arising in the cerebellar vermis</name>
<name nci-code = "C5401000">medulloblastoma involving the cerebellar vermis</name>
<name nci-code = "C5401000">medulloblastoma arising from the cerebellar vermis</name>
<name nci-code = "C5401000">vermis medulloblastoma</name>
<name nci-code = "C5402000">region 17p13 allelic loss associated medulloblastomas</name>
<name nci-code = "C5405000">nevoid basal cell ca syndrome associated medulloblastoma</name>
<name nci-code = "C5405000">nevoid basal cell cancer syndrome associated medulloblastoma</name>
<name nci-code = "C5405000">nevoid basal cell carcinoma syndrome associated medulloblastoma</name>
<name nci-code = "C5406000">spinal cord with primitive neuroectodermal neoplasm</name>
<name nci-code = "C5406000">primitive neuroectodermal neoplasm arising in spinal cord</name>
<name nci-code = "C5406000">primitive neuroectodermal neoplasm involving spinal cord</name>
<name nci-code = "C5406000">primitive neuroectodermal neoplasm arising from spinal cord</name>
<name nci-code = "C5406000">primitive neuroectodermal neoplasm of spinal cord</name>
<name nci-code = "C5406000">primitive neuroectodermal neoplasm arising in the spinal cord</name>
<name nci-code = "C5406000">primitive neuroectodermal neoplasm involving the spinal cord</name>
<name nci-code = "C5406000">primitive neuroectodermal neoplasm arising from the spinal cord</name>
<name nci-code = "C5406000">spinal cord with primitive neuroectodermal tumor</name>
<name nci-code = "C5406000">primitive neuroectodermal tumor arising in spinal cord</name>
<name nci-code = "C5406000">primitive neuroectodermal tumor involving spinal cord</name>
<name nci-code = "C5406000">primitive neuroectodermal tumor arising from spinal cord</name>
<name nci-code = "C5406000">primitive neuroectodermal tumor of spinal cord</name>
<name nci-code = "C5406000">primitive neuroectodermal tumor arising in the spinal cord</name>
<name nci-code = "C5406000">primitive neuroectodermal tumor involving the spinal cord</name>
<name nci-code = "C5406000">primitive neuroectodermal tumor arising from the spinal cord</name>
<name nci-code = "C5406000">spinal cord with primitive neuroectodermal tumour</name>
<name nci-code = "C5406000">primitive neuroectodermal tumour arising in spinal cord</name>
<name nci-code = "C5406000">primitive neuroectodermal tumour involving spinal cord</name>
<name nci-code = "C5406000">primitive neuroectodermal tumour arising from spinal cord</name>
<name nci-code = "C5406000">primitive neuroectodermal tumour of spinal cord</name>
<name nci-code = "C5406000">spinal cord pnet</name>
<name nci-code = "C5406000">spinal cord primitive neuroectodermal neoplasm</name>
<name nci-code = "C5406000">spinal cord primitive neuroectodermal tumor</name>
<name nci-code = "C5406000">spinal cord primitive neuroectodermal tumour</name>
<name nci-code = "C5407000">nodular medulloblastoma</name>
<name nci-code = "C5411000">adult central nervous system primitive neuroectodermal neoplasm</name>
<name nci-code = "C5411000">adult central nervous system primitive neuroectodermal tumor</name>
<name nci-code = "C5411000">adult central nervous system primitive neuroectodermal tumour</name>
<name nci-code = "C5411000">adult central primitive neuroectodermal neoplasm</name>
<name nci-code = "C5411000">adult central primitive neuroectodermal tumor</name>
<name nci-code = "C5411000">adult central primitive neuroectodermal tumour</name>
<name nci-code = "C5411000">adult cns pnet</name>
<name nci-code = "C5411000">adult cns primitive neuroectodermal neoplasm</name>
<name nci-code = "C5411000">adult cns primitive neuroectodermal tumor</name>
<name nci-code = "C5411000">adult cns primitive neuroectodermal tumour</name>
<name nci-code = "C5435000">kadish stage c olfactory neuroblastoma</name>
<name nci-code = "C5436000">c-p angle pnet</name>
<name nci-code = "C5436000">c-p angle primitive neuroectodermal neoplasm</name>
<name nci-code = "C5436000">c-p angle primitive neuroectodermal tumor</name>
<name nci-code = "C5436000">c-p angle primitive neuroectodermal tumour</name>
<name nci-code = "C5436000">cerebellar pontine angle pnet</name>
<name nci-code = "C5436000">cerebellar pontine angle primitive neuroectodermal neoplasm</name>
<name nci-code = "C5436000">cerebellar pontine angle primitive neuroectodermal tumor</name>
<name nci-code = "C5436000">cerebellar pontine angle primitive neuroectodermal tumour</name>
<name nci-code = "C5436000">cerebellopontine angle pnet</name>
<name nci-code = "C5436000">cerebellopontine angle primitive neuroectodermal neoplasm</name>
<name nci-code = "C5436000">cerebellopontine angle primitive neuroectodermal tumor</name>
<name nci-code = "C5436000">cerebellopontine angle primitive neuroectodermal tumour</name>
<name nci-code = "C5436000">c-p angle with primitive neuroectodermal neoplasm</name>
<name nci-code = "C5436000">primitive neuroectodermal neoplasm arising in c-p angle</name>
<name nci-code = "C5436000">primitive neuroectodermal neoplasm involving c-p angle</name>
<name nci-code = "C5436000">primitive neuroectodermal neoplasm arising from c-p angle</name>
<name nci-code = "C5436000">primitive neuroectodermal neoplasm of c-p angle</name>
<name nci-code = "C5436000">cerebellar pontine angle with primitive neuroectodermal neoplasm</name>
<name nci-code = "C5436000">primitive neuroectodermal neoplasm arising in cerebellar pontine angle</name>
<name nci-code = "C5436000">primitive neuroectodermal neoplasm involving cerebellar pontine angle</name>
<name nci-code = "C5436000">primitive neuroectodermal neoplasm arising from cerebellar pontine angle</name>
<name nci-code = "C5436000">primitive neuroectodermal neoplasm of cerebellar pontine angle</name>
<name nci-code = "C5436000">cerebellopontine angle with primitive neuroectodermal neoplasm</name>
<name nci-code = "C5436000">primitive neuroectodermal neoplasm arising in cerebellopontine angle</name>
<name nci-code = "C5436000">primitive neuroectodermal neoplasm involving cerebellopontine angle</name>
<name nci-code = "C5436000">primitive neuroectodermal neoplasm arising from cerebellopontine angle</name>
<name nci-code = "C5436000">primitive neuroectodermal neoplasm of cerebellopontine angle</name>
<name nci-code = "C5436000">primitive neuroectodermal neoplasm arising in the c-p angle</name>
<name nci-code = "C5436000">primitive neuroectodermal neoplasm involving the c-p angle</name>
<name nci-code = "C5436000">primitive neuroectodermal neoplasm arising from the c-p angle</name>
<name nci-code = "C5436000">primitive neuroectodermal neoplasm arising in the cerebellar pontine angle</name>
<name nci-code = "C5436000">primitive neuroectodermal neoplasm involving the cerebellar pontine angle</name>
<name nci-code = "C5436000">primitive neuroectodermal neoplasm arising from the cerebellar pontine angle</name>
<name nci-code = "C5436000">primitive neuroectodermal neoplasm arising in the cerebellopontine angle</name>
<name nci-code = "C5436000">primitive neuroectodermal neoplasm involving the cerebellopontine angle</name>
<name nci-code = "C5436000">primitive neuroectodermal neoplasm arising from the cerebellopontine angle</name>
<name nci-code = "C5436000">c-p angle with primitive neuroectodermal tumor</name>
<name nci-code = "C5436000">primitive neuroectodermal tumor arising in c-p angle</name>
<name nci-code = "C5436000">primitive neuroectodermal tumor involving c-p angle</name>
<name nci-code = "C5436000">primitive neuroectodermal tumor arising from c-p angle</name>
<name nci-code = "C5436000">primitive neuroectodermal tumor of c-p angle</name>
<name nci-code = "C5436000">cerebellar pontine angle with primitive neuroectodermal tumor</name>
<name nci-code = "C5436000">primitive neuroectodermal tumor arising in cerebellar pontine angle</name>
<name nci-code = "C5436000">primitive neuroectodermal tumor involving cerebellar pontine angle</name>
<name nci-code = "C5436000">primitive neuroectodermal tumor arising from cerebellar pontine angle</name>
<name nci-code = "C5436000">primitive neuroectodermal tumor of cerebellar pontine angle</name>
<name nci-code = "C5436000">cerebellopontine angle with primitive neuroectodermal tumor</name>
<name nci-code = "C5436000">primitive neuroectodermal tumor arising in cerebellopontine angle</name>
<name nci-code = "C5436000">primitive neuroectodermal tumor involving cerebellopontine angle</name>
<name nci-code = "C5436000">primitive neuroectodermal tumor arising from cerebellopontine angle</name>
<name nci-code = "C5436000">primitive neuroectodermal tumor of cerebellopontine angle</name>
<name nci-code = "C5436000">primitive neuroectodermal tumor arising in the c-p angle</name>
<name nci-code = "C5436000">primitive neuroectodermal tumor involving the c-p angle</name>
<name nci-code = "C5436000">primitive neuroectodermal tumor arising from the c-p angle</name>
<name nci-code = "C5436000">primitive neuroectodermal tumor arising in the cerebellar pontine angle</name>
<name nci-code = "C5436000">primitive neuroectodermal tumor involving the cerebellar pontine angle</name>
<name nci-code = "C5436000">primitive neuroectodermal tumor arising from the cerebellar pontine angle</name>
<name nci-code = "C5436000">primitive neuroectodermal tumor arising in the cerebellopontine angle</name>
<name nci-code = "C5436000">primitive neuroectodermal tumor involving the cerebellopontine angle</name>
<name nci-code = "C5436000">primitive neuroectodermal tumor arising from the cerebellopontine angle</name>
<name nci-code = "C5436000">c-p angle with primitive neuroectodermal tumour</name>
<name nci-code = "C5436000">primitive neuroectodermal tumour arising in c-p angle</name>
<name nci-code = "C5436000">primitive neuroectodermal tumour involving c-p angle</name>
<name nci-code = "C5436000">primitive neuroectodermal tumour arising from c-p angle</name>
<name nci-code = "C5436000">primitive neuroectodermal tumour of c-p angle</name>
<name nci-code = "C5436000">cerebellar pontine angle with primitive neuroectodermal tumour</name>
<name nci-code = "C5436000">primitive neuroectodermal tumour arising in cerebellar pontine angle</name>
<name nci-code = "C5436000">primitive neuroectodermal tumour involving cerebellar pontine angle</name>
<name nci-code = "C5436000">primitive neuroectodermal tumour arising from cerebellar pontine angle</name>
<name nci-code = "C5436000">primitive neuroectodermal tumour of cerebellar pontine angle</name>
<name nci-code = "C5436000">cerebellopontine angle with primitive neuroectodermal tumour</name>
<name nci-code = "C5436000">primitive neuroectodermal tumour arising in cerebellopontine angle</name>
<name nci-code = "C5436000">primitive neuroectodermal tumour involving cerebellopontine angle</name>
<name nci-code = "C5436000">primitive neuroectodermal tumour arising from cerebellopontine angle</name>
<name nci-code = "C5436000">primitive neuroectodermal tumour of cerebellopontine angle</name>
<name nci-code = "C5437000">extracranial neuroblastoma</name>
<name nci-code = "C5525000">prostate with embryonal rhabdomyosarcoma</name>
<name nci-code = "C5525000">embryonal rhabdomyosarcoma arising in prostate</name>
<name nci-code = "C5525000">embryonal rhabdomyosarcoma involving prostate</name>
<name nci-code = "C5525000">embryonal rhabdomyosarcoma arising from prostate</name>
<name nci-code = "C5525000">embryonal rhabdomyosarcoma of prostate</name>
<name nci-code = "C5525000">embryonal rhabdomyosarcoma arising in the prostate</name>
<name nci-code = "C5525000">embryonal rhabdomyosarcoma involving the prostate</name>
<name nci-code = "C5525000">embryonal rhabdomyosarcoma arising from the prostate</name>
<name nci-code = "C5525000">prostate embryonal rhabdomyosarcoma</name>
<name nci-code = "C5525000">prostatic embryonal rhabdomyosarcoma</name>
<name nci-code = "C5847000">embryonal extrahepatic bile duct rhabdomyosarcoma</name>
<name nci-code = "C5847000">extrahepatic bile duct with embryonal rhabdomyosarcoma</name>
<name nci-code = "C5847000">embryonal rhabdomyosarcoma arising in extrahepatic bile duct</name>
<name nci-code = "C5847000">embryonal rhabdomyosarcoma involving extrahepatic bile duct</name>
<name nci-code = "C5847000">embryonal rhabdomyosarcoma arising from extrahepatic bile duct</name>
<name nci-code = "C5847000">embryonal rhabdomyosarcoma of extrahepatic bile duct</name>
<name nci-code = "C5847000">embryonal rhabdomyosarcoma arising in the extrahepatic bile duct</name>
<name nci-code = "C5847000">embryonal rhabdomyosarcoma involving the extrahepatic bile duct</name>
<name nci-code = "C5847000">embryonal rhabdomyosarcoma arising from the extrahepatic bile duct</name>
<name nci-code = "C5847000">extrahepatic bile duct embryonal rhabdomyosarcoma</name>
<name nci-code = "C5961000">childhood central nervous system pnet</name>
<name nci-code = "C5961000">childhood central nervous system primitive neuroectodermal neoplasm</name>
<name nci-code = "C5961000">childhood central nervous system primitive neuroectodermal tumor</name>
<name nci-code = "C5961000">childhood central nervous system primitive neuroectodermal tumour</name>
<name nci-code = "C5961000">childhood central primitive neuroectodermal neoplasm</name>
<name nci-code = "C5961000">childhood central primitive neuroectodermal tumor</name>
<name nci-code = "C5961000">childhood central primitive neuroectodermal tumour</name>
<name nci-code = "C5961000">childhood cns pnet</name>
<name nci-code = "C5961000">childhood cns primitive neuroectodermal neoplasm</name>
<name nci-code = "C5961000">childhood cns primitive neuroectodermal tumor</name>
<name nci-code = "C5961000">childhood cns primitive neuroectodermal tumour</name>
<name nci-code = "C5961000">pediatric central nervous system primitive neuroectodermal neoplasm</name>
<name nci-code = "C5961000">pediatric central nervous system primitive neuroectodermal tumor</name>
<name nci-code = "C5961000">pediatric central nervous system primitive neuroectodermal tumour</name>
<name nci-code = "C5961000">pediatric central primitive neuroectodermal neoplasm</name>
<name nci-code = "C5961000">pediatric central primitive neuroectodermal tumor</name>
<name nci-code = "C5961000">pediatric central primitive neuroectodermal tumour</name>
<name nci-code = "C5961000">pediatric cns pnet</name>
<name nci-code = "C5961000">pediatric cns primitive neuroectodermal neoplasm</name>
<name nci-code = "C5961000">pediatric cns primitive neuroectodermal tumor</name>
<name nci-code = "C5961000">pediatric cns primitive neuroectodermal tumour</name>
<name nci-code = "C6016000">accessory sinus esthesioneuroblastoma</name>
<name nci-code = "C6016000">accessory sinus with esthesioneuroblastoma</name>
<name nci-code = "C6016000">esthesioneuroblastoma arising in accessory sinus</name>
<name nci-code = "C6016000">esthesioneuroblastoma involving accessory sinus</name>
<name nci-code = "C6016000">esthesioneuroblastoma arising from accessory sinus</name>
<name nci-code = "C6016000">esthesioneuroblastoma of accessory sinus</name>
<name nci-code = "C6016000">paranasal sinus with esthesioneuroblastoma</name>
<name nci-code = "C6016000">esthesioneuroblastoma arising in paranasal sinus</name>
<name nci-code = "C6016000">esthesioneuroblastoma involving paranasal sinus</name>
<name nci-code = "C6016000">esthesioneuroblastoma arising from paranasal sinus</name>
<name nci-code = "C6016000">esthesioneuroblastoma of paranasal sinus</name>
<name nci-code = "C6016000">esthesioneuroblastoma arising in the accessory sinus</name>
<name nci-code = "C6016000">esthesioneuroblastoma involving the accessory sinus</name>
<name nci-code = "C6016000">esthesioneuroblastoma arising from the accessory sinus</name>
<name nci-code = "C6016000">esthesioneuroblastoma arising in the paranasal sinus</name>
<name nci-code = "C6016000">esthesioneuroblastoma involving the paranasal sinus</name>
<name nci-code = "C6016000">esthesioneuroblastoma arising from the paranasal sinus</name>
<name nci-code = "C6016000">paranasal sinus esthesioneuroblastoma</name>
<name nci-code = "C6016000">paranasal sinus olfactory neuroblastoma</name>
<name nci-code = "C6016100">esthesioneuroblastoma</name>
<name nci-code = "C6106000">stage 1 retinoblastoma</name>
<name nci-code = "C6106000">stage i retinoblastoma</name>
<name nci-code = "C6107000">stage 1a retinoblastoma</name>
<name nci-code = "C6107000">stage ia retinoblastoma</name>
<name nci-code = "C6108000">stage ib retinoblastoma</name>
<name nci-code = "C6109000">stage 2 retinoblastoma</name>
<name nci-code = "C6109000">stage ii retinoblastoma</name>
<name nci-code = "C6110000">stage 2a retinoblastoma</name>
<name nci-code = "C6110000">stage iia retinoblastoma</name>
<name nci-code = "C6111000">stage iib retinoblastoma</name>
<name nci-code = "C6112000">stage iic retinoblastoma</name>
<name nci-code = "C6113000">stage 3 retinoblastoma</name>
<name nci-code = "C6113000">stage iii retinoblastoma</name>
<name nci-code = "C6114000">stage 3a retinoblastoma</name>
<name nci-code = "C6114000">stage iiia retinoblastoma</name>
<name nci-code = "C6115000">stage iiib retinoblastoma</name>
<name nci-code = "C6116000">stage 4 retinoblastoma</name>
<name nci-code = "C6116000">stage iv retinoblastoma</name>
<name nci-code = "C6116100">retinoblastoma</name>
<name nci-code = "C6116200">undifferentiated retinoblastoma</name>
<name nci-code = "C6116300">spontaneously regressed retinoblastoma</name>
<name nci-code = "C6116300">spontaneously regressing retinoblastoma</name>
<name nci-code = "C6246000">orbit with embryonal rhabdomyosarcoma</name>
<name nci-code = "C6246000">embryonal rhabdomyosarcoma arising in orbit</name>
<name nci-code = "C6246000">embryonal rhabdomyosarcoma involving orbit</name>
<name nci-code = "C6246000">embryonal rhabdomyosarcoma arising from orbit</name>
<name nci-code = "C6246000">embryonal rhabdomyosarcoma of orbit</name>
<name nci-code = "C6246000">embryonal rhabdomyosarcoma arising in the orbit</name>
<name nci-code = "C6246000">embryonal rhabdomyosarcoma involving the orbit</name>
<name nci-code = "C6246000">embryonal rhabdomyosarcoma arising from the orbit</name>
<name nci-code = "C6246000">orbit embryonal rhabdomyosarcoma</name>
<name nci-code = "C6246000">orbital embryonal rhabdomyosarcoma</name>
<name nci-code = "C6247000">orbit with alveolar rhabdomyosarcoma</name>
<name nci-code = "C6247000">alveolar rhabdomyosarcoma arising in orbit</name>
<name nci-code = "C6247000">alveolar rhabdomyosarcoma involving orbit</name>
<name nci-code = "C6247000">alveolar rhabdomyosarcoma arising from orbit</name>
<name nci-code = "C6247000">alveolar rhabdomyosarcoma of orbit</name>
<name nci-code = "C6247000">alveolar rhabdomyosarcoma arising in the orbit</name>
<name nci-code = "C6247000">alveolar rhabdomyosarcoma involving the orbit</name>
<name nci-code = "C6247000">alveolar rhabdomyosarcoma arising from the orbit</name>
<name nci-code = "C6247000">orbit alveolar rhabdomyosarcoma</name>
<name nci-code = "C6247000">orbital alveolar rhabdomyosarcoma</name>
<name nci-code = "C6327000">embryonal rhabdomyosarcoma arising in the vagina</name>
<name nci-code = "C6327000">embryonal rhabdomyosarcoma involving the vagina</name>
<name nci-code = "C6327000">embryonal rhabdomyosarcoma arising from the vagina</name>
<name nci-code = "C6327000">vagina with embryonal rhabdomyosarcoma</name>
<name nci-code = "C6327000">embryonal rhabdomyosarcoma arising in vagina</name>
<name nci-code = "C6327000">embryonal rhabdomyosarcoma involving vagina</name>
<name nci-code = "C6327000">embryonal rhabdomyosarcoma arising from vagina</name>
<name nci-code = "C6327000">embryonal rhabdomyosarcoma of vagina</name>
<name nci-code = "C6327000">vagina embryonal rhabdomyosarcoma</name>
<name nci-code = "C6327000">vaginal embryonal rhabdomyosarcoma</name>
<name nci-code = "C6591000">peripheral neuroblastoma</name>
<name nci-code = "C6594000">peripheral ganglioneuroblastoma</name>
<name nci-code = "C6594000">peripheral nervous system ganglioneuroblastoma</name>
<name nci-code = "C6594000">pns ganglioneuroblastoma</name>
<name nci-code = "C6627000">mediastinum with ganglioneuroblastoma</name>
<name nci-code = "C6627000">ganglioneuroblastoma arising in mediastinum</name>
<name nci-code = "C6627000">ganglioneuroblastoma involving mediastinum</name>
<name nci-code = "C6627000">ganglioneuroblastoma arising from mediastinum</name>
<name nci-code = "C6627000">ganglioneuroblastoma of mediastinum</name>
<name nci-code = "C6627000">ganglioneuroblastoma arising in the mediastinum</name>
<name nci-code = "C6627000">ganglioneuroblastoma involving the mediastinum</name>
<name nci-code = "C6627000">ganglioneuroblastoma arising from the mediastinum</name>
<name nci-code = "C6627000">mediastinal ganglioneuroblastoma</name>
<name nci-code = "C6627000">mediastinum ganglioneuroblastoma</name>
<name nci-code = "C6628000">mediastinal neuroblastoma</name>
<name nci-code = "C6628000">mediastinum neuroblastoma</name>
<name nci-code = "C6628000">mediastinum with neuroblastoma</name>
<name nci-code = "C6628000">neuroblastoma arising in mediastinum</name>
<name nci-code = "C6628000">neuroblastoma involving mediastinum</name>
<name nci-code = "C6628000">neuroblastoma arising from mediastinum</name>
<name nci-code = "C6628000">neuroblastoma of mediastinum</name>
<name nci-code = "C6628000">neuroblastoma arising in the mediastinum</name>
<name nci-code = "C6628000">neuroblastoma involving the mediastinum</name>
<name nci-code = "C6628000">neuroblastoma arising from the mediastinum</name>
<name nci-code = "C6638000">stage 1 neuroblastoma</name>
<name nci-code = "C6638000">stage i neuroblastoma</name>
<name nci-code = "C6639000">stage 2 neuroblastoma</name>
<name nci-code = "C6639000">stage ii neuroblastoma</name>
<name nci-code = "C6640000">stage 3 neuroblastoma</name>
<name nci-code = "C6640000">stage iii neuroblastoma</name>
<name nci-code = "C6641000">disseminated neuroblastoma</name>
<name nci-code = "C6641000">metastatic neuroblastoma</name>
<name nci-code = "C6641000">stage 4 neuroblastoma</name>
<name nci-code = "C6641000">stage iv neuroblastoma</name>
<name nci-code = "C6853000">kadish stage a olfactory neuroblastoma</name>
<name nci-code = "C6854000">kadish stage b olfactory neuroblastoma</name>
<name nci-code = "C6904000">large cell medulloblastoma</name>
<name nci-code = "C6906000">atypical teratoid rhabdoid neoplasm</name>
<name nci-code = "C6906000">atypical teratoid rhabdoid tumor</name>
<name nci-code = "C6906000">atypical teratoid rhabdoid tumour</name>
<name nci-code = "C6906000">brain malignant rhabdoid neoplasm</name>
<name nci-code = "C6906000">brain malignant rhabdoid tumor</name>
<name nci-code = "C6906000">brain primary malignant rhabdoid neoplasm</name>
<name nci-code = "C6906000">brain primary malignant rhabdoid tumor</name>
<name nci-code = "C6906000">central nervous system rhabdoid neoplasm</name>
<name nci-code = "C6906000">central nervous system rhabdoid tumor</name>
<name nci-code = "C6906000">central nervous system rhabdoid tumour</name>
<name nci-code = "C6906000">cns rhabdoid neoplasm</name>
<name nci-code = "C6906000">cns rhabdoid tumor</name>
<name nci-code = "C6906000">cns rhabdoid tumour</name>
[truncated: 8,727,171 more chars]
