# Supplementary material for: Tumor taxonomy for the developmental lineage classification of neoplasms
Source: BMC Cancer. 2004 Nov 30;4:88. doi: 10.1186/1471-2407-4-88 (PMC535937; doi:10.1186/1471-2407-4-88)
Supplement: Additional File 2 — Neoplasia classification with taxonomy (flat-file plain-text version) Neoself.gz is a compressed (gzipped) ascii flat-file. If the filename is changed during download, it should be renamed neoself.gz so that the .gz suffix can be recognized by unzip utilities. Unzip the file (using an open source utility such as gunzip.exe [23], or a proprietary utility such as Winzip). Once unzipped, the file is 19+ Mbytes in length. The expanded file should be renamed neoself.txt. [file 1471-2407-4-88-S2.gz › neoself]

This file was prepared by Jules J. Berman.  The first
version of this file was created November 15, 2003.  The current version
of this file was updated 9/9/04.  Those wishing future updates
should contact Dr. Berman directly.

Contact information:
Jules J. Berman, Ph.D., M.D.
Program Director, Pathology Informatics
Cancer Diagnosis Program, DCTD, NCI, NIH
EPN - Room 6028
6130 Executive Blvd.
Rockville, MD  20892
voice: 301-496-7147
fax: 301-402-7819
bermanj@mail.nih.gov

The file is provided "as is", without warranty of any kind,
expressed or implied, including but not limited to the warranties
of merchantability, fitness for a particular purpose and
noninfringement. in no event shall the author or copyright
holder be liable for any claim, damages or other liability,
whether in an action of contract, tort or otherwise, arising
from, out of or in connection with the software or the use or
other dealings in the software.

An explanation of the classification can be found in the following
publication, which should be cited in any publication or work that may
result from a use of this file.

Berman JJ.  Tumor classification: molecular analysis meets Aristotle.
BMC Cancer 4:10, March 17, 2004.

Many terms and codes included in the file are derived from the
NCI-Thesaurus.  Codes of "0000000" indicate that no NCI-Thesaurus
term has been assigned at this time.  All 4-character NCI-Thesaurus codes
have been prepended with the letter "C" and appended with three zero
characters, so that they will have the same 7-character length as UMLS
(Unified Medical Language System) CUIs (Concept Unique Identifiers).
These NCI-Thesaurus numbers do not overlap with UMLS CUI numbers.

The classification is available at no cost and can be used freely.
The following text may apply:

NCI THESAURUS TM is a registered trademark of the National Cancer
Institute.

Permission is hereby granted in perpetuity, without payment of license fees
or royalties, to use, copy, or distribute the NCI THESAURUS TM ontology, NCI
THESAURUS TM Users Guide, and the NCI THESAURUS TM database for any
commercial or non-commercial purpose, subject to the following terms and
conditions:

1) To further the purpose of the NCI THESAURUS ontology and NCI THESAURUS
database of providing a ontology and taxonomy specialized for modeling
concepts relevant to cancer science, treatment and prevention, the only
source of  the NCI THESAURUS Users Guide, the NCI THESAURUS ontology, its
codes, and/or the NCI THESAURUS database shall be the National Cancer
Institute.

2) Users may freely modify the content of the NCI THESAURUS ontology,
database or documentation.  However any such modified content may not be
identified or represented as being the NCI Thesaurus ontology, database or
documentation, or part of the NCI Thesaurus ontology, database or
documentation. Users are prohibited from using the NCI THESAURUS trademarks
in conjunction with such modified content or work derived from the NCI
THESAURUS, except to provide acknowledgement that the content was derived
from the NCI THESAURUS.

4) NCI THESAURUS concept names, concept codes and other information from
the NCI THESAURUS ontology and database may be used in tagging records in
users databases and electronic messages, without the need to include any
NCI THESAURUS License.  When the NCI THESAURUS concept identifier is used
in tagging records in users databases and electronic messages, users are
encouraged, but not required, to include the corresponding NCI THESAURUS
Preferred Name (from the Preferred_Name attribute) if the database or
message provides a place for a text name representation of the code.

5) Users may make and distribute an unlimited number of copies of the
unmodified NCI THESAURUS database. Each copy of the unmodified NCI
THESAURUS database must include this NCI THESAURUS License, and must
include the version number of the database. This NCI THESAURUS License must
appear on every printed copy of the NCI THESAURUS database. Where the NCI
THESAURUS database is distributed on a fixed storage medium (such as
DVD-ROM or CD-ROM), a printed copy of this NCI THESAURUS License must be
included on or with the storage medium, and a text file containing this
information also must be stored on the storage medium in a file called
"NCI_THESAURUS_license.txt". Where the NCI THESAURUS database is
distributed via the Internet, this NCI THESAURUS License must be accessible
on the same Internet page from which the NCI THESAURUS database is
available for download.

6) Users may incorporate in toto the NCI THESAURUS database into another
ontology or vocabulary database or software program.

Every copy of the NCI THESAURUS database incorporated into or distributed
in conjunction with another database or software program must include the
following notice:

"This product includes the NCI THESAURUS TM database, or is derived from the
NCI THESAURUS TM database, subject to a license from the National Cancer
Institute. Your use of the NCI THESAURUS database and NCI THESAURUS
ontology also is subject to this license, a copy of which is available at
ftp://ftp1.nci.nih.gov/pub/cacore/EVS/NCI_THESAURUS_license.txt. The
current complete NCI THESAURUS database and Users Guide are available for
download at ftp://ftp1.nci.nih.gov/pub/cacore/EVS. The NCI THESAURUS
DATABASE IS PROVIDED "AS IS." ANY EXPRESS OR IMPLIED WARRANTIES ARE
DISCLAIMED, INCLUDING, BUT NOT LIMITED TO, THE IMPLIED WARRANTIES OF
MERCHANTABILITY AND FITNESS FOR A PARTICULAR PURPOSE. NCI THESAURUS TM is a
registered trademark of the National Cancer Institute."

If the NCI THESAURUS database or software program containing the NCI
THESAURUS database is distributed with a printed license, this statement
must appear in the printed license. Where the NCI THESAURUS database or
software program containing the NCI THESAURUS database is distributed on a
fixed storage medium, a text file containing this information also must be
stored on the storage medium in a file called
"NCI_THESAURUS_short_license.txt". Where the NCI THESAURUS or software
program containing the NCI THESAURUS database is distributed via the
Internet, this information must be accessible on the same Internet page
from which the product is available for download.

7) Use and distribution of the NCI THESAURUS concept codes and NCI
THESAURUS database in ways that are not specifically discussed herein shall
be accompanied by the notice provided in Section 6 hereof. The guidelines
for providing the notice that are contained in the last paragraph of
Section 6 also shall apply. If a user has a question about whether a
particular use of the NCI THESAURUS ontology and/or the NCI THESAURUS
database is permissible, the user is invited to contact the National Cancer
Institute.

8) The names "National Cancer Institute", "NCI" and "NCI Thesaurus" may not
be used in a way that could be interpreted as an endorsement or a promotion
of any product or service without prior written permission of the National
Cancer Institute. To request written permission; please contact the
National Cancer Institute.

DISCLAIMER: THE NATIONAL CANCER INSITUTE DOES NOT ACCEPT LIABILITY FOR ANY
OMISSIONS OR ERRORS IN THE NCI THESAURUS, NCI THESAURUS USERS GUIDE OR THE
NCI THESAURUS DATABASE. THE NCI THESAURUS, NCI THESAURUS USERS GUIDE AND
NCI THESAURUS DATABASE ARE PROVIDED "AS IS," WITHOUT WARRANTY OF ANY KIND.
ANY EXPRESS OR IMPLIED WARRANTIES ARE DISCLAIMED, INCLUDING, BUT NOT
LIMITED TO, THE IMPLIED WARRANTIES OF MERCHANTABILITY AND FITNESS FOR A
PARTICULAR PURPOSE. IN NO EVENT SHALL THE NATIONAL CANCER INSTITUTE OR
CONTRIBUTORS TO THE NCI THESAURUS BE LIABLE FOR ANY DIRECT, INDIRECT,
INCIDENTAL, SPECIAL, EXEMPLARY, OR CONSEQUENTIAL DAMAGES (INCLUDING, BUT
NOT LIMITED TO, PROCUREMENT OF SUBSTITUTE GOODS OR SERVICES; LOSS OF USE,
DATA OR PROFITS; OR BUSINESS INTERRUPTION) HOWEVER CAUSED AND ON ANY THEORY
OF LIABILITY WHETHER IN CONTRACT, STRICT LIABILITY, OR TORT (INCLUDING
NEGLIGENCE OR OTHERWISE) ARISING IN ANY WAY OUT OF THE USE OF NCI THESAURUS
USERS GUIDE OR THE NCI THESAURUS DATABASE, EVEN IF ADVISED OF THE
POSSIBILITY OF SUCH DAMAGE.

1|teratoma|C3403000|totipotent_or_multipotent_differentiating>primitive_differentiating>primitive>embryonic>neoplasms>tumor_classification>
2|embryo with carcinoma|C3752000|totipotent_or_multipotent_differentiating>primitive_differentiating>primitive>embryonic>neoplasms>tumor_classification>
3|carcinoma arising in embryo|C3752000|totipotent_or_multipotent_differentiating>primitive_differentiating>primitive>embryonic>neoplasms>tumor_classification>
4|carcinoma involving embryo|C3752000|totipotent_or_multipotent_differentiating>primitive_differentiating>primitive>embryonic>neoplasms>tumor_classification>
5|carcinoma arising from embryo|C3752000|totipotent_or_multipotent_differentiating>primitive_differentiating>primitive>embryonic>neoplasms>tumor_classification>
6|carcinoma of embryo|C3752000|totipotent_or_multipotent_differentiating>primitive_differentiating>primitive>embryonic>neoplasms>tumor_classification>
7|embryonal adenoca|C3752000|totipotent_or_multipotent_differentiating>primitive_differentiating>primitive>embryonic>neoplasms>tumor_classification>
8|embryonal adenocarcinoma|C3752000|totipotent_or_multipotent_differentiating>primitive_differentiating>primitive>embryonic>neoplasms>tumor_classification>
9|embryonal ca|C3752000|totipotent_or_multipotent_differentiating>primitive_differentiating>primitive>embryonic>neoplasms>tumor_classification>
10|embryonal cancer|C3752000|totipotent_or_multipotent_differentiating>primitive_differentiating>primitive>embryonic>neoplasms>tumor_classification>
11|embryonal carcinoma|C3752000|totipotent_or_multipotent_differentiating>primitive_differentiating>primitive>embryonic>neoplasms>tumor_classification>
12|mixed embryonal adenoca and teratoma|C3756000|totipotent_or_multipotent_differentiating>primitive_differentiating>primitive>embryonic>neoplasms>tumor_classification>
13|mixed embryonal adenocarcinoma and teratoma|C3756000|totipotent_or_multipotent_differentiating>primitive_differentiating>primitive>embryonic>neoplasms>tumor_classification>
14|mixed embryonal ca and teratoma|C3756000|totipotent_or_multipotent_differentiating>primitive_differentiating>primitive>embryonic>neoplasms>tumor_classification>
15|mixed embryonal cancer and teratoma|C3756000|totipotent_or_multipotent_differentiating>primitive_differentiating>primitive>embryonic>neoplasms>tumor_classification>
16|mixed embryonal carcinoma and teratoma|C3756000|totipotent_or_multipotent_differentiating>primitive_differentiating>primitive>embryonic>neoplasms>tumor_classification>
17|teratocarcinoma|C3756000|totipotent_or_multipotent_differentiating>primitive_differentiating>primitive>embryonic>neoplasms>tumor_classification>
18|ovary with dermoid cyst|C3856000|totipotent_or_multipotent_differentiating>primitive_differentiating>primitive>embryonic>neoplasms>tumor_classification>
19|dermoid cyst arising in ovary|C3856000|totipotent_or_multipotent_differentiating>primitive_differentiating>primitive>embryonic>neoplasms>tumor_classification>
20|dermoid cyst involving ovary|C3856000|totipotent_or_multipotent_differentiating>primitive_differentiating>primitive>embryonic>neoplasms>tumor_classification>
21|dermoid cyst arising from ovary|C3856000|totipotent_or_multipotent_differentiating>primitive_differentiating>primitive>embryonic>neoplasms>tumor_classification>
22|dermoid cyst of ovary|C3856000|totipotent_or_multipotent_differentiating>primitive_differentiating>primitive>embryonic>neoplasms>tumor_classification>
23|dermoid cyst arising in the ovary|C3856000|totipotent_or_multipotent_differentiating>primitive_differentiating>primitive>embryonic>neoplasms>tumor_classification>
24|dermoid cyst involving the ovary|C3856000|totipotent_or_multipotent_differentiating>primitive_differentiating>primitive>embryonic>neoplasms>tumor_classification>
25|dermoid cyst arising from the ovary|C3856000|totipotent_or_multipotent_differentiating>primitive_differentiating>primitive>embryonic>neoplasms>tumor_classification>
26|ovarian dermoid cyst|C3856000|totipotent_or_multipotent_differentiating>primitive_differentiating>primitive>embryonic>neoplasms>tumor_classification>
27|ovary dermoid cyst|C3856000|totipotent_or_multipotent_differentiating>primitive_differentiating>primitive>embryonic>neoplasms>tumor_classification>
28|testicle with teratoma|C3877000|totipotent_or_multipotent_differentiating>primitive_differentiating>primitive>embryonic>neoplasms>tumor_classification>
29|teratoma arising in testicle|C3877000|totipotent_or_multipotent_differentiating>primitive_differentiating>primitive>embryonic>neoplasms>tumor_classification>
30|teratoma involving testicle|C3877000|totipotent_or_multipotent_differentiating>primitive_differentiating>primitive>embryonic>neoplasms>tumor_classification>
31|teratoma arising from testicle|C3877000|totipotent_or_multipotent_differentiating>primitive_differentiating>primitive>embryonic>neoplasms>tumor_classification>
32|teratoma of testicle|C3877000|totipotent_or_multipotent_differentiating>primitive_differentiating>primitive>embryonic>neoplasms>tumor_classification>
33|testis with teratoma|C3877000|totipotent_or_multipotent_differentiating>primitive_differentiating>primitive>embryonic>neoplasms>tumor_classification>
34|teratoma arising in testis|C3877000|totipotent_or_multipotent_differentiating>primitive_differentiating>primitive>embryonic>neoplasms>tumor_classification>
35|teratoma involving testis|C3877000|totipotent_or_multipotent_differentiating>primitive_differentiating>primitive>embryonic>neoplasms>tumor_classification>
36|teratoma arising from testis|C3877000|totipotent_or_multipotent_differentiating>primitive_differentiating>primitive>embryonic>neoplasms>tumor_classification>
37|teratoma of testis|C3877000|totipotent_or_multipotent_differentiating>primitive_differentiating>primitive>embryonic>neoplasms>tumor_classification>
38|teratoma arising in the testis|C3877000|totipotent_or_multipotent_differentiating>primitive_differentiating>primitive>embryonic>neoplasms>tumor_classification>
39|teratoma involving the testis|C3877000|totipotent_or_multipotent_differentiating>primitive_differentiating>primitive>embryonic>neoplasms>tumor_classification>
40|teratoma arising from the testis|C3877000|totipotent_or_multipotent_differentiating>primitive_differentiating>primitive>embryonic>neoplasms>tumor_classification>
41|testicular teratoma|C3877000|totipotent_or_multipotent_differentiating>primitive_differentiating>primitive>embryonic>neoplasms>tumor_classification>
42|testis teratoma|C3877000|totipotent_or_multipotent_differentiating>primitive_differentiating>primitive>embryonic>neoplasms>tumor_classification>
43|immature teratoma|C4286000|totipotent_or_multipotent_differentiating>primitive_differentiating>primitive>embryonic>neoplasms>tumor_classification>
44|malignant teratoma|C4286000|totipotent_or_multipotent_differentiating>primitive_differentiating>primitive>embryonic>neoplasms>tumor_classification>
45|anaplastic malignant teratoma|C4287000|totipotent_or_multipotent_differentiating>primitive_differentiating>primitive>embryonic>neoplasms>tumor_classification>
46|undifferentiated immature teratoma|C4287000|totipotent_or_multipotent_differentiating>primitive_differentiating>primitive>embryonic>neoplasms>tumor_classification>
47|undifferentiated malignant teratoma|C4287000|totipotent_or_multipotent_differentiating>primitive_differentiating>primitive>embryonic>neoplasms>tumor_classification>
48|intermediate immature teratoma|C4288000|totipotent_or_multipotent_differentiating>primitive_differentiating>primitive>embryonic>neoplasms>tumor_classification>
49|intermediate malignant teratoma|C4288000|totipotent_or_multipotent_differentiating>primitive_differentiating>primitive>embryonic>neoplasms>tumor_classification>
50|dermoid cyst with malignant transformation|C4289000|totipotent_or_multipotent_differentiating>primitive_differentiating>primitive>embryonic>neoplasms>tumor_classification>
51|teratoma with malignant transformation|C4289000|totipotent_or_multipotent_differentiating>primitive_differentiating>primitive>embryonic>neoplasms>tumor_classification>
52|malignant struma ovarii|C4291000|totipotent_or_multipotent_differentiating>primitive_differentiating>primitive>embryonic>neoplasms>tumor_classification>
53|struma ovarii and carcinoid|C4292000|totipotent_or_multipotent_differentiating>primitive_differentiating>primitive>embryonic>neoplasms>tumor_classification>
54|strumal carcinoid neoplasm|C4292000|totipotent_or_multipotent_differentiating>primitive_differentiating>primitive>embryonic>neoplasms>tumor_classification>
55|strumal carcinoid tumor|C4292000|totipotent_or_multipotent_differentiating>primitive_differentiating>primitive>embryonic>neoplasms>tumor_classification>
56|strumal carcinoid tumour|C4292000|totipotent_or_multipotent_differentiating>primitive_differentiating>primitive>embryonic>neoplasms>tumor_classification>
57|strumal carcinoid|C4292000|totipotent_or_multipotent_differentiating>primitive_differentiating>primitive>embryonic>neoplasms>tumor_classification>
58|orbit with dermoid cyst|C4548000|totipotent_or_multipotent_differentiating>primitive_differentiating>primitive>embryonic>neoplasms>tumor_classification>
59|dermoid cyst arising in orbit|C4548000|totipotent_or_multipotent_differentiating>primitive_differentiating>primitive>embryonic>neoplasms>tumor_classification>
60|dermoid cyst involving orbit|C4548000|totipotent_or_multipotent_differentiating>primitive_differentiating>primitive>embryonic>neoplasms>tumor_classification>
61|dermoid cyst arising from orbit|C4548000|totipotent_or_multipotent_differentiating>primitive_differentiating>primitive>embryonic>neoplasms>tumor_classification>
62|dermoid cyst of orbit|C4548000|totipotent_or_multipotent_differentiating>primitive_differentiating>primitive>embryonic>neoplasms>tumor_classification>
63|dermoid cyst arising in the orbit|C4548000|totipotent_or_multipotent_differentiating>primitive_differentiating>primitive>embryonic>neoplasms>tumor_classification>
64|dermoid cyst involving the orbit|C4548000|totipotent_or_multipotent_differentiating>primitive_differentiating>primitive>embryonic>neoplasms>tumor_classification>
65|dermoid cyst arising from the orbit|C4548000|totipotent_or_multipotent_differentiating>primitive_differentiating>primitive>embryonic>neoplasms>tumor_classification>
66|orbit dermoid cyst|C4548000|totipotent_or_multipotent_differentiating>primitive_differentiating>primitive>embryonic>neoplasms>tumor_classification>
67|orbital dermoid cyst|C4548000|totipotent_or_multipotent_differentiating>primitive_differentiating>primitive>embryonic>neoplasms>tumor_classification>
68|immature mediastinal teratoma|C4668000|totipotent_or_multipotent_differentiating>primitive_differentiating>primitive>embryonic>neoplasms>tumor_classification>
69|mediastinum with immature teratoma|C4668000|totipotent_or_multipotent_differentiating>primitive_differentiating>primitive>embryonic>neoplasms>tumor_classification>
70|immature teratoma arising in mediastinum|C4668000|totipotent_or_multipotent_differentiating>primitive_differentiating>primitive>embryonic>neoplasms>tumor_classification>
71|immature teratoma involving mediastinum|C4668000|totipotent_or_multipotent_differentiating>primitive_differentiating>primitive>embryonic>neoplasms>tumor_classification>
72|immature teratoma arising from mediastinum|C4668000|totipotent_or_multipotent_differentiating>primitive_differentiating>primitive>embryonic>neoplasms>tumor_classification>
73|immature teratoma of mediastinum|C4668000|totipotent_or_multipotent_differentiating>primitive_differentiating>primitive>embryonic>neoplasms>tumor_classification>
74|immature teratoma arising in the mediastinum|C4668000|totipotent_or_multipotent_differentiating>primitive_differentiating>primitive>embryonic>neoplasms>tumor_classification>
75|immature teratoma involving the mediastinum|C4668000|totipotent_or_multipotent_differentiating>primitive_differentiating>primitive>embryonic>neoplasms>tumor_classification>
76|immature teratoma arising from the mediastinum|C4668000|totipotent_or_multipotent_differentiating>primitive_differentiating>primitive>embryonic>neoplasms>tumor_classification>
77|malignant mediastinal teratoma|C4668000|totipotent_or_multipotent_differentiating>primitive_differentiating>primitive>embryonic>neoplasms>tumor_classification>
78|mediastinum with malignant teratoma|C4668000|totipotent_or_multipotent_differentiating>primitive_differentiating>primitive>embryonic>neoplasms>tumor_classification>
79|malignant teratoma arising in mediastinum|C4668000|totipotent_or_multipotent_differentiating>primitive_differentiating>primitive>embryonic>neoplasms>tumor_classification>
80|malignant teratoma involving mediastinum|C4668000|totipotent_or_multipotent_differentiating>primitive_differentiating>primitive>embryonic>neoplasms>tumor_classification>
81|malignant teratoma arising from mediastinum|C4668000|totipotent_or_multipotent_differentiating>primitive_differentiating>primitive>embryonic>neoplasms>tumor_classification>
82|malignant teratoma of mediastinum|C4668000|totipotent_or_multipotent_differentiating>primitive_differentiating>primitive>embryonic>neoplasms>tumor_classification>
83|malignant teratoma arising in the mediastinum|C4668000|totipotent_or_multipotent_differentiating>primitive_differentiating>primitive>embryonic>neoplasms>tumor_classification>
84|malignant teratoma involving the mediastinum|C4668000|totipotent_or_multipotent_differentiating>primitive_differentiating>primitive>embryonic>neoplasms>tumor_classification>
85|malignant teratoma arising from the mediastinum|C4668000|totipotent_or_multipotent_differentiating>primitive_differentiating>primitive>embryonic>neoplasms>tumor_classification>
86|mediastinal immature teratoma|C4668000|totipotent_or_multipotent_differentiating>primitive_differentiating>primitive>embryonic>neoplasms>tumor_classification>
87|mediastinum immature teratoma|C4668000|totipotent_or_multipotent_differentiating>primitive_differentiating>primitive>embryonic>neoplasms>tumor_classification>
88|mediastinum malignant teratoma|C4668000|totipotent_or_multipotent_differentiating>primitive_differentiating>primitive>embryonic>neoplasms>tumor_classification>
89|gastric malignant teratoma|C5256000|totipotent_or_multipotent_differentiating>primitive_differentiating>primitive>embryonic>neoplasms>tumor_classification>
90|immature gastric teratoma|C5256000|totipotent_or_multipotent_differentiating>primitive_differentiating>primitive>embryonic>neoplasms>tumor_classification>
91|malignant gastric teratoma|C5256000|totipotent_or_multipotent_differentiating>primitive_differentiating>primitive>embryonic>neoplasms>tumor_classification>
92|stomach with malignant teratoma|C5256000|totipotent_or_multipotent_differentiating>primitive_differentiating>primitive>embryonic>neoplasms>tumor_classification>
93|malignant teratoma arising in stomach|C5256000|totipotent_or_multipotent_differentiating>primitive_differentiating>primitive>embryonic>neoplasms>tumor_classification>
94|malignant teratoma involving stomach|C5256000|totipotent_or_multipotent_differentiating>primitive_differentiating>primitive>embryonic>neoplasms>tumor_classification>
95|malignant teratoma arising from stomach|C5256000|totipotent_or_multipotent_differentiating>primitive_differentiating>primitive>embryonic>neoplasms>tumor_classification>
96|malignant teratoma of stomach|C5256000|totipotent_or_multipotent_differentiating>primitive_differentiating>primitive>embryonic>neoplasms>tumor_classification>
97|malignant teratoma arising in the stomach|C5256000|totipotent_or_multipotent_differentiating>primitive_differentiating>primitive>embryonic>neoplasms>tumor_classification>
98|malignant teratoma involving the stomach|C5256000|totipotent_or_multipotent_differentiating>primitive_differentiating>primitive>embryonic>neoplasms>tumor_classification>
99|malignant teratoma arising from the stomach|C5256000|totipotent_or_multipotent_differentiating>primitive_differentiating>primitive>embryonic>neoplasms>tumor_classification>
100|stomach malignant teratoma|C5256000|totipotent_or_multipotent_differentiating>primitive_differentiating>primitive>embryonic>neoplasms>tumor_classification>
101|gastric teratoma|C5259000|totipotent_or_multipotent_differentiating>primitive_differentiating>primitive>embryonic>neoplasms>tumor_classification>
102|stomach teratoma|C5259000|totipotent_or_multipotent_differentiating>primitive_differentiating>primitive>embryonic>neoplasms>tumor_classification>
103|stomach with teratoma|C5259000|totipotent_or_multipotent_differentiating>primitive_differentiating>primitive>embryonic>neoplasms>tumor_classification>
104|teratoma arising in stomach|C5259000|totipotent_or_multipotent_differentiating>primitive_differentiating>primitive>embryonic>neoplasms>tumor_classification>
105|teratoma involving stomach|C5259000|totipotent_or_multipotent_differentiating>primitive_differentiating>primitive>embryonic>neoplasms>tumor_classification>
106|teratoma arising from stomach|C5259000|totipotent_or_multipotent_differentiating>primitive_differentiating>primitive>embryonic>neoplasms>tumor_classification>
107|teratoma of stomach|C5259000|totipotent_or_multipotent_differentiating>primitive_differentiating>primitive>embryonic>neoplasms>tumor_classification>
108|teratoma arising in the stomach|C5259000|totipotent_or_multipotent_differentiating>primitive_differentiating>primitive>embryonic>neoplasms>tumor_classification>
109|teratoma involving the stomach|C5259000|totipotent_or_multipotent_differentiating>primitive_differentiating>primitive>embryonic>neoplasms>tumor_classification>
110|teratoma arising from the stomach|C5259000|totipotent_or_multipotent_differentiating>primitive_differentiating>primitive>embryonic>neoplasms>tumor_classification>
111|gastric mature teratoma|C5260000|totipotent_or_multipotent_differentiating>primitive_differentiating>primitive>embryonic>neoplasms>tumor_classification>
112|mature gastric teratoma|C5260000|totipotent_or_multipotent_differentiating>primitive_differentiating>primitive>embryonic>neoplasms>tumor_classification>
113|stomach with mature teratoma|C5260000|totipotent_or_multipotent_differentiating>primitive_differentiating>primitive>embryonic>neoplasms>tumor_classification>
114|mature teratoma arising in stomach|C5260000|totipotent_or_multipotent_differentiating>primitive_differentiating>primitive>embryonic>neoplasms>tumor_classification>
115|mature teratoma involving stomach|C5260000|totipotent_or_multipotent_differentiating>primitive_differentiating>primitive>embryonic>neoplasms>tumor_classification>
116|mature teratoma arising from stomach|C5260000|totipotent_or_multipotent_differentiating>primitive_differentiating>primitive>embryonic>neoplasms>tumor_classification>
117|mature teratoma of stomach|C5260000|totipotent_or_multipotent_differentiating>primitive_differentiating>primitive>embryonic>neoplasms>tumor_classification>
118|mature teratoma arising in the stomach|C5260000|totipotent_or_multipotent_differentiating>primitive_differentiating>primitive>embryonic>neoplasms>tumor_classification>
119|mature teratoma involving the stomach|C5260000|totipotent_or_multipotent_differentiating>primitive_differentiating>primitive>embryonic>neoplasms>tumor_classification>
120|mature teratoma arising from the stomach|C5260000|totipotent_or_multipotent_differentiating>primitive_differentiating>primitive>embryonic>neoplasms>tumor_classification>
121|stomach mature teratoma|C5260000|totipotent_or_multipotent_differentiating>primitive_differentiating>primitive>embryonic>neoplasms>tumor_classification>
122|intramedullary spinal cord teratoma|C5428000|totipotent_or_multipotent_differentiating>primitive_differentiating>primitive>embryonic>neoplasms>tumor_classification>
123|intramedullary spinal teratoma|C5428000|totipotent_or_multipotent_differentiating>primitive_differentiating>primitive>embryonic>neoplasms>tumor_classification>
124|spinal cord with intramedullary teratoma|C5428000|totipotent_or_multipotent_differentiating>primitive_differentiating>primitive>embryonic>neoplasms>tumor_classification>
125|intramedullary teratoma arising in spinal cord|C5428000|totipotent_or_multipotent_differentiating>primitive_differentiating>primitive>embryonic>neoplasms>tumor_classification>
126|intramedullary teratoma involving spinal cord|C5428000|totipotent_or_multipotent_differentiating>primitive_differentiating>primitive>embryonic>neoplasms>tumor_classification>
127|intramedullary teratoma arising from spinal cord|C5428000|totipotent_or_multipotent_differentiating>primitive_differentiating>primitive>embryonic>neoplasms>tumor_classification>
128|intramedullary teratoma of spinal cord|C5428000|totipotent_or_multipotent_differentiating>primitive_differentiating>primitive>embryonic>neoplasms>tumor_classification>
129|intramedullary teratoma arising in the spinal cord|C5428000|totipotent_or_multipotent_differentiating>primitive_differentiating>primitive>embryonic>neoplasms>tumor_classification>
130|intramedullary teratoma involving the spinal cord|C5428000|totipotent_or_multipotent_differentiating>primitive_differentiating>primitive>embryonic>neoplasms>tumor_classification>
131|intramedullary teratoma arising from the spinal cord|C5428000|totipotent_or_multipotent_differentiating>primitive_differentiating>primitive>embryonic>neoplasms>tumor_classification>
132|spinal cord intramedullary teratoma|C5428000|totipotent_or_multipotent_differentiating>primitive_differentiating>primitive>embryonic>neoplasms>tumor_classification>
133|central nervous system teratoma|C5441000|totipotent_or_multipotent_differentiating>primitive_differentiating>primitive>embryonic>neoplasms>tumor_classification>
134|cns teratoma|C5441000|totipotent_or_multipotent_differentiating>primitive_differentiating>primitive>embryonic>neoplasms>tumor_classification>
135|central nervous system with teratoma|C5441000|totipotent_or_multipotent_differentiating>primitive_differentiating>primitive>embryonic>neoplasms>tumor_classification>
136|teratoma arising in central nervous system|C5441000|totipotent_or_multipotent_differentiating>primitive_differentiating>primitive>embryonic>neoplasms>tumor_classification>
137|teratoma involving central nervous system|C5441000|totipotent_or_multipotent_differentiating>primitive_differentiating>primitive>embryonic>neoplasms>tumor_classification>
138|teratoma arising from central nervous system|C5441000|totipotent_or_multipotent_differentiating>primitive_differentiating>primitive>embryonic>neoplasms>tumor_classification>
139|teratoma of central nervous system|C5441000|totipotent_or_multipotent_differentiating>primitive_differentiating>primitive>embryonic>neoplasms>tumor_classification>
140|cns with teratoma|C5441000|totipotent_or_multipotent_differentiating>primitive_differentiating>primitive>embryonic>neoplasms>tumor_classification>
141|teratoma arising in cns|C5441000|totipotent_or_multipotent_differentiating>primitive_differentiating>primitive>embryonic>neoplasms>tumor_classification>
142|teratoma involving cns|C5441000|totipotent_or_multipotent_differentiating>primitive_differentiating>primitive>embryonic>neoplasms>tumor_classification>
143|teratoma arising from cns|C5441000|totipotent_or_multipotent_differentiating>primitive_differentiating>primitive>embryonic>neoplasms>tumor_classification>
144|teratoma of cns|C5441000|totipotent_or_multipotent_differentiating>primitive_differentiating>primitive>embryonic>neoplasms>tumor_classification>
145|teratoma arising in the central nervous system|C5441000|totipotent_or_multipotent_differentiating>primitive_differentiating>primitive>embryonic>neoplasms>tumor_classification>
146|teratoma involving the central nervous system|C5441000|totipotent_or_multipotent_differentiating>primitive_differentiating>primitive>embryonic>neoplasms>tumor_classification>
147|teratoma arising from the central nervous system|C5441000|totipotent_or_multipotent_differentiating>primitive_differentiating>primitive>embryonic>neoplasms>tumor_classification>
148|teratoma arising in the cns|C5441000|totipotent_or_multipotent_differentiating>primitive_differentiating>primitive>embryonic>neoplasms>tumor_classification>
149|teratoma involving the cns|C5441000|totipotent_or_multipotent_differentiating>primitive_differentiating>primitive>embryonic>neoplasms>tumor_classification>
150|teratoma arising from the cns|C5441000|totipotent_or_multipotent_differentiating>primitive_differentiating>primitive>embryonic>neoplasms>tumor_classification>
151|central nervous system dermoid cyst|C5508000|totipotent_or_multipotent_differentiating>primitive_differentiating>primitive>embryonic>neoplasms>tumor_classification>
152|cns dermoid cyst|C5508000|totipotent_or_multipotent_differentiating>primitive_differentiating>primitive>embryonic>neoplasms>tumor_classification>
153|central nervous system with dermoid cyst|C5508000|totipotent_or_multipotent_differentiating>primitive_differentiating>primitive>embryonic>neoplasms>tumor_classification>
154|dermoid cyst arising in central nervous system|C5508000|totipotent_or_multipotent_differentiating>primitive_differentiating>primitive>embryonic>neoplasms>tumor_classification>
155|dermoid cyst involving central nervous system|C5508000|totipotent_or_multipotent_differentiating>primitive_differentiating>primitive>embryonic>neoplasms>tumor_classification>
156|dermoid cyst arising from central nervous system|C5508000|totipotent_or_multipotent_differentiating>primitive_differentiating>primitive>embryonic>neoplasms>tumor_classification>
157|dermoid cyst of central nervous system|C5508000|totipotent_or_multipotent_differentiating>primitive_differentiating>primitive>embryonic>neoplasms>tumor_classification>
158|cns with dermoid cyst|C5508000|totipotent_or_multipotent_differentiating>primitive_differentiating>primitive>embryonic>neoplasms>tumor_classification>
159|dermoid cyst arising in cns|C5508000|totipotent_or_multipotent_differentiating>primitive_differentiating>primitive>embryonic>neoplasms>tumor_classification>
160|dermoid cyst involving cns|C5508000|totipotent_or_multipotent_differentiating>primitive_differentiating>primitive>embryonic>neoplasms>tumor_classification>
161|dermoid cyst arising from cns|C5508000|totipotent_or_multipotent_differentiating>primitive_differentiating>primitive>embryonic>neoplasms>tumor_classification>
162|dermoid cyst of cns|C5508000|totipotent_or_multipotent_differentiating>primitive_differentiating>primitive>embryonic>neoplasms>tumor_classification>
163|dermoid cyst arising in the central nervous system|C5508000|totipotent_or_multipotent_differentiating>primitive_differentiating>primitive>embryonic>neoplasms>tumor_classification>
164|dermoid cyst involving the central nervous system|C5508000|totipotent_or_multipotent_differentiating>primitive_differentiating>primitive>embryonic>neoplasms>tumor_classification>
165|dermoid cyst arising from the central nervous system|C5508000|totipotent_or_multipotent_differentiating>primitive_differentiating>primitive>embryonic>neoplasms>tumor_classification>
166|dermoid cyst arising in the cns|C5508000|totipotent_or_multipotent_differentiating>primitive_differentiating>primitive>embryonic>neoplasms>tumor_classification>
167|dermoid cyst involving the cns|C5508000|totipotent_or_multipotent_differentiating>primitive_differentiating>primitive>embryonic>neoplasms>tumor_classification>
168|dermoid cyst arising from the cns|C5508000|totipotent_or_multipotent_differentiating>primitive_differentiating>primitive>embryonic>neoplasms>tumor_classification>
169|adult central nervous system embryonal adenoca|C5790000|totipotent_or_multipotent_differentiating>primitive_differentiating>primitive>embryonic>neoplasms>tumor_classification>
170|adult central nervous system embryonal adenocarcinoma|C5790000|totipotent_or_multipotent_differentiating>primitive_differentiating>primitive>embryonic>neoplasms>tumor_classification>
171|adult central nervous system embryonal ca|C5790000|totipotent_or_multipotent_differentiating>primitive_differentiating>primitive>embryonic>neoplasms>tumor_classification>
172|adult central nervous system embryonal cancer|C5790000|totipotent_or_multipotent_differentiating>primitive_differentiating>primitive>embryonic>neoplasms>tumor_classification>
173|adult central nervous system embryonal carcinoma|C5790000|totipotent_or_multipotent_differentiating>primitive_differentiating>primitive>embryonic>neoplasms>tumor_classification>
174|adult cns embryonal adenoca|C5790000|totipotent_or_multipotent_differentiating>primitive_differentiating>primitive>embryonic>neoplasms>tumor_classification>
175|adult cns embryonal adenocarcinoma|C5790000|totipotent_or_multipotent_differentiating>primitive_differentiating>primitive>embryonic>neoplasms>tumor_classification>
176|adult cns embryonal ca|C5790000|totipotent_or_multipotent_differentiating>primitive_differentiating>primitive>embryonic>neoplasms>tumor_classification>
177|adult cns embryonal cancer|C5790000|totipotent_or_multipotent_differentiating>primitive_differentiating>primitive>embryonic>neoplasms>tumor_classification>
178|adult cns embryonal carcinoma|C5790000|totipotent_or_multipotent_differentiating>primitive_differentiating>primitive>embryonic>neoplasms>tumor_classification>
179|adult central nervous system with embryonal adenoca|C5790000|totipotent_or_multipotent_differentiating>primitive_differentiating>primitive>embryonic>neoplasms>tumor_classification>
180|embryonal adenoca arising in adult central nervous system|C5790000|totipotent_or_multipotent_differentiating>primitive_differentiating>primitive>embryonic>neoplasms>tumor_classification>
181|embryonal adenoca involving adult central nervous system|C5790000|totipotent_or_multipotent_differentiating>primitive_differentiating>primitive>embryonic>neoplasms>tumor_classification>
182|embryonal adenoca arising from adult central nervous system|C5790000|totipotent_or_multipotent_differentiating>primitive_differentiating>primitive>embryonic>neoplasms>tumor_classification>
183|embryonal adenoca of adult central nervous system|C5790000|totipotent_or_multipotent_differentiating>primitive_differentiating>primitive>embryonic>neoplasms>tumor_classification>
184|adult cns with embryonal adenoca|C5790000|totipotent_or_multipotent_differentiating>primitive_differentiating>primitive>embryonic>neoplasms>tumor_classification>
185|embryonal adenoca arising in adult cns|C5790000|totipotent_or_multipotent_differentiating>primitive_differentiating>primitive>embryonic>neoplasms>tumor_classification>
186|embryonal adenoca involving adult cns|C5790000|totipotent_or_multipotent_differentiating>primitive_differentiating>primitive>embryonic>neoplasms>tumor_classification>
187|embryonal adenoca arising from adult cns|C5790000|totipotent_or_multipotent_differentiating>primitive_differentiating>primitive>embryonic>neoplasms>tumor_classification>
188|embryonal adenoca of adult cns|C5790000|totipotent_or_multipotent_differentiating>primitive_differentiating>primitive>embryonic>neoplasms>tumor_classification>
189|adult central nervous system with embryonal adenocarcinoma|C5790000|totipotent_or_multipotent_differentiating>primitive_differentiating>primitive>embryonic>neoplasms>tumor_classification>
190|embryonal adenocarcinoma arising in adult central nervous system|C5790000|totipotent_or_multipotent_differentiating>primitive_differentiating>primitive>embryonic>neoplasms>tumor_classification>
191|embryonal adenocarcinoma involving adult central nervous system|C5790000|totipotent_or_multipotent_differentiating>primitive_differentiating>primitive>embryonic>neoplasms>tumor_classification>
192|embryonal adenocarcinoma arising from adult central nervous system|C5790000|totipotent_or_multipotent_differentiating>primitive_differentiating>primitive>embryonic>neoplasms>tumor_classification>
193|embryonal adenocarcinoma of adult central nervous system|C5790000|totipotent_or_multipotent_differentiating>primitive_differentiating>primitive>embryonic>neoplasms>tumor_classification>
194|adult cns with embryonal adenocarcinoma|C5790000|totipotent_or_multipotent_differentiating>primitive_differentiating>primitive>embryonic>neoplasms>tumor_classification>
195|embryonal adenocarcinoma arising in adult cns|C5790000|totipotent_or_multipotent_differentiating>primitive_differentiating>primitive>embryonic>neoplasms>tumor_classification>
196|embryonal adenocarcinoma involving adult cns|C5790000|totipotent_or_multipotent_differentiating>primitive_differentiating>primitive>embryonic>neoplasms>tumor_classification>
197|embryonal adenocarcinoma arising from adult cns|C5790000|totipotent_or_multipotent_differentiating>primitive_differentiating>primitive>embryonic>neoplasms>tumor_classification>
198|embryonal adenocarcinoma of adult cns|C5790000|totipotent_or_multipotent_differentiating>primitive_differentiating>primitive>embryonic>neoplasms>tumor_classification>
199|adult central nervous system with embryonal ca|C5790000|totipotent_or_multipotent_differentiating>primitive_differentiating>primitive>embryonic>neoplasms>tumor_classification>
200|embryonal ca arising in adult central nervous system|C5790000|totipotent_or_multipotent_differentiating>primitive_differentiating>primitive>embryonic>neoplasms>tumor_classification>
201|embryonal ca involving adult central nervous system|C5790000|totipotent_or_multipotent_differentiating>primitive_differentiating>primitive>embryonic>neoplasms>tumor_classification>
202|embryonal ca arising from adult central nervous system|C5790000|totipotent_or_multipotent_differentiating>primitive_differentiating>primitive>embryonic>neoplasms>tumor_classification>
203|embryonal ca of adult central nervous system|C5790000|totipotent_or_multipotent_differentiating>primitive_differentiating>primitive>embryonic>neoplasms>tumor_classification>
204|adult cns with embryonal ca|C5790000|totipotent_or_multipotent_differentiating>primitive_differentiating>primitive>embryonic>neoplasms>tumor_classification>
205|embryonal ca arising in adult cns|C5790000|totipotent_or_multipotent_differentiating>primitive_differentiating>primitive>embryonic>neoplasms>tumor_classification>
206|embryonal ca involving adult cns|C5790000|totipotent_or_multipotent_differentiating>primitive_differentiating>primitive>embryonic>neoplasms>tumor_classification>
207|embryonal ca arising from adult cns|C5790000|totipotent_or_multipotent_differentiating>primitive_differentiating>primitive>embryonic>neoplasms>tumor_classification>
208|embryonal ca of adult cns|C5790000|totipotent_or_multipotent_differentiating>primitive_differentiating>primitive>embryonic>neoplasms>tumor_classification>
209|adult central nervous system with embryonal cancer|C5790000|totipotent_or_multipotent_differentiating>primitive_differentiating>primitive>embryonic>neoplasms>tumor_classification>
210|embryonal cancer arising in adult central nervous system|C5790000|totipotent_or_multipotent_differentiating>primitive_differentiating>primitive>embryonic>neoplasms>tumor_classification>
211|embryonal cancer involving adult central nervous system|C5790000|totipotent_or_multipotent_differentiating>primitive_differentiating>primitive>embryonic>neoplasms>tumor_classification>
212|embryonal cancer arising from adult central nervous system|C5790000|totipotent_or_multipotent_differentiating>primitive_differentiating>primitive>embryonic>neoplasms>tumor_classification>
213|embryonal cancer of adult central nervous system|C5790000|totipotent_or_multipotent_differentiating>primitive_differentiating>primitive>embryonic>neoplasms>tumor_classification>
214|adult cns with embryonal cancer|C5790000|totipotent_or_multipotent_differentiating>primitive_differentiating>primitive>embryonic>neoplasms>tumor_classification>
215|embryonal cancer arising in adult cns|C5790000|totipotent_or_multipotent_differentiating>primitive_differentiating>primitive>embryonic>neoplasms>tumor_classification>
216|embryonal cancer involving adult cns|C5790000|totipotent_or_multipotent_differentiating>primitive_differentiating>primitive>embryonic>neoplasms>tumor_classification>
217|embryonal cancer arising from adult cns|C5790000|totipotent_or_multipotent_differentiating>primitive_differentiating>primitive>embryonic>neoplasms>tumor_classification>
218|embryonal cancer of adult cns|C5790000|totipotent_or_multipotent_differentiating>primitive_differentiating>primitive>embryonic>neoplasms>tumor_classification>
219|adult central nervous system with embryonal carcinoma|C5790000|totipotent_or_multipotent_differentiating>primitive_differentiating>primitive>embryonic>neoplasms>tumor_classification>
220|embryonal carcinoma arising in adult central nervous system|C5790000|totipotent_or_multipotent_differentiating>primitive_differentiating>primitive>embryonic>neoplasms>tumor_classification>
221|embryonal carcinoma involving adult central nervous system|C5790000|totipotent_or_multipotent_differentiating>primitive_differentiating>primitive>embryonic>neoplasms>tumor_classification>
222|embryonal carcinoma arising from adult central nervous system|C5790000|totipotent_or_multipotent_differentiating>primitive_differentiating>primitive>embryonic>neoplasms>tumor_classification>
223|embryonal carcinoma of adult central nervous system|C5790000|totipotent_or_multipotent_differentiating>primitive_differentiating>primitive>embryonic>neoplasms>tumor_classification>
224|adult cns with embryonal carcinoma|C5790000|totipotent_or_multipotent_differentiating>primitive_differentiating>primitive>embryonic>neoplasms>tumor_classification>
225|embryonal carcinoma arising in adult cns|C5790000|totipotent_or_multipotent_differentiating>primitive_differentiating>primitive>embryonic>neoplasms>tumor_classification>
226|embryonal carcinoma involving adult cns|C5790000|totipotent_or_multipotent_differentiating>primitive_differentiating>primitive>embryonic>neoplasms>tumor_classification>
227|embryonal carcinoma arising from adult cns|C5790000|totipotent_or_multipotent_differentiating>primitive_differentiating>primitive>embryonic>neoplasms>tumor_classification>
228|embryonal carcinoma of adult cns|C5790000|totipotent_or_multipotent_differentiating>primitive_differentiating>primitive>embryonic>neoplasms>tumor_classification>
229|embryonal carcinoma arising in the adult central nervous system|C5790000|totipotent_or_multipotent_differentiating>primitive_differentiating>primitive>embryonic>neoplasms>tumor_classification>
230|embryonal carcinoma involving the adult central nervous system|C5790000|totipotent_or_multipotent_differentiating>primitive_differentiating>primitive>embryonic>neoplasms>tumor_classification>
231|embryonal carcinoma arising from the adult central nervous system|C5790000|totipotent_or_multipotent_differentiating>primitive_differentiating>primitive>embryonic>neoplasms>tumor_classification>
232|embryonal carcinoma arising in the adult cns|C5790000|totipotent_or_multipotent_differentiating>primitive_differentiating>primitive>embryonic>neoplasms>tumor_classification>
233|embryonal carcinoma involving the adult cns|C5790000|totipotent_or_multipotent_differentiating>primitive_differentiating>primitive>embryonic>neoplasms>tumor_classification>
234|embryonal carcinoma arising from the adult cns|C5790000|totipotent_or_multipotent_differentiating>primitive_differentiating>primitive>embryonic>neoplasms>tumor_classification>
235|adult central nervous system teratoma|C5794000|totipotent_or_multipotent_differentiating>primitive_differentiating>primitive>embryonic>neoplasms>tumor_classification>
236|adult cns teratoma|C5794000|totipotent_or_multipotent_differentiating>primitive_differentiating>primitive>embryonic>neoplasms>tumor_classification>
237|adult central nervous system with teratoma|C5794000|totipotent_or_multipotent_differentiating>primitive_differentiating>primitive>embryonic>neoplasms>tumor_classification>
238|teratoma arising in adult central nervous system|C5794000|totipotent_or_multipotent_differentiating>primitive_differentiating>primitive>embryonic>neoplasms>tumor_classification>
239|teratoma involving adult central nervous system|C5794000|totipotent_or_multipotent_differentiating>primitive_differentiating>primitive>embryonic>neoplasms>tumor_classification>
240|teratoma arising from adult central nervous system|C5794000|totipotent_or_multipotent_differentiating>primitive_differentiating>primitive>embryonic>neoplasms>tumor_classification>
241|teratoma of adult central nervous system|C5794000|totipotent_or_multipotent_differentiating>primitive_differentiating>primitive>embryonic>neoplasms>tumor_classification>
242|adult cns with teratoma|C5794000|totipotent_or_multipotent_differentiating>primitive_differentiating>primitive>embryonic>neoplasms>tumor_classification>
243|teratoma arising in adult cns|C5794000|totipotent_or_multipotent_differentiating>primitive_differentiating>primitive>embryonic>neoplasms>tumor_classification>
244|teratoma involving adult cns|C5794000|totipotent_or_multipotent_differentiating>primitive_differentiating>primitive>embryonic>neoplasms>tumor_classification>
245|teratoma arising from adult cns|C5794000|totipotent_or_multipotent_differentiating>primitive_differentiating>primitive>embryonic>neoplasms>tumor_classification>
246|teratoma of adult cns|C5794000|totipotent_or_multipotent_differentiating>primitive_differentiating>primitive>embryonic>neoplasms>tumor_classification>
247|teratoma arising in the adult central nervous system|C5794000|totipotent_or_multipotent_differentiating>primitive_differentiating>primitive>embryonic>neoplasms>tumor_classification>
248|teratoma involving the adult central nervous system|C5794000|totipotent_or_multipotent_differentiating>primitive_differentiating>primitive>embryonic>neoplasms>tumor_classification>
249|teratoma arising from the adult central nervous system|C5794000|totipotent_or_multipotent_differentiating>primitive_differentiating>primitive>embryonic>neoplasms>tumor_classification>
250|teratoma arising in the adult cns|C5794000|totipotent_or_multipotent_differentiating>primitive_differentiating>primitive>embryonic>neoplasms>tumor_classification>
251|teratoma involving the adult cns|C5794000|totipotent_or_multipotent_differentiating>primitive_differentiating>primitive>embryonic>neoplasms>tumor_classification>
252|teratoma arising from the adult cns|C5794000|totipotent_or_multipotent_differentiating>primitive_differentiating>primitive>embryonic>neoplasms>tumor_classification>
253|central nervous system childhood teratoma|C6204000|totipotent_or_multipotent_differentiating>primitive_differentiating>primitive>embryonic>neoplasms>tumor_classification>
254|central nervous system pediatric teratoma|C6204000|totipotent_or_multipotent_differentiating>primitive_differentiating>primitive>embryonic>neoplasms>tumor_classification>
255|childhood central nervous system teratoma|C6204000|totipotent_or_multipotent_differentiating>primitive_differentiating>primitive>embryonic>neoplasms>tumor_classification>
256|childhood cns teratoma|C6204000|totipotent_or_multipotent_differentiating>primitive_differentiating>primitive>embryonic>neoplasms>tumor_classification>
257|central nervous system with childhood teratoma|C6204000|totipotent_or_multipotent_differentiating>primitive_differentiating>primitive>embryonic>neoplasms>tumor_classification>
258|childhood teratoma arising in central nervous system|C6204000|totipotent_or_multipotent_differentiating>primitive_differentiating>primitive>embryonic>neoplasms>tumor_classification>
259|childhood teratoma involving central nervous system|C6204000|totipotent_or_multipotent_differentiating>primitive_differentiating>primitive>embryonic>neoplasms>tumor_classification>
260|childhood teratoma arising from central nervous system|C6204000|totipotent_or_multipotent_differentiating>primitive_differentiating>primitive>embryonic>neoplasms>tumor_classification>
261|childhood teratoma of central nervous system|C6204000|totipotent_or_multipotent_differentiating>primitive_differentiating>primitive>embryonic>neoplasms>tumor_classification>
262|cns with childhood teratoma|C6204000|totipotent_or_multipotent_differentiating>primitive_differentiating>primitive>embryonic>neoplasms>tumor_classification>
263|childhood teratoma arising in cns|C6204000|totipotent_or_multipotent_differentiating>primitive_differentiating>primitive>embryonic>neoplasms>tumor_classification>
264|childhood teratoma involving cns|C6204000|totipotent_or_multipotent_differentiating>primitive_differentiating>primitive>embryonic>neoplasms>tumor_classification>
265|childhood teratoma arising from cns|C6204000|totipotent_or_multipotent_differentiating>primitive_differentiating>primitive>embryonic>neoplasms>tumor_classification>
266|childhood teratoma of cns|C6204000|totipotent_or_multipotent_differentiating>primitive_differentiating>primitive>embryonic>neoplasms>tumor_classification>
267|childhood teratoma arising in the central nervous system|C6204000|totipotent_or_multipotent_differentiating>primitive_differentiating>primitive>embryonic>neoplasms>tumor_classification>
268|childhood teratoma involving the central nervous system|C6204000|totipotent_or_multipotent_differentiating>primitive_differentiating>primitive>embryonic>neoplasms>tumor_classification>
269|childhood teratoma arising from the central nervous system|C6204000|totipotent_or_multipotent_differentiating>primitive_differentiating>primitive>embryonic>neoplasms>tumor_classification>
270|childhood teratoma arising in the cns|C6204000|totipotent_or_multipotent_differentiating>primitive_differentiating>primitive>embryonic>neoplasms>tumor_classification>
271|childhood teratoma involving the cns|C6204000|totipotent_or_multipotent_differentiating>primitive_differentiating>primitive>embryonic>neoplasms>tumor_classification>
272|childhood teratoma arising from the cns|C6204000|totipotent_or_multipotent_differentiating>primitive_differentiating>primitive>embryonic>neoplasms>tumor_classification>
273|cns childhood teratoma|C6204000|totipotent_or_multipotent_differentiating>primitive_differentiating>primitive>embryonic>neoplasms>tumor_classification>
274|cns pediatric teratoma|C6204000|totipotent_or_multipotent_differentiating>primitive_differentiating>primitive>embryonic>neoplasms>tumor_classification>
275|pediatric central nervous system teratoma|C6204000|totipotent_or_multipotent_differentiating>primitive_differentiating>primitive>embryonic>neoplasms>tumor_classification>
276|pediatric cns teratoma|C6204000|totipotent_or_multipotent_differentiating>primitive_differentiating>primitive>embryonic>neoplasms>tumor_classification>
277|central nervous system with pediatric teratoma|C6204000|totipotent_or_multipotent_differentiating>primitive_differentiating>primitive>embryonic>neoplasms>tumor_classification>
278|pediatric teratoma arising in central nervous system|C6204000|totipotent_or_multipotent_differentiating>primitive_differentiating>primitive>embryonic>neoplasms>tumor_classification>
279|pediatric teratoma involving central nervous system|C6204000|totipotent_or_multipotent_differentiating>primitive_differentiating>primitive>embryonic>neoplasms>tumor_classification>
280|pediatric teratoma arising from central nervous system|C6204000|totipotent_or_multipotent_differentiating>primitive_differentiating>primitive>embryonic>neoplasms>tumor_classification>
281|pediatric teratoma of central nervous system|C6204000|totipotent_or_multipotent_differentiating>primitive_differentiating>primitive>embryonic>neoplasms>tumor_classification>
282|cns with pediatric teratoma|C6204000|totipotent_or_multipotent_differentiating>primitive_differentiating>primitive>embryonic>neoplasms>tumor_classification>
283|pediatric teratoma arising in cns|C6204000|totipotent_or_multipotent_differentiating>primitive_differentiating>primitive>embryonic>neoplasms>tumor_classification>
284|pediatric teratoma involving cns|C6204000|totipotent_or_multipotent_differentiating>primitive_differentiating>primitive>embryonic>neoplasms>tumor_classification>
285|pediatric teratoma arising from cns|C6204000|totipotent_or_multipotent_differentiating>primitive_differentiating>primitive>embryonic>neoplasms>tumor_classification>
286|pediatric teratoma of cns|C6204000|totipotent_or_multipotent_differentiating>primitive_differentiating>primitive>embryonic>neoplasms>tumor_classification>
287|pediatric teratoma arising in the central nervous system|C6204000|totipotent_or_multipotent_differentiating>primitive_differentiating>primitive>embryonic>neoplasms>tumor_classification>
288|pediatric teratoma involving the central nervous system|C6204000|totipotent_or_multipotent_differentiating>primitive_differentiating>primitive>embryonic>neoplasms>tumor_classification>
289|pediatric teratoma arising from the central nervous system|C6204000|totipotent_or_multipotent_differentiating>primitive_differentiating>primitive>embryonic>neoplasms>tumor_classification>
290|pediatric teratoma arising in the cns|C6204000|totipotent_or_multipotent_differentiating>primitive_differentiating>primitive>embryonic>neoplasms>tumor_classification>
291|pediatric teratoma involving the cns|C6204000|totipotent_or_multipotent_differentiating>primitive_differentiating>primitive>embryonic>neoplasms>tumor_classification>
292|pediatric teratoma arising from the cns|C6204000|totipotent_or_multipotent_differentiating>primitive_differentiating>primitive>embryonic>neoplasms>tumor_classification>
293|childhood central nervous system embryonal adenoca|C6208000|totipotent_or_multipotent_differentiating>primitive_differentiating>primitive>embryonic>neoplasms>tumor_classification>
294|childhood central nervous system embryonal adenocarcinoma|C6208000|totipotent_or_multipotent_differentiating>primitive_differentiating>primitive>embryonic>neoplasms>tumor_classification>
295|childhood central nervous system embryonal ca|C6208000|totipotent_or_multipotent_differentiating>primitive_differentiating>primitive>embryonic>neoplasms>tumor_classification>
296|childhood central nervous system embryonal cancer|C6208000|totipotent_or_multipotent_differentiating>primitive_differentiating>primitive>embryonic>neoplasms>tumor_classification>
297|childhood central nervous system embryonal carcinoma|C6208000|totipotent_or_multipotent_differentiating>primitive_differentiating>primitive>embryonic>neoplasms>tumor_classification>
298|childhood cns embryonal carcinoma|C6208000|totipotent_or_multipotent_differentiating>primitive_differentiating>primitive>embryonic>neoplasms>tumor_classification>
299|childhood cns embryonal cell adenoca|C6208000|totipotent_or_multipotent_differentiating>primitive_differentiating>primitive>embryonic>neoplasms>tumor_classification>
300|childhood cns embryonal cell adenocarcinoma|C6208000|totipotent_or_multipotent_differentiating>primitive_differentiating>primitive>embryonic>neoplasms>tumor_classification>
301|childhood cns embryonal cell ca|C6208000|totipotent_or_multipotent_differentiating>primitive_differentiating>primitive>embryonic>neoplasms>tumor_classification>
302|childhood cns embryonal cell cancer|C6208000|totipotent_or_multipotent_differentiating>primitive_differentiating>primitive>embryonic>neoplasms>tumor_classification>
303|childhood cns embryonal cell carcinoma|C6208000|totipotent_or_multipotent_differentiating>primitive_differentiating>primitive>embryonic>neoplasms>tumor_classification>
304|childhood central nervous system with embryonal adenoca|C6208000|totipotent_or_multipotent_differentiating>primitive_differentiating>primitive>embryonic>neoplasms>tumor_classification>
305|embryonal adenoca arising in childhood central nervous system|C6208000|totipotent_or_multipotent_differentiating>primitive_differentiating>primitive>embryonic>neoplasms>tumor_classification>
306|embryonal adenoca involving childhood central nervous system|C6208000|totipotent_or_multipotent_differentiating>primitive_differentiating>primitive>embryonic>neoplasms>tumor_classification>
307|embryonal adenoca arising from childhood central nervous system|C6208000|totipotent_or_multipotent_differentiating>primitive_differentiating>primitive>embryonic>neoplasms>tumor_classification>
308|embryonal adenoca of childhood central nervous system|C6208000|totipotent_or_multipotent_differentiating>primitive_differentiating>primitive>embryonic>neoplasms>tumor_classification>
309|childhood cns with embryonal adenoca|C6208000|totipotent_or_multipotent_differentiating>primitive_differentiating>primitive>embryonic>neoplasms>tumor_classification>
310|embryonal adenoca arising in childhood cns|C6208000|totipotent_or_multipotent_differentiating>primitive_differentiating>primitive>embryonic>neoplasms>tumor_classification>
311|embryonal adenoca involving childhood cns|C6208000|totipotent_or_multipotent_differentiating>primitive_differentiating>primitive>embryonic>neoplasms>tumor_classification>
312|embryonal adenoca arising from childhood cns|C6208000|totipotent_or_multipotent_differentiating>primitive_differentiating>primitive>embryonic>neoplasms>tumor_classification>
313|embryonal adenoca of childhood cns|C6208000|totipotent_or_multipotent_differentiating>primitive_differentiating>primitive>embryonic>neoplasms>tumor_classification>
314|pediatric central nervous system with embryonal adenoca|C6208000|totipotent_or_multipotent_differentiating>primitive_differentiating>primitive>embryonic>neoplasms>tumor_classification>
315|embryonal adenoca arising in pediatric central nervous system|C6208000|totipotent_or_multipotent_differentiating>primitive_differentiating>primitive>embryonic>neoplasms>tumor_classification>
316|embryonal adenoca involving pediatric central nervous system|C6208000|totipotent_or_multipotent_differentiating>primitive_differentiating>primitive>embryonic>neoplasms>tumor_classification>
317|embryonal adenoca arising from pediatric central nervous system|C6208000|totipotent_or_multipotent_differentiating>primitive_differentiating>primitive>embryonic>neoplasms>tumor_classification>
318|embryonal adenoca of pediatric central nervous system|C6208000|totipotent_or_multipotent_differentiating>primitive_differentiating>primitive>embryonic>neoplasms>tumor_classification>
319|pediatric cns with embryonal adenoca|C6208000|totipotent_or_multipotent_differentiating>primitive_differentiating>primitive>embryonic>neoplasms>tumor_classification>
320|embryonal adenoca arising in pediatric cns|C6208000|totipotent_or_multipotent_differentiating>primitive_differentiating>primitive>embryonic>neoplasms>tumor_classification>
321|embryonal adenoca involving pediatric cns|C6208000|totipotent_or_multipotent_differentiating>primitive_differentiating>primitive>embryonic>neoplasms>tumor_classification>
322|embryonal adenoca arising from pediatric cns|C6208000|totipotent_or_multipotent_differentiating>primitive_differentiating>primitive>embryonic>neoplasms>tumor_classification>
323|embryonal adenoca of pediatric cns|C6208000|totipotent_or_multipotent_differentiating>primitive_differentiating>primitive>embryonic>neoplasms>tumor_classification>
324|childhood central nervous system with embryonal adenocarcinoma|C6208000|totipotent_or_multipotent_differentiating>primitive_differentiating>primitive>embryonic>neoplasms>tumor_classification>
325|embryonal adenocarcinoma arising in childhood central nervous system|C6208000|totipotent_or_multipotent_differentiating>primitive_differentiating>primitive>embryonic>neoplasms>tumor_classification>
326|embryonal adenocarcinoma involving childhood central nervous system|C6208000|totipotent_or_multipotent_differentiating>primitive_differentiating>primitive>embryonic>neoplasms>tumor_classification>
327|embryonal adenocarcinoma arising from childhood central nervous system|C6208000|totipotent_or_multipotent_differentiating>primitive_differentiating>primitive>embryonic>neoplasms>tumor_classification>
328|embryonal adenocarcinoma of childhood central nervous system|C6208000|totipotent_or_multipotent_differentiating>primitive_differentiating>primitive>embryonic>neoplasms>tumor_classification>
329|childhood cns with embryonal adenocarcinoma|C6208000|totipotent_or_multipotent_differentiating>primitive_differentiating>primitive>embryonic>neoplasms>tumor_classification>
330|embryonal adenocarcinoma arising in childhood cns|C6208000|totipotent_or_multipotent_differentiating>primitive_differentiating>primitive>embryonic>neoplasms>tumor_classification>
331|embryonal adenocarcinoma involving childhood cns|C6208000|totipotent_or_multipotent_differentiating>primitive_differentiating>primitive>embryonic>neoplasms>tumor_classification>
332|embryonal adenocarcinoma arising from childhood cns|C6208000|totipotent_or_multipotent_differentiating>primitive_differentiating>primitive>embryonic>neoplasms>tumor_classification>
333|embryonal adenocarcinoma of childhood cns|C6208000|totipotent_or_multipotent_differentiating>primitive_differentiating>primitive>embryonic>neoplasms>tumor_classification>
334|pediatric central nervous system with embryonal adenocarcinoma|C6208000|totipotent_or_multipotent_differentiating>primitive_differentiating>primitive>embryonic>neoplasms>tumor_classification>
335|embryonal adenocarcinoma arising in pediatric central nervous system|C6208000|totipotent_or_multipotent_differentiating>primitive_differentiating>primitive>embryonic>neoplasms>tumor_classification>
336|embryonal adenocarcinoma involving pediatric central nervous system|C6208000|totipotent_or_multipotent_differentiating>primitive_differentiating>primitive>embryonic>neoplasms>tumor_classification>
337|embryonal adenocarcinoma arising from pediatric central nervous system|C6208000|totipotent_or_multipotent_differentiating>primitive_differentiating>primitive>embryonic>neoplasms>tumor_classification>
338|embryonal adenocarcinoma of pediatric central nervous system|C6208000|totipotent_or_multipotent_differentiating>primitive_differentiating>primitive>embryonic>neoplasms>tumor_classification>
339|pediatric cns with embryonal adenocarcinoma|C6208000|totipotent_or_multipotent_differentiating>primitive_differentiating>primitive>embryonic>neoplasms>tumor_classification>
340|embryonal adenocarcinoma arising in pediatric cns|C6208000|totipotent_or_multipotent_differentiating>primitive_differentiating>primitive>embryonic>neoplasms>tumor_classification>
341|embryonal adenocarcinoma involving pediatric cns|C6208000|totipotent_or_multipotent_differentiating>primitive_differentiating>primitive>embryonic>neoplasms>tumor_classification>
342|embryonal adenocarcinoma arising from pediatric cns|C6208000|totipotent_or_multipotent_differentiating>primitive_differentiating>primitive>embryonic>neoplasms>tumor_classification>
343|embryonal adenocarcinoma of pediatric cns|C6208000|totipotent_or_multipotent_differentiating>primitive_differentiating>primitive>embryonic>neoplasms>tumor_classification>
344|childhood central nervous system with embryonal ca|C6208000|totipotent_or_multipotent_differentiating>primitive_differentiating>primitive>embryonic>neoplasms>tumor_classification>
345|embryonal ca arising in childhood central nervous system|C6208000|totipotent_or_multipotent_differentiating>primitive_differentiating>primitive>embryonic>neoplasms>tumor_classification>
346|embryonal ca involving childhood central nervous system|C6208000|totipotent_or_multipotent_differentiating>primitive_differentiating>primitive>embryonic>neoplasms>tumor_classification>
347|embryonal ca arising from childhood central nervous system|C6208000|totipotent_or_multipotent_differentiating>primitive_differentiating>primitive>embryonic>neoplasms>tumor_classification>
348|embryonal ca of childhood central nervous system|C6208000|totipotent_or_multipotent_differentiating>primitive_differentiating>primitive>embryonic>neoplasms>tumor_classification>
349|childhood cns with embryonal ca|C6208000|totipotent_or_multipotent_differentiating>primitive_differentiating>primitive>embryonic>neoplasms>tumor_classification>
350|embryonal ca arising in childhood cns|C6208000|totipotent_or_multipotent_differentiating>primitive_differentiating>primitive>embryonic>neoplasms>tumor_classification>
351|embryonal ca involving childhood cns|C6208000|totipotent_or_multipotent_differentiating>primitive_differentiating>primitive>embryonic>neoplasms>tumor_classification>
352|embryonal ca arising from childhood cns|C6208000|totipotent_or_multipotent_differentiating>primitive_differentiating>primitive>embryonic>neoplasms>tumor_classification>
353|embryonal ca of childhood cns|C6208000|totipotent_or_multipotent_differentiating>primitive_differentiating>primitive>embryonic>neoplasms>tumor_classification>
354|pediatric central nervous system with embryonal ca|C6208000|totipotent_or_multipotent_differentiating>primitive_differentiating>primitive>embryonic>neoplasms>tumor_classification>
355|embryonal ca arising in pediatric central nervous system|C6208000|totipotent_or_multipotent_differentiating>primitive_differentiating>primitive>embryonic>neoplasms>tumor_classification>
356|embryonal ca involving pediatric central nervous system|C6208000|totipotent_or_multipotent_differentiating>primitive_differentiating>primitive>embryonic>neoplasms>tumor_classification>
357|embryonal ca arising from pediatric central nervous system|C6208000|totipotent_or_multipotent_differentiating>primitive_differentiating>primitive>embryonic>neoplasms>tumor_classification>
358|embryonal ca of pediatric central nervous system|C6208000|totipotent_or_multipotent_differentiating>primitive_differentiating>primitive>embryonic>neoplasms>tumor_classification>
359|pediatric cns with embryonal ca|C6208000|totipotent_or_multipotent_differentiating>primitive_differentiating>primitive>embryonic>neoplasms>tumor_classification>
360|embryonal ca arising in pediatric cns|C6208000|totipotent_or_multipotent_differentiating>primitive_differentiating>primitive>embryonic>neoplasms>tumor_classification>
361|embryonal ca involving pediatric cns|C6208000|totipotent_or_multipotent_differentiating>primitive_differentiating>primitive>embryonic>neoplasms>tumor_classification>
362|embryonal ca arising from pediatric cns|C6208000|totipotent_or_multipotent_differentiating>primitive_differentiating>primitive>embryonic>neoplasms>tumor_classification>
363|embryonal ca of pediatric cns|C6208000|totipotent_or_multipotent_differentiating>primitive_differentiating>primitive>embryonic>neoplasms>tumor_classification>
364|childhood central nervous system with embryonal cancer|C6208000|totipotent_or_multipotent_differentiating>primitive_differentiating>primitive>embryonic>neoplasms>tumor_classification>
365|embryonal cancer arising in childhood central nervous system|C6208000|totipotent_or_multipotent_differentiating>primitive_differentiating>primitive>embryonic>neoplasms>tumor_classification>
366|embryonal cancer involving childhood central nervous system|C6208000|totipotent_or_multipotent_differentiating>primitive_differentiating>primitive>embryonic>neoplasms>tumor_classification>
367|embryonal cancer arising from childhood central nervous system|C6208000|totipotent_or_multipotent_differentiating>primitive_differentiating>primitive>embryonic>neoplasms>tumor_classification>
368|embryonal cancer of childhood central nervous system|C6208000|totipotent_or_multipotent_differentiating>primitive_differentiating>primitive>embryonic>neoplasms>tumor_classification>
369|childhood cns with embryonal cancer|C6208000|totipotent_or_multipotent_differentiating>primitive_differentiating>primitive>embryonic>neoplasms>tumor_classification>
370|embryonal cancer arising in childhood cns|C6208000|totipotent_or_multipotent_differentiating>primitive_differentiating>primitive>embryonic>neoplasms>tumor_classification>
371|embryonal cancer involving childhood cns|C6208000|totipotent_or_multipotent_differentiating>primitive_differentiating>primitive>embryonic>neoplasms>tumor_classification>
372|embryonal cancer arising from childhood cns|C6208000|totipotent_or_multipotent_differentiating>primitive_differentiating>primitive>embryonic>neoplasms>tumor_classification>
373|embryonal cancer of childhood cns|C6208000|totipotent_or_multipotent_differentiating>primitive_differentiating>primitive>embryonic>neoplasms>tumor_classification>
374|pediatric central nervous system with embryonal cancer|C6208000|totipotent_or_multipotent_differentiating>primitive_differentiating>primitive>embryonic>neoplasms>tumor_classification>
375|embryonal cancer arising in pediatric central nervous system|C6208000|totipotent_or_multipotent_differentiating>primitive_differentiating>primitive>embryonic>neoplasms>tumor_classification>
376|embryonal cancer involving pediatric central nervous system|C6208000|totipotent_or_multipotent_differentiating>primitive_differentiating>primitive>embryonic>neoplasms>tumor_classification>
377|embryonal cancer arising from pediatric central nervous system|C6208000|totipotent_or_multipotent_differentiating>primitive_differentiating>primitive>embryonic>neoplasms>tumor_classification>
378|embryonal cancer of pediatric central nervous system|C6208000|totipotent_or_multipotent_differentiating>primitive_differentiating>primitive>embryonic>neoplasms>tumor_classification>
379|pediatric cns with embryonal cancer|C6208000|totipotent_or_multipotent_differentiating>primitive_differentiating>primitive>embryonic>neoplasms>tumor_classification>
380|embryonal cancer arising in pediatric cns|C6208000|totipotent_or_multipotent_differentiating>primitive_differentiating>primitive>embryonic>neoplasms>tumor_classification>
381|embryonal cancer involving pediatric cns|C6208000|totipotent_or_multipotent_differentiating>primitive_differentiating>primitive>embryonic>neoplasms>tumor_classification>
382|embryonal cancer arising from pediatric cns|C6208000|totipotent_or_multipotent_differentiating>primitive_differentiating>primitive>embryonic>neoplasms>tumor_classification>
383|embryonal cancer of pediatric cns|C6208000|totipotent_or_multipotent_differentiating>primitive_differentiating>primitive>embryonic>neoplasms>tumor_classification>
384|childhood central nervous system with embryonal carcinoma|C6208000|totipotent_or_multipotent_differentiating>primitive_differentiating>primitive>embryonic>neoplasms>tumor_classification>
385|embryonal carcinoma arising in childhood central nervous system|C6208000|totipotent_or_multipotent_differentiating>primitive_differentiating>primitive>embryonic>neoplasms>tumor_classification>
386|embryonal carcinoma involving childhood central nervous system|C6208000|totipotent_or_multipotent_differentiating>primitive_differentiating>primitive>embryonic>neoplasms>tumor_classification>
387|embryonal carcinoma arising from childhood central nervous system|C6208000|totipotent_or_multipotent_differentiating>primitive_differentiating>primitive>embryonic>neoplasms>tumor_classification>
388|embryonal carcinoma of childhood central nervous system|C6208000|totipotent_or_multipotent_differentiating>primitive_differentiating>primitive>embryonic>neoplasms>tumor_classification>
389|childhood cns with embryonal carcinoma|C6208000|totipotent_or_multipotent_differentiating>primitive_differentiating>primitive>embryonic>neoplasms>tumor_classification>
390|embryonal carcinoma arising in childhood cns|C6208000|totipotent_or_multipotent_differentiating>primitive_differentiating>primitive>embryonic>neoplasms>tumor_classification>
391|embryonal carcinoma involving childhood cns|C6208000|totipotent_or_multipotent_differentiating>primitive_differentiating>primitive>embryonic>neoplasms>tumor_classification>
392|embryonal carcinoma arising from childhood cns|C6208000|totipotent_or_multipotent_differentiating>primitive_differentiating>primitive>embryonic>neoplasms>tumor_classification>
393|embryonal carcinoma of childhood cns|C6208000|totipotent_or_multipotent_differentiating>primitive_differentiating>primitive>embryonic>neoplasms>tumor_classification>
394|pediatric central nervous system with embryonal carcinoma|C6208000|totipotent_or_multipotent_differentiating>primitive_differentiating>primitive>embryonic>neoplasms>tumor_classification>
395|embryonal carcinoma arising in pediatric central nervous system|C6208000|totipotent_or_multipotent_differentiating>primitive_differentiating>primitive>embryonic>neoplasms>tumor_classification>
396|embryonal carcinoma involving pediatric central nervous system|C6208000|totipotent_or_multipotent_differentiating>primitive_differentiating>primitive>embryonic>neoplasms>tumor_classification>
397|embryonal carcinoma arising from pediatric central nervous system|C6208000|totipotent_or_multipotent_differentiating>primitive_differentiating>primitive>embryonic>neoplasms>tumor_classification>
398|embryonal carcinoma of pediatric central nervous system|C6208000|totipotent_or_multipotent_differentiating>primitive_differentiating>primitive>embryonic>neoplasms>tumor_classification>
399|pediatric cns with embryonal carcinoma|C6208000|totipotent_or_multipotent_differentiating>primitive_differentiating>primitive>embryonic>neoplasms>tumor_classification>
400|embryonal carcinoma arising in pediatric cns|C6208000|totipotent_or_multipotent_differentiating>primitive_differentiating>primitive>embryonic>neoplasms>tumor_classification>
401|embryonal carcinoma involving pediatric cns|C6208000|totipotent_or_multipotent_differentiating>primitive_differentiating>primitive>embryonic>neoplasms>tumor_classification>
402|embryonal carcinoma arising from pediatric cns|C6208000|totipotent_or_multipotent_differentiating>primitive_differentiating>primitive>embryonic>neoplasms>tumor_classification>
403|embryonal carcinoma of pediatric cns|C6208000|totipotent_or_multipotent_differentiating>primitive_differentiating>primitive>embryonic>neoplasms>tumor_classification>
404|embryonal carcinoma arising in the childhood central nervous system|C6208000|totipotent_or_multipotent_differentiating>primitive_differentiating>primitive>embryonic>neoplasms>tumor_classification>
405|embryonal carcinoma involving the childhood central nervous system|C6208000|totipotent_or_multipotent_differentiating>primitive_differentiating>primitive>embryonic>neoplasms>tumor_classification>
406|embryonal carcinoma arising from the childhood central nervous system|C6208000|totipotent_or_multipotent_differentiating>primitive_differentiating>primitive>embryonic>neoplasms>tumor_classification>
407|embryonal carcinoma arising in the childhood cns|C6208000|totipotent_or_multipotent_differentiating>primitive_differentiating>primitive>embryonic>neoplasms>tumor_classification>
408|embryonal carcinoma involving the childhood cns|C6208000|totipotent_or_multipotent_differentiating>primitive_differentiating>primitive>embryonic>neoplasms>tumor_classification>
409|embryonal carcinoma arising from the childhood cns|C6208000|totipotent_or_multipotent_differentiating>primitive_differentiating>primitive>embryonic>neoplasms>tumor_classification>
410|embryonal carcinoma arising in the pediatric central nervous system|C6208000|totipotent_or_multipotent_differentiating>primitive_differentiating>primitive>embryonic>neoplasms>tumor_classification>
411|embryonal carcinoma involving the pediatric central nervous system|C6208000|totipotent_or_multipotent_differentiating>primitive_differentiating>primitive>embryonic>neoplasms>tumor_classification>
412|embryonal carcinoma arising from the pediatric central nervous system|C6208000|totipotent_or_multipotent_differentiating>primitive_differentiating>primitive>embryonic>neoplasms>tumor_classification>
413|embryonal carcinoma arising in the pediatric cns|C6208000|totipotent_or_multipotent_differentiating>primitive_differentiating>primitive>embryonic>neoplasms>tumor_classification>
414|embryonal carcinoma involving the pediatric cns|C6208000|totipotent_or_multipotent_differentiating>primitive_differentiating>primitive>embryonic>neoplasms>tumor_classification>
415|embryonal carcinoma arising from the pediatric cns|C6208000|totipotent_or_multipotent_differentiating>primitive_differentiating>primitive>embryonic>neoplasms>tumor_classification>
416|pediatric central nervous system embryonal adenoca|C6208000|totipotent_or_multipotent_differentiating>primitive_differentiating>primitive>embryonic>neoplasms>tumor_classification>
417|pediatric central nervous system embryonal adenocarcinoma|C6208000|totipotent_or_multipotent_differentiating>primitive_differentiating>primitive>embryonic>neoplasms>tumor_classification>
418|pediatric central nervous system embryonal ca|C6208000|totipotent_or_multipotent_differentiating>primitive_differentiating>primitive>embryonic>neoplasms>tumor_classification>
419|pediatric central nervous system embryonal cancer|C6208000|totipotent_or_multipotent_differentiating>primitive_differentiating>primitive>embryonic>neoplasms>tumor_classification>
420|pediatric central nervous system embryonal carcinoma|C6208000|totipotent_or_multipotent_differentiating>primitive_differentiating>primitive>embryonic>neoplasms>tumor_classification>
421|pediatric cns embryonal carcinoma|C6208000|totipotent_or_multipotent_differentiating>primitive_differentiating>primitive>embryonic>neoplasms>tumor_classification>
422|pediatric cns embryonal cell adenoca|C6208000|totipotent_or_multipotent_differentiating>primitive_differentiating>primitive>embryonic>neoplasms>tumor_classification>
423|pediatric cns embryonal cell adenocarcinoma|C6208000|totipotent_or_multipotent_differentiating>primitive_differentiating>primitive>embryonic>neoplasms>tumor_classification>
424|pediatric cns embryonal cell ca|C6208000|totipotent_or_multipotent_differentiating>primitive_differentiating>primitive>embryonic>neoplasms>tumor_classification>
425|pediatric cns embryonal cell cancer|C6208000|totipotent_or_multipotent_differentiating>primitive_differentiating>primitive>embryonic>neoplasms>tumor_classification>
426|pediatric cns embryonal cell carcinoma|C6208000|totipotent_or_multipotent_differentiating>primitive_differentiating>primitive>embryonic>neoplasms>tumor_classification>
427|testis with embryonal ca|C6341000|totipotent_or_multipotent_differentiating>primitive_differentiating>primitive>embryonic>neoplasms>tumor_classification>
428|embryonal ca arising in testis|C6341000|totipotent_or_multipotent_differentiating>primitive_differentiating>primitive>embryonic>neoplasms>tumor_classification>
429|embryonal ca involving testis|C6341000|totipotent_or_multipotent_differentiating>primitive_differentiating>primitive>embryonic>neoplasms>tumor_classification>
430|embryonal ca arising from testis|C6341000|totipotent_or_multipotent_differentiating>primitive_differentiating>primitive>embryonic>neoplasms>tumor_classification>
431|embryonal ca of testis|C6341000|totipotent_or_multipotent_differentiating>primitive_differentiating>primitive>embryonic>neoplasms>tumor_classification>
432|testis with embryonal cancer|C6341000|totipotent_or_multipotent_differentiating>primitive_differentiating>primitive>embryonic>neoplasms>tumor_classification>
433|embryonal cancer arising in testis|C6341000|totipotent_or_multipotent_differentiating>primitive_differentiating>primitive>embryonic>neoplasms>tumor_classification>
434|embryonal cancer involving testis|C6341000|totipotent_or_multipotent_differentiating>primitive_differentiating>primitive>embryonic>neoplasms>tumor_classification>
435|embryonal cancer arising from testis|C6341000|totipotent_or_multipotent_differentiating>primitive_differentiating>primitive>embryonic>neoplasms>tumor_classification>
436|embryonal cancer of testis|C6341000|totipotent_or_multipotent_differentiating>primitive_differentiating>primitive>embryonic>neoplasms>tumor_classification>
437|testis with embryonal carcinoma|C6341000|totipotent_or_multipotent_differentiating>primitive_differentiating>primitive>embryonic>neoplasms>tumor_classification>
438|embryonal carcinoma arising in testis|C6341000|totipotent_or_multipotent_differentiating>primitive_differentiating>primitive>embryonic>neoplasms>tumor_classification>
439|embryonal carcinoma involving testis|C6341000|totipotent_or_multipotent_differentiating>primitive_differentiating>primitive>embryonic>neoplasms>tumor_classification>
440|embryonal carcinoma arising from testis|C6341000|totipotent_or_multipotent_differentiating>primitive_differentiating>primitive>embryonic>neoplasms>tumor_classification>
441|embryonal carcinoma of testis|C6341000|totipotent_or_multipotent_differentiating>primitive_differentiating>primitive>embryonic>neoplasms>tumor_classification>
442|embryonal carcinoma arising in the testis|C6341000|totipotent_or_multipotent_differentiating>primitive_differentiating>primitive>embryonic>neoplasms>tumor_classification>
443|embryonal carcinoma involving the testis|C6341000|totipotent_or_multipotent_differentiating>primitive_differentiating>primitive>embryonic>neoplasms>tumor_classification>
444|embryonal carcinoma arising from the testis|C6341000|totipotent_or_multipotent_differentiating>primitive_differentiating>primitive>embryonic>neoplasms>tumor_classification>
445|testicular embryonal adenoca|C6341000|totipotent_or_multipotent_differentiating>primitive_differentiating>primitive>embryonic>neoplasms>tumor_classification>
446|testicular embryonal adenocarcinoma|C6341000|totipotent_or_multipotent_differentiating>primitive_differentiating>primitive>embryonic>neoplasms>tumor_classification>
447|testicular embryonal ca|C6341000|totipotent_or_multipotent_differentiating>primitive_differentiating>primitive>embryonic>neoplasms>tumor_classification>
448|testicular embryonal cancer|C6341000|totipotent_or_multipotent_differentiating>primitive_differentiating>primitive>embryonic>neoplasms>tumor_classification>
449|testicular embryonal carcinoma|C6341000|totipotent_or_multipotent_differentiating>primitive_differentiating>primitive>embryonic>neoplasms>tumor_classification>
450|testis embryonal carcinoma|C6341000|totipotent_or_multipotent_differentiating>primitive_differentiating>primitive>embryonic>neoplasms>tumor_classification>
451|testis with mixed chorio ca and embryonal carcinoma|C6348000|totipotent_or_multipotent_differentiating>primitive_differentiating>primitive>embryonic>neoplasms>tumor_classification>
452|mixed chorio ca and embryonal carcinoma arising in testis|C6348000|totipotent_or_multipotent_differentiating>primitive_differentiating>primitive>embryonic>neoplasms>tumor_classification>
453|mixed chorio ca and embryonal carcinoma involving testis|C6348000|totipotent_or_multipotent_differentiating>primitive_differentiating>primitive>embryonic>neoplasms>tumor_classification>
454|mixed chorio ca and embryonal carcinoma arising from testis|C6348000|totipotent_or_multipotent_differentiating>primitive_differentiating>primitive>embryonic>neoplasms>tumor_classification>
455|mixed chorio ca and embryonal carcinoma of testis|C6348000|totipotent_or_multipotent_differentiating>primitive_differentiating>primitive>embryonic>neoplasms>tumor_classification>
456|testis with mixed chorio carcinoma and embryonal carcinoma|C6348000|totipotent_or_multipotent_differentiating>primitive_differentiating>primitive>embryonic>neoplasms>tumor_classification>
457|mixed chorio carcinoma and embryonal carcinoma arising in testis|C6348000|totipotent_or_multipotent_differentiating>primitive_differentiating>primitive>embryonic>neoplasms>tumor_classification>
458|mixed chorio carcinoma and embryonal carcinoma involving testis|C6348000|totipotent_or_multipotent_differentiating>primitive_differentiating>primitive>embryonic>neoplasms>tumor_classification>
459|mixed chorio carcinoma and embryonal carcinoma arising from testis|C6348000|totipotent_or_multipotent_differentiating>primitive_differentiating>primitive>embryonic>neoplasms>tumor_classification>
460|mixed chorio carcinoma and embryonal carcinoma of testis|C6348000|totipotent_or_multipotent_differentiating>primitive_differentiating>primitive>embryonic>neoplasms>tumor_classification>
461|testis with mixed choriocarcinoma and embryonal carcinoma|C6348000|totipotent_or_multipotent_differentiating>primitive_differentiating>primitive>embryonic>neoplasms>tumor_classification>
462|mixed choriocarcinoma and embryonal carcinoma arising in testis|C6348000|totipotent_or_multipotent_differentiating>primitive_differentiating>primitive>embryonic>neoplasms>tumor_classification>
463|mixed choriocarcinoma and embryonal carcinoma involving testis|C6348000|totipotent_or_multipotent_differentiating>primitive_differentiating>primitive>embryonic>neoplasms>tumor_classification>
464|mixed choriocarcinoma and embryonal carcinoma arising from testis|C6348000|totipotent_or_multipotent_differentiating>primitive_differentiating>primitive>embryonic>neoplasms>tumor_classification>
465|mixed choriocarcinoma and embryonal carcinoma of testis|C6348000|totipotent_or_multipotent_differentiating>primitive_differentiating>primitive>embryonic>neoplasms>tumor_classification>
466|mixed choriocarcinoma and embryonal carcinoma arising in the testis|C6348000|totipotent_or_multipotent_differentiating>primitive_differentiating>primitive>embryonic>neoplasms>tumor_classification>
467|mixed choriocarcinoma and embryonal carcinoma involving the testis|C6348000|totipotent_or_multipotent_differentiating>primitive_differentiating>primitive>embryonic>neoplasms>tumor_classification>
468|mixed choriocarcinoma and embryonal carcinoma arising from the testis|C6348000|totipotent_or_multipotent_differentiating>primitive_differentiating>primitive>embryonic>neoplasms>tumor_classification>
469|testicular mixed chorio ca and embryonal carcinoma|C6348000|totipotent_or_multipotent_differentiating>primitive_differentiating>primitive>embryonic>neoplasms>tumor_classification>
470|testicular mixed chorio cancer and embryonal carcinoma|C6348000|totipotent_or_multipotent_differentiating>primitive_differentiating>primitive>embryonic>neoplasms>tumor_classification>
471|testicular mixed chorio carcinoma and embryonal carcinoma|C6348000|totipotent_or_multipotent_differentiating>primitive_differentiating>primitive>embryonic>neoplasms>tumor_classification>
472|testicular mixed choriocarcinoma and embryonal carcinoma|C6348000|totipotent_or_multipotent_differentiating>primitive_differentiating>primitive>embryonic>neoplasms>tumor_classification>
473|testis mixed choriocarcinoma and embryonal carcinoma|C6348000|totipotent_or_multipotent_differentiating>primitive_differentiating>primitive>embryonic>neoplasms>tumor_classification>
474|testis with mixed choriocarcinoma and teratoma|C6349000|totipotent_or_multipotent_differentiating>primitive_differentiating>primitive>embryonic>neoplasms>tumor_classification>
475|mixed choriocarcinoma and teratoma arising in testis|C6349000|totipotent_or_multipotent_differentiating>primitive_differentiating>primitive>embryonic>neoplasms>tumor_classification>
476|mixed choriocarcinoma and teratoma involving testis|C6349000|totipotent_or_multipotent_differentiating>primitive_differentiating>primitive>embryonic>neoplasms>tumor_classification>
477|mixed choriocarcinoma and teratoma arising from testis|C6349000|totipotent_or_multipotent_differentiating>primitive_differentiating>primitive>embryonic>neoplasms>tumor_classification>
478|mixed choriocarcinoma and teratoma of testis|C6349000|totipotent_or_multipotent_differentiating>primitive_differentiating>primitive>embryonic>neoplasms>tumor_classification>
479|mixed choriocarcinoma and teratoma arising in the testis|C6349000|totipotent_or_multipotent_differentiating>primitive_differentiating>primitive>embryonic>neoplasms>tumor_classification>
480|mixed choriocarcinoma and teratoma involving the testis|C6349000|totipotent_or_multipotent_differentiating>primitive_differentiating>primitive>embryonic>neoplasms>tumor_classification>
481|mixed choriocarcinoma and teratoma arising from the testis|C6349000|totipotent_or_multipotent_differentiating>primitive_differentiating>primitive>embryonic>neoplasms>tumor_classification>
482|testicular mixed choriocarcinoma and teratoma|C6349000|totipotent_or_multipotent_differentiating>primitive_differentiating>primitive>embryonic>neoplasms>tumor_classification>
483|testis mixed choriocarcinoma and teratoma|C6349000|totipotent_or_multipotent_differentiating>primitive_differentiating>primitive>embryonic>neoplasms>tumor_classification>
484|testis with mixed embryonal adenoca and seminoma|C6350000|totipotent_or_multipotent_differentiating>primitive_differentiating>primitive>embryonic>neoplasms>tumor_classification>
485|mixed embryonal adenoca and seminoma arising in testis|C6350000|totipotent_or_multipotent_differentiating>primitive_differentiating>primitive>embryonic>neoplasms>tumor_classification>
486|mixed embryonal adenoca and seminoma involving testis|C6350000|totipotent_or_multipotent_differentiating>primitive_differentiating>primitive>embryonic>neoplasms>tumor_classification>
487|mixed embryonal adenoca and seminoma arising from testis|C6350000|totipotent_or_multipotent_differentiating>primitive_differentiating>primitive>embryonic>neoplasms>tumor_classification>
488|mixed embryonal adenoca and seminoma of testis|C6350000|totipotent_or_multipotent_differentiating>primitive_differentiating>primitive>embryonic>neoplasms>tumor_classification>
489|testis with mixed embryonal adenocarcinoma and seminoma|C6350000|totipotent_or_multipotent_differentiating>primitive_differentiating>primitive>embryonic>neoplasms>tumor_classification>
490|mixed embryonal adenocarcinoma and seminoma arising in testis|C6350000|totipotent_or_multipotent_differentiating>primitive_differentiating>primitive>embryonic>neoplasms>tumor_classification>
491|mixed embryonal adenocarcinoma and seminoma involving testis|C6350000|totipotent_or_multipotent_differentiating>primitive_differentiating>primitive>embryonic>neoplasms>tumor_classification>
492|mixed embryonal adenocarcinoma and seminoma arising from testis|C6350000|totipotent_or_multipotent_differentiating>primitive_differentiating>primitive>embryonic>neoplasms>tumor_classification>
493|mixed embryonal adenocarcinoma and seminoma of testis|C6350000|totipotent_or_multipotent_differentiating>primitive_differentiating>primitive>embryonic>neoplasms>tumor_classification>
494|testis with mixed embryonal ca and seminoma|C6350000|totipotent_or_multipotent_differentiating>primitive_differentiating>primitive>embryonic>neoplasms>tumor_classification>
495|mixed embryonal ca and seminoma arising in testis|C6350000|totipotent_or_multipotent_differentiating>primitive_differentiating>primitive>embryonic>neoplasms>tumor_classification>
496|mixed embryonal ca and seminoma involving testis|C6350000|totipotent_or_multipotent_differentiating>primitive_differentiating>primitive>embryonic>neoplasms>tumor_classification>
497|mixed embryonal ca and seminoma arising from testis|C6350000|totipotent_or_multipotent_differentiating>primitive_differentiating>primitive>embryonic>neoplasms>tumor_classification>
498|mixed embryonal ca and seminoma of testis|C6350000|totipotent_or_multipotent_differentiating>primitive_differentiating>primitive>embryonic>neoplasms>tumor_classification>
499|testis with mixed embryonal cancer and seminoma|C6350000|totipotent_or_multipotent_differentiating>primitive_differentiating>primitive>embryonic>neoplasms>tumor_classification>
500|mixed embryonal cancer and seminoma arising in testis|C6350000|totipotent_or_multipotent_differentiating>primitive_differentiating>primitive>embryonic>neoplasms>tumor_classification>
501|mixed embryonal cancer and seminoma involving testis|C6350000|totipotent_or_multipotent_differentiating>primitive_differentiating>primitive>embryonic>neoplasms>tumor_classification>
502|mixed embryonal cancer and seminoma arising from testis|C6350000|totipotent_or_multipotent_differentiating>primitive_differentiating>primitive>embryonic>neoplasms>tumor_classification>
503|mixed embryonal cancer and seminoma of testis|C6350000|totipotent_or_multipotent_differentiating>primitive_differentiating>primitive>embryonic>neoplasms>tumor_classification>
504|testis with mixed embryonal carcinoma and seminoma|C6350000|totipotent_or_multipotent_differentiating>primitive_differentiating>primitive>embryonic>neoplasms>tumor_classification>
505|mixed embryonal carcinoma and seminoma arising in testis|C6350000|totipotent_or_multipotent_differentiating>primitive_differentiating>primitive>embryonic>neoplasms>tumor_classification>
506|mixed embryonal carcinoma and seminoma involving testis|C6350000|totipotent_or_multipotent_differentiating>primitive_differentiating>primitive>embryonic>neoplasms>tumor_classification>
507|mixed embryonal carcinoma and seminoma arising from testis|C6350000|totipotent_or_multipotent_differentiating>primitive_differentiating>primitive>embryonic>neoplasms>tumor_classification>
508|mixed embryonal carcinoma and seminoma of testis|C6350000|totipotent_or_multipotent_differentiating>primitive_differentiating>primitive>embryonic>neoplasms>tumor_classification>
509|mixed embryonal carcinoma and seminoma arising in the testis|C6350000|totipotent_or_multipotent_differentiating>primitive_differentiating>primitive>embryonic>neoplasms>tumor_classification>
510|mixed embryonal carcinoma and seminoma involving the testis|C6350000|totipotent_or_multipotent_differentiating>primitive_differentiating>primitive>embryonic>neoplasms>tumor_classification>
511|mixed embryonal carcinoma and seminoma arising from the testis|C6350000|totipotent_or_multipotent_differentiating>primitive_differentiating>primitive>embryonic>neoplasms>tumor_classification>
512|testicular mixed embryonal adenoca and seminoma|C6350000|totipotent_or_multipotent_differentiating>primitive_differentiating>primitive>embryonic>neoplasms>tumor_classification>
513|testicular mixed embryonal adenocarcinoma and seminoma|C6350000|totipotent_or_multipotent_differentiating>primitive_differentiating>primitive>embryonic>neoplasms>tumor_classification>
514|testicular mixed embryonal ca and seminoma|C6350000|totipotent_or_multipotent_differentiating>primitive_differentiating>primitive>embryonic>neoplasms>tumor_classification>
515|testicular mixed embryonal cancer and seminoma|C6350000|totipotent_or_multipotent_differentiating>primitive_differentiating>primitive>embryonic>neoplasms>tumor_classification>
516|testicular mixed embryonal carcinoma and seminoma|C6350000|totipotent_or_multipotent_differentiating>primitive_differentiating>primitive>embryonic>neoplasms>tumor_classification>
517|testis mixed embryonal carcinoma and seminoma|C6350000|totipotent_or_multipotent_differentiating>primitive_differentiating>primitive>embryonic>neoplasms>tumor_classification>
518|testis with mixed embryonal adenoca and teratoma|C6351000|totipotent_or_multipotent_differentiating>primitive_differentiating>primitive>embryonic>neoplasms>tumor_classification>
519|mixed embryonal adenoca and teratoma arising in testis|C6351000|totipotent_or_multipotent_differentiating>primitive_differentiating>primitive>embryonic>neoplasms>tumor_classification>
520|mixed embryonal adenoca and teratoma involving testis|C6351000|totipotent_or_multipotent_differentiating>primitive_differentiating>primitive>embryonic>neoplasms>tumor_classification>
521|mixed embryonal adenoca and teratoma arising from testis|C6351000|totipotent_or_multipotent_differentiating>primitive_differentiating>primitive>embryonic>neoplasms>tumor_classification>
522|mixed embryonal adenoca and teratoma of testis|C6351000|totipotent_or_multipotent_differentiating>primitive_differentiating>primitive>embryonic>neoplasms>tumor_classification>
523|testis with mixed embryonal adenocarcinoma and teratoma|C6351000|totipotent_or_multipotent_differentiating>primitive_differentiating>primitive>embryonic>neoplasms>tumor_classification>
524|mixed embryonal adenocarcinoma and teratoma arising in testis|C6351000|totipotent_or_multipotent_differentiating>primitive_differentiating>primitive>embryonic>neoplasms>tumor_classification>
525|mixed embryonal adenocarcinoma and teratoma involving testis|C6351000|totipotent_or_multipotent_differentiating>primitive_differentiating>primitive>embryonic>neoplasms>tumor_classification>
526|mixed embryonal adenocarcinoma and teratoma arising from testis|C6351000|totipotent_or_multipotent_differentiating>primitive_differentiating>primitive>embryonic>neoplasms>tumor_classification>
527|mixed embryonal adenocarcinoma and teratoma of testis|C6351000|totipotent_or_multipotent_differentiating>primitive_differentiating>primitive>embryonic>neoplasms>tumor_classification>
528|testis with mixed embryonal ca and teratoma|C6351000|totipotent_or_multipotent_differentiating>primitive_differentiating>primitive>embryonic>neoplasms>tumor_classification>
529|mixed embryonal ca and teratoma arising in testis|C6351000|totipotent_or_multipotent_differentiating>primitive_differentiating>primitive>embryonic>neoplasms>tumor_classification>
530|mixed embryonal ca and teratoma involving testis|C6351000|totipotent_or_multipotent_differentiating>primitive_differentiating>primitive>embryonic>neoplasms>tumor_classification>
531|mixed embryonal ca and teratoma arising from testis|C6351000|totipotent_or_multipotent_differentiating>primitive_differentiating>primitive>embryonic>neoplasms>tumor_classification>
532|mixed embryonal ca and teratoma of testis|C6351000|totipotent_or_multipotent_differentiating>primitive_differentiating>primitive>embryonic>neoplasms>tumor_classification>
533|testis with mixed embryonal cancer and teratoma|C6351000|totipotent_or_multipotent_differentiating>primitive_differentiating>primitive>embryonic>neoplasms>tumor_classification>
534|mixed embryonal cancer and teratoma arising in testis|C6351000|totipotent_or_multipotent_differentiating>primitive_differentiating>primitive>embryonic>neoplasms>tumor_classification>
535|mixed embryonal cancer and teratoma involving testis|C6351000|totipotent_or_multipotent_differentiating>primitive_differentiating>primitive>embryonic>neoplasms>tumor_classification>
536|mixed embryonal cancer and teratoma arising from testis|C6351000|totipotent_or_multipotent_differentiating>primitive_differentiating>primitive>embryonic>neoplasms>tumor_classification>
537|mixed embryonal cancer and teratoma of testis|C6351000|totipotent_or_multipotent_differentiating>primitive_differentiating>primitive>embryonic>neoplasms>tumor_classification>
538|testis with mixed embryonal carcinoma and teratoma|C6351000|totipotent_or_multipotent_differentiating>primitive_differentiating>primitive>embryonic>neoplasms>tumor_classification>
539|mixed embryonal carcinoma and teratoma arising in testis|C6351000|totipotent_or_multipotent_differentiating>primitive_differentiating>primitive>embryonic>neoplasms>tumor_classification>
540|mixed embryonal carcinoma and teratoma involving testis|C6351000|totipotent_or_multipotent_differentiating>primitive_differentiating>primitive>embryonic>neoplasms>tumor_classification>
541|mixed embryonal carcinoma and teratoma arising from testis|C6351000|totipotent_or_multipotent_differentiating>primitive_differentiating>primitive>embryonic>neoplasms>tumor_classification>
542|mixed embryonal carcinoma and teratoma of testis|C6351000|totipotent_or_multipotent_differentiating>primitive_differentiating>primitive>embryonic>neoplasms>tumor_classification>
543|mixed embryonal carcinoma and teratoma arising in the testis|C6351000|totipotent_or_multipotent_differentiating>primitive_differentiating>primitive>embryonic>neoplasms>tumor_classification>
544|mixed embryonal carcinoma and teratoma involving the testis|C6351000|totipotent_or_multipotent_differentiating>primitive_differentiating>primitive>embryonic>neoplasms>tumor_classification>
545|mixed embryonal carcinoma and teratoma arising from the testis|C6351000|totipotent_or_multipotent_differentiating>primitive_differentiating>primitive>embryonic>neoplasms>tumor_classification>
546|testicular mixed embryonal adenoca and teratoma|C6351000|totipotent_or_multipotent_differentiating>primitive_differentiating>primitive>embryonic>neoplasms>tumor_classification>
547|testicular mixed embryonal adenocarcinoma and teratoma|C6351000|totipotent_or_multipotent_differentiating>primitive_differentiating>primitive>embryonic>neoplasms>tumor_classification>
548|testicular mixed embryonal ca and teratoma|C6351000|totipotent_or_multipotent_differentiating>primitive_differentiating>primitive>embryonic>neoplasms>tumor_classification>
549|testicular mixed embryonal cancer and teratoma|C6351000|totipotent_or_multipotent_differentiating>primitive_differentiating>primitive>embryonic>neoplasms>tumor_classification>
550|testicular mixed embryonal carcinoma and teratoma|C6351000|totipotent_or_multipotent_differentiating>primitive_differentiating>primitive>embryonic>neoplasms>tumor_classification>
551|testis mixed embryonal carcinoma and teratoma|C6351000|totipotent_or_multipotent_differentiating>primitive_differentiating>primitive>embryonic>neoplasms>tumor_classification>
552|testis with mixed embryonal adenoca and teratoma with seminoma|C6352000|totipotent_or_multipotent_differentiating>primitive_differentiating>primitive>embryonic>neoplasms>tumor_classification>
553|mixed embryonal adenoca and teratoma with seminoma arising in testis|C6352000|totipotent_or_multipotent_differentiating>primitive_differentiating>primitive>embryonic>neoplasms>tumor_classification>
554|mixed embryonal adenoca and teratoma with seminoma involving testis|C6352000|totipotent_or_multipotent_differentiating>primitive_differentiating>primitive>embryonic>neoplasms>tumor_classification>
555|mixed embryonal adenoca and teratoma with seminoma arising from testis|C6352000|totipotent_or_multipotent_differentiating>primitive_differentiating>primitive>embryonic>neoplasms>tumor_classification>
556|mixed embryonal adenoca and teratoma with seminoma of testis|C6352000|totipotent_or_multipotent_differentiating>primitive_differentiating>primitive>embryonic>neoplasms>tumor_classification>
557|testis with mixed embryonal adenocarcinoma and teratoma with seminoma|C6352000|totipotent_or_multipotent_differentiating>primitive_differentiating>primitive>embryonic>neoplasms>tumor_classification>
558|mixed embryonal adenocarcinoma and teratoma with seminoma arising in testis|C6352000|totipotent_or_multipotent_differentiating>primitive_differentiating>primitive>embryonic>neoplasms>tumor_classification>
559|mixed embryonal adenocarcinoma and teratoma with seminoma involving testis|C6352000|totipotent_or_multipotent_differentiating>primitive_differentiating>primitive>embryonic>neoplasms>tumor_classification>
560|mixed embryonal adenocarcinoma and teratoma with seminoma arising from testis|C6352000|totipotent_or_multipotent_differentiating>primitive_differentiating>primitive>embryonic>neoplasms>tumor_classification>
561|mixed embryonal adenocarcinoma and teratoma with seminoma of testis|C6352000|totipotent_or_multipotent_differentiating>primitive_differentiating>primitive>embryonic>neoplasms>tumor_classification>
562|testis with mixed embryonal ca and teratoma with seminoma|C6352000|totipotent_or_multipotent_differentiating>primitive_differentiating>primitive>embryonic>neoplasms>tumor_classification>
563|mixed embryonal ca and teratoma with seminoma arising in testis|C6352000|totipotent_or_multipotent_differentiating>primitive_differentiating>primitive>embryonic>neoplasms>tumor_classification>
564|mixed embryonal ca and teratoma with seminoma involving testis|C6352000|totipotent_or_multipotent_differentiating>primitive_differentiating>primitive>embryonic>neoplasms>tumor_classification>
565|mixed embryonal ca and teratoma with seminoma arising from testis|C6352000|totipotent_or_multipotent_differentiating>primitive_differentiating>primitive>embryonic>neoplasms>tumor_classification>
566|mixed embryonal ca and teratoma with seminoma of testis|C6352000|totipotent_or_multipotent_differentiating>primitive_differentiating>primitive>embryonic>neoplasms>tumor_classification>
567|testis with mixed embryonal cancer and teratoma with seminoma|C6352000|totipotent_or_multipotent_differentiating>primitive_differentiating>primitive>embryonic>neoplasms>tumor_classification>
568|mixed embryonal cancer and teratoma with seminoma arising in testis|C6352000|totipotent_or_multipotent_differentiating>primitive_differentiating>primitive>embryonic>neoplasms>tumor_classification>
569|mixed embryonal cancer and teratoma with seminoma involving testis|C6352000|totipotent_or_multipotent_differentiating>primitive_differentiating>primitive>embryonic>neoplasms>tumor_classification>
570|mixed embryonal cancer and teratoma with seminoma arising from testis|C6352000|totipotent_or_multipotent_differentiating>primitive_differentiating>primitive>embryonic>neoplasms>tumor_classification>
571|mixed embryonal cancer and teratoma with seminoma of testis|C6352000|totipotent_or_multipotent_differentiating>primitive_differentiating>primitive>embryonic>neoplasms>tumor_classification>
572|testis with mixed embryonal carcinoma and teratoma with seminoma|C6352000|totipotent_or_multipotent_differentiating>primitive_differentiating>primitive>embryonic>neoplasms>tumor_classification>
573|mixed embryonal carcinoma and teratoma with seminoma arising in testis|C6352000|totipotent_or_multipotent_differentiating>primitive_differentiating>primitive>embryonic>neoplasms>tumor_classification>
574|mixed embryonal carcinoma and teratoma with seminoma involving testis|C6352000|totipotent_or_multipotent_differentiating>primitive_differentiating>primitive>embryonic>neoplasms>tumor_classification>
575|mixed embryonal carcinoma and teratoma with seminoma arising from testis|C6352000|totipotent_or_multipotent_differentiating>primitive_differentiating>primitive>embryonic>neoplasms>tumor_classification>
576|mixed embryonal carcinoma and teratoma with seminoma of testis|C6352000|totipotent_or_multipotent_differentiating>primitive_differentiating>primitive>embryonic>neoplasms>tumor_classification>
577|mixed embryonal carcinoma and teratoma with seminoma arising in the testis|C6352000|totipotent_or_multipotent_differentiating>primitive_differentiating>primitive>embryonic>neoplasms>tumor_classification>
578|mixed embryonal carcinoma and teratoma with seminoma involving the testis|C6352000|totipotent_or_multipotent_differentiating>primitive_differentiating>primitive>embryonic>neoplasms>tumor_classification>
579|mixed embryonal carcinoma and teratoma with seminoma arising from the testis|C6352000|totipotent_or_multipotent_differentiating>primitive_differentiating>primitive>embryonic>neoplasms>tumor_classification>
580|testicular mixed embryonal adenoca and teratoma with seminoma|C6352000|totipotent_or_multipotent_differentiating>primitive_differentiating>primitive>embryonic>neoplasms>tumor_classification>
581|testicular mixed embryonal adenocarcinoma and teratoma with seminoma|C6352000|totipotent_or_multipotent_differentiating>primitive_differentiating>primitive>embryonic>neoplasms>tumor_classification>
582|testicular mixed embryonal ca and teratoma with seminoma|C6352000|totipotent_or_multipotent_differentiating>primitive_differentiating>primitive>embryonic>neoplasms>tumor_classification>
583|testicular mixed embryonal cancer and teratoma with seminoma|C6352000|totipotent_or_multipotent_differentiating>primitive_differentiating>primitive>embryonic>neoplasms>tumor_classification>
584|testicular mixed embryonal carcinoma and teratoma with seminoma|C6352000|totipotent_or_multipotent_differentiating>primitive_differentiating>primitive>embryonic>neoplasms>tumor_classification>
585|testis mixed embryonal carcinoma and teratoma with seminoma|C6352000|totipotent_or_multipotent_differentiating>primitive_differentiating>primitive>embryonic>neoplasms>tumor_classification>
586|testis with immature teratoma|C6353000|totipotent_or_multipotent_differentiating>primitive_differentiating>primitive>embryonic>neoplasms>tumor_classification>
587|immature teratoma arising in testis|C6353000|totipotent_or_multipotent_differentiating>primitive_differentiating>primitive>embryonic>neoplasms>tumor_classification>
588|immature teratoma involving testis|C6353000|totipotent_or_multipotent_differentiating>primitive_differentiating>primitive>embryonic>neoplasms>tumor_classification>
589|immature teratoma arising from testis|C6353000|totipotent_or_multipotent_differentiating>primitive_differentiating>primitive>embryonic>neoplasms>tumor_classification>
590|immature teratoma of testis|C6353000|totipotent_or_multipotent_differentiating>primitive_differentiating>primitive>embryonic>neoplasms>tumor_classification>
591|immature teratoma arising in the testis|C6353000|totipotent_or_multipotent_differentiating>primitive_differentiating>primitive>embryonic>neoplasms>tumor_classification>
592|immature teratoma involving the testis|C6353000|totipotent_or_multipotent_differentiating>primitive_differentiating>primitive>embryonic>neoplasms>tumor_classification>
593|immature teratoma arising from the testis|C6353000|totipotent_or_multipotent_differentiating>primitive_differentiating>primitive>embryonic>neoplasms>tumor_classification>
594|immature testicular teratoma|C6353000|totipotent_or_multipotent_differentiating>primitive_differentiating>primitive>embryonic>neoplasms>tumor_classification>
595|testis with malignant teratoma|C6353000|totipotent_or_multipotent_differentiating>primitive_differentiating>primitive>embryonic>neoplasms>tumor_classification>
596|malignant teratoma arising in testis|C6353000|totipotent_or_multipotent_differentiating>primitive_differentiating>primitive>embryonic>neoplasms>tumor_classification>
597|malignant teratoma involving testis|C6353000|totipotent_or_multipotent_differentiating>primitive_differentiating>primitive>embryonic>neoplasms>tumor_classification>
598|malignant teratoma arising from testis|C6353000|totipotent_or_multipotent_differentiating>primitive_differentiating>primitive>embryonic>neoplasms>tumor_classification>
599|malignant teratoma of testis|C6353000|totipotent_or_multipotent_differentiating>primitive_differentiating>primitive>embryonic>neoplasms>tumor_classification>
600|malignant teratoma arising in the testis|C6353000|totipotent_or_multipotent_differentiating>primitive_differentiating>primitive>embryonic>neoplasms>tumor_classification>
601|malignant teratoma involving the testis|C6353000|totipotent_or_multipotent_differentiating>primitive_differentiating>primitive>embryonic>neoplasms>tumor_classification>
602|malignant teratoma arising from the testis|C6353000|totipotent_or_multipotent_differentiating>primitive_differentiating>primitive>embryonic>neoplasms>tumor_classification>
603|malignant testicular teratoma|C6353000|totipotent_or_multipotent_differentiating>primitive_differentiating>primitive>embryonic>neoplasms>tumor_classification>
604|testicular immature teratoma|C6353000|totipotent_or_multipotent_differentiating>primitive_differentiating>primitive>embryonic>neoplasms>tumor_classification>
605|testicular malignant teratoma|C6353000|totipotent_or_multipotent_differentiating>primitive_differentiating>primitive>embryonic>neoplasms>tumor_classification>
606|testis immature teratoma|C6353000|totipotent_or_multipotent_differentiating>primitive_differentiating>primitive>embryonic>neoplasms>tumor_classification>
607|testis malignant teratoma|C6353000|totipotent_or_multipotent_differentiating>primitive_differentiating>primitive>embryonic>neoplasms>tumor_classification>
608|testis with mature teratoma|C6355000|totipotent_or_multipotent_differentiating>primitive_differentiating>primitive>embryonic>neoplasms>tumor_classification>
609|mature teratoma arising in testis|C6355000|totipotent_or_multipotent_differentiating>primitive_differentiating>primitive>embryonic>neoplasms>tumor_classification>
610|mature teratoma involving testis|C6355000|totipotent_or_multipotent_differentiating>primitive_differentiating>primitive>embryonic>neoplasms>tumor_classification>
611|mature teratoma arising from testis|C6355000|totipotent_or_multipotent_differentiating>primitive_differentiating>primitive>embryonic>neoplasms>tumor_classification>
612|mature teratoma of testis|C6355000|totipotent_or_multipotent_differentiating>primitive_differentiating>primitive>embryonic>neoplasms>tumor_classification>
613|mature teratoma arising in the testis|C6355000|totipotent_or_multipotent_differentiating>primitive_differentiating>primitive>embryonic>neoplasms>tumor_classification>
614|mature teratoma involving the testis|C6355000|totipotent_or_multipotent_differentiating>primitive_differentiating>primitive>embryonic>neoplasms>tumor_classification>
615|mature teratoma arising from the testis|C6355000|totipotent_or_multipotent_differentiating>primitive_differentiating>primitive>embryonic>neoplasms>tumor_classification>
616|mature testicular teratoma|C6355000|totipotent_or_multipotent_differentiating>primitive_differentiating>primitive>embryonic>neoplasms>tumor_classification>
617|testicular mature teratoma|C6355000|totipotent_or_multipotent_differentiating>primitive_differentiating>primitive>embryonic>neoplasms>tumor_classification>
618|testis mature teratoma|C6355000|totipotent_or_multipotent_differentiating>primitive_differentiating>primitive>embryonic>neoplasms>tumor_classification>
619|mediastinal teratoma|C6438000|totipotent_or_multipotent_differentiating>primitive_differentiating>primitive>embryonic>neoplasms>tumor_classification>
620|mediastinum teratoma|C6438000|totipotent_or_multipotent_differentiating>primitive_differentiating>primitive>embryonic>neoplasms>tumor_classification>
621|mediastinum with teratoma|C6438000|totipotent_or_multipotent_differentiating>primitive_differentiating>primitive>embryonic>neoplasms>tumor_classification>
622|teratoma arising in mediastinum|C6438000|totipotent_or_multipotent_differentiating>primitive_differentiating>primitive>embryonic>neoplasms>tumor_classification>
623|teratoma involving mediastinum|C6438000|totipotent_or_multipotent_differentiating>primitive_differentiating>primitive>embryonic>neoplasms>tumor_classification>
624|teratoma arising from mediastinum|C6438000|totipotent_or_multipotent_differentiating>primitive_differentiating>primitive>embryonic>neoplasms>tumor_classification>
625|teratoma of mediastinum|C6438000|totipotent_or_multipotent_differentiating>primitive_differentiating>primitive>embryonic>neoplasms>tumor_classification>
626|teratoma arising in the mediastinum|C6438000|totipotent_or_multipotent_differentiating>primitive_differentiating>primitive>embryonic>neoplasms>tumor_classification>
627|teratoma involving the mediastinum|C6438000|totipotent_or_multipotent_differentiating>primitive_differentiating>primitive>embryonic>neoplasms>tumor_classification>
628|teratoma arising from the mediastinum|C6438000|totipotent_or_multipotent_differentiating>primitive_differentiating>primitive>embryonic>neoplasms>tumor_classification>
629|testis with childhood teratoma|C6540000|totipotent_or_multipotent_differentiating>primitive_differentiating>primitive>embryonic>neoplasms>tumor_classification>
630|childhood teratoma arising in testis|C6540000|totipotent_or_multipotent_differentiating>primitive_differentiating>primitive>embryonic>neoplasms>tumor_classification>
631|childhood teratoma involving testis|C6540000|totipotent_or_multipotent_differentiating>primitive_differentiating>primitive>embryonic>neoplasms>tumor_classification>
632|childhood teratoma arising from testis|C6540000|totipotent_or_multipotent_differentiating>primitive_differentiating>primitive>embryonic>neoplasms>tumor_classification>
633|childhood teratoma of testis|C6540000|totipotent_or_multipotent_differentiating>primitive_differentiating>primitive>embryonic>neoplasms>tumor_classification>
634|childhood teratoma arising in the testis|C6540000|totipotent_or_multipotent_differentiating>primitive_differentiating>primitive>embryonic>neoplasms>tumor_classification>
635|childhood teratoma involving the testis|C6540000|totipotent_or_multipotent_differentiating>primitive_differentiating>primitive>embryonic>neoplasms>tumor_classification>
636|childhood teratoma arising from the testis|C6540000|totipotent_or_multipotent_differentiating>primitive_differentiating>primitive>embryonic>neoplasms>tumor_classification>
637|childhood testicular teratoma|C6540000|totipotent_or_multipotent_differentiating>primitive_differentiating>primitive>embryonic>neoplasms>tumor_classification>
638|pediatric testicular teratoma|C6540000|totipotent_or_multipotent_differentiating>primitive_differentiating>primitive>embryonic>neoplasms>tumor_classification>
639|testicular childhood teratoma|C6540000|totipotent_or_multipotent_differentiating>primitive_differentiating>primitive>embryonic>neoplasms>tumor_classification>
640|testis childhood teratoma|C6540000|totipotent_or_multipotent_differentiating>primitive_differentiating>primitive>embryonic>neoplasms>tumor_classification>
641|testis with childhood embryonal adenoca|C6545000|totipotent_or_multipotent_differentiating>primitive_differentiating>primitive>embryonic>neoplasms>tumor_classification>
642|childhood embryonal adenoca arising in testis|C6545000|totipotent_or_multipotent_differentiating>primitive_differentiating>primitive>embryonic>neoplasms>tumor_classification>
643|childhood embryonal adenoca involving testis|C6545000|totipotent_or_multipotent_differentiating>primitive_differentiating>primitive>embryonic>neoplasms>tumor_classification>
644|childhood embryonal adenoca arising from testis|C6545000|totipotent_or_multipotent_differentiating>primitive_differentiating>primitive>embryonic>neoplasms>tumor_classification>
645|childhood embryonal adenoca of testis|C6545000|totipotent_or_multipotent_differentiating>primitive_differentiating>primitive>embryonic>neoplasms>tumor_classification>
646|testis with childhood embryonal adenocarcinoma|C6545000|totipotent_or_multipotent_differentiating>primitive_differentiating>primitive>embryonic>neoplasms>tumor_classification>
647|childhood embryonal adenocarcinoma arising in testis|C6545000|totipotent_or_multipotent_differentiating>primitive_differentiating>primitive>embryonic>neoplasms>tumor_classification>
648|childhood embryonal adenocarcinoma involving testis|C6545000|totipotent_or_multipotent_differentiating>primitive_differentiating>primitive>embryonic>neoplasms>tumor_classification>
649|childhood embryonal adenocarcinoma arising from testis|C6545000|totipotent_or_multipotent_differentiating>primitive_differentiating>primitive>embryonic>neoplasms>tumor_classification>
650|childhood embryonal adenocarcinoma of testis|C6545000|totipotent_or_multipotent_differentiating>primitive_differentiating>primitive>embryonic>neoplasms>tumor_classification>
651|testis with childhood embryonal ca|C6545000|totipotent_or_multipotent_differentiating>primitive_differentiating>primitive>embryonic>neoplasms>tumor_classification>
652|childhood embryonal ca arising in testis|C6545000|totipotent_or_multipotent_differentiating>primitive_differentiating>primitive>embryonic>neoplasms>tumor_classification>
653|childhood embryonal ca involving testis|C6545000|totipotent_or_multipotent_differentiating>primitive_differentiating>primitive>embryonic>neoplasms>tumor_classification>
654|childhood embryonal ca arising from testis|C6545000|totipotent_or_multipotent_differentiating>primitive_differentiating>primitive>embryonic>neoplasms>tumor_classification>
655|childhood embryonal ca of testis|C6545000|totipotent_or_multipotent_differentiating>primitive_differentiating>primitive>embryonic>neoplasms>tumor_classification>
656|testis with childhood embryonal cancer|C6545000|totipotent_or_multipotent_differentiating>primitive_differentiating>primitive>embryonic>neoplasms>tumor_classification>
657|childhood embryonal cancer arising in testis|C6545000|totipotent_or_multipotent_differentiating>primitive_differentiating>primitive>embryonic>neoplasms>tumor_classification>
658|childhood embryonal cancer involving testis|C6545000|totipotent_or_multipotent_differentiating>primitive_differentiating>primitive>embryonic>neoplasms>tumor_classification>
659|childhood embryonal cancer arising from testis|C6545000|totipotent_or_multipotent_differentiating>primitive_differentiating>primitive>embryonic>neoplasms>tumor_classification>
660|childhood embryonal cancer of testis|C6545000|totipotent_or_multipotent_differentiating>primitive_differentiating>primitive>embryonic>neoplasms>tumor_classification>
661|testis with childhood embryonal carcinoma|C6545000|totipotent_or_multipotent_differentiating>primitive_differentiating>primitive>embryonic>neoplasms>tumor_classification>
662|childhood embryonal carcinoma arising in testis|C6545000|totipotent_or_multipotent_differentiating>primitive_differentiating>primitive>embryonic>neoplasms>tumor_classification>
663|childhood embryonal carcinoma involving testis|C6545000|totipotent_or_multipotent_differentiating>primitive_differentiating>primitive>embryonic>neoplasms>tumor_classification>
664|childhood embryonal carcinoma arising from testis|C6545000|totipotent_or_multipotent_differentiating>primitive_differentiating>primitive>embryonic>neoplasms>tumor_classification>
665|childhood embryonal carcinoma of testis|C6545000|totipotent_or_multipotent_differentiating>primitive_differentiating>primitive>embryonic>neoplasms>tumor_classification>
666|childhood embryonal carcinoma arising in the testis|C6545000|totipotent_or_multipotent_differentiating>primitive_differentiating>primitive>embryonic>neoplasms>tumor_classification>
667|childhood embryonal carcinoma involving the testis|C6545000|totipotent_or_multipotent_differentiating>primitive_differentiating>primitive>embryonic>neoplasms>tumor_classification>
668|childhood embryonal carcinoma arising from the testis|C6545000|totipotent_or_multipotent_differentiating>primitive_differentiating>primitive>embryonic>neoplasms>tumor_classification>
669|childhood testicular embryonal adenoca|C6545000|totipotent_or_multipotent_differentiating>primitive_differentiating>primitive>embryonic>neoplasms>tumor_classification>
670|childhood testicular embryonal adenocarcinoma|C6545000|totipotent_or_multipotent_differentiating>primitive_differentiating>primitive>embryonic>neoplasms>tumor_classification>
671|childhood testicular embryonal ca|C6545000|totipotent_or_multipotent_differentiating>primitive_differentiating>primitive>embryonic>neoplasms>tumor_classification>
672|childhood testicular embryonal cancer|C6545000|totipotent_or_multipotent_differentiating>primitive_differentiating>primitive>embryonic>neoplasms>tumor_classification>
673|childhood testicular embryonal carcinoma|C6545000|totipotent_or_multipotent_differentiating>primitive_differentiating>primitive>embryonic>neoplasms>tumor_classification>
674|testis with pediatric embryonal adenoca|C6545000|totipotent_or_multipotent_differentiating>primitive_differentiating>primitive>embryonic>neoplasms>tumor_classification>
675|pediatric embryonal adenoca arising in testis|C6545000|totipotent_or_multipotent_differentiating>primitive_differentiating>primitive>embryonic>neoplasms>tumor_classification>
676|pediatric embryonal adenoca involving testis|C6545000|totipotent_or_multipotent_differentiating>primitive_differentiating>primitive>embryonic>neoplasms>tumor_classification>
677|pediatric embryonal adenoca arising from testis|C6545000|totipotent_or_multipotent_differentiating>primitive_differentiating>primitive>embryonic>neoplasms>tumor_classification>
678|pediatric embryonal adenoca of testis|C6545000|totipotent_or_multipotent_differentiating>primitive_differentiating>primitive>embryonic>neoplasms>tumor_classification>
679|testis with pediatric embryonal adenocarcinoma|C6545000|totipotent_or_multipotent_differentiating>primitive_differentiating>primitive>embryonic>neoplasms>tumor_classification>
680|pediatric embryonal adenocarcinoma arising in testis|C6545000|totipotent_or_multipotent_differentiating>primitive_differentiating>primitive>embryonic>neoplasms>tumor_classification>
681|pediatric embryonal adenocarcinoma involving testis|C6545000|totipotent_or_multipotent_differentiating>primitive_differentiating>primitive>embryonic>neoplasms>tumor_classification>
682|pediatric embryonal adenocarcinoma arising from testis|C6545000|totipotent_or_multipotent_differentiating>primitive_differentiating>primitive>embryonic>neoplasms>tumor_classification>
683|pediatric embryonal adenocarcinoma of testis|C6545000|totipotent_or_multipotent_differentiating>primitive_differentiating>primitive>embryonic>neoplasms>tumor_classification>
684|testis with pediatric embryonal ca|C6545000|totipotent_or_multipotent_differentiating>primitive_differentiating>primitive>embryonic>neoplasms>tumor_classification>
685|pediatric embryonal ca arising in testis|C6545000|totipotent_or_multipotent_differentiating>primitive_differentiating>primitive>embryonic>neoplasms>tumor_classification>
686|pediatric embryonal ca involving testis|C6545000|totipotent_or_multipotent_differentiating>primitive_differentiating>primitive>embryonic>neoplasms>tumor_classification>
687|pediatric embryonal ca arising from testis|C6545000|totipotent_or_multipotent_differentiating>primitive_differentiating>primitive>embryonic>neoplasms>tumor_classification>
688|pediatric embryonal ca of testis|C6545000|totipotent_or_multipotent_differentiating>primitive_differentiating>primitive>embryonic>neoplasms>tumor_classification>
689|testis with pediatric embryonal cancer|C6545000|totipotent_or_multipotent_differentiating>primitive_differentiating>primitive>embryonic>neoplasms>tumor_classification>
690|pediatric embryonal cancer arising in testis|C6545000|totipotent_or_multipotent_differentiating>primitive_differentiating>primitive>embryonic>neoplasms>tumor_classification>
691|pediatric embryonal cancer involving testis|C6545000|totipotent_or_multipotent_differentiating>primitive_differentiating>primitive>embryonic>neoplasms>tumor_classification>
692|pediatric embryonal cancer arising from testis|C6545000|totipotent_or_multipotent_differentiating>primitive_differentiating>primitive>embryonic>neoplasms>tumor_classification>
693|pediatric embryonal cancer of testis|C6545000|totipotent_or_multipotent_differentiating>primitive_differentiating>primitive>embryonic>neoplasms>tumor_classification>
694|testis with pediatric embryonal carcinoma|C6545000|totipotent_or_multipotent_differentiating>primitive_differentiating>primitive>embryonic>neoplasms>tumor_classification>
695|pediatric embryonal carcinoma arising in testis|C6545000|totipotent_or_multipotent_differentiating>primitive_differentiating>primitive>embryonic>neoplasms>tumor_classification>
696|pediatric embryonal carcinoma involving testis|C6545000|totipotent_or_multipotent_differentiating>primitive_differentiating>primitive>embryonic>neoplasms>tumor_classification>
697|pediatric embryonal carcinoma arising from testis|C6545000|totipotent_or_multipotent_differentiating>primitive_differentiating>primitive>embryonic>neoplasms>tumor_classification>
698|pediatric embryonal carcinoma of testis|C6545000|totipotent_or_multipotent_differentiating>primitive_differentiating>primitive>embryonic>neoplasms>tumor_classification>
699|pediatric embryonal carcinoma arising in the testis|C6545000|totipotent_or_multipotent_differentiating>primitive_differentiating>primitive>embryonic>neoplasms>tumor_classification>
700|pediatric embryonal carcinoma involving the testis|C6545000|totipotent_or_multipotent_differentiating>primitive_differentiating>primitive>embryonic>neoplasms>tumor_classification>
701|pediatric embryonal carcinoma arising from the testis|C6545000|totipotent_or_multipotent_differentiating>primitive_differentiating>primitive>embryonic>neoplasms>tumor_classification>
702|pediatric testicular embryonal adenoca|C6545000|totipotent_or_multipotent_differentiating>primitive_differentiating>primitive>embryonic>neoplasms>tumor_classification>
703|pediatric testicular embryonal adenocarcinoma|C6545000|totipotent_or_multipotent_differentiating>primitive_differentiating>primitive>embryonic>neoplasms>tumor_classification>
704|pediatric testicular embryonal ca|C6545000|totipotent_or_multipotent_differentiating>primitive_differentiating>primitive>embryonic>neoplasms>tumor_classification>
705|pediatric testicular embryonal cancer|C6545000|totipotent_or_multipotent_differentiating>primitive_differentiating>primitive>embryonic>neoplasms>tumor_classification>
706|pediatric testicular embryonal carcinoma|C6545000|totipotent_or_multipotent_differentiating>primitive_differentiating>primitive>embryonic>neoplasms>tumor_classification>
707|testicular childhood embryonal carcinoma|C6545000|totipotent_or_multipotent_differentiating>primitive_differentiating>primitive>embryonic>neoplasms>tumor_classification>
708|testicular pediatric embryonal carcinoma|C6545000|totipotent_or_multipotent_differentiating>primitive_differentiating>primitive>embryonic>neoplasms>tumor_classification>
709|testis childhood embryonal carcinoma|C6545000|totipotent_or_multipotent_differentiating>primitive_differentiating>primitive>embryonic>neoplasms>tumor_classification>
710|testis pediatric embryonal carcinoma|C6545000|totipotent_or_multipotent_differentiating>primitive_differentiating>primitive>embryonic>neoplasms>tumor_classification>
711|ovary with childhood embryonal adenoca|C6546000|totipotent_or_multipotent_differentiating>primitive_differentiating>primitive>embryonic>neoplasms>tumor_classification>
712|childhood embryonal adenoca arising in ovary|C6546000|totipotent_or_multipotent_differentiating>primitive_differentiating>primitive>embryonic>neoplasms>tumor_classification>
713|childhood embryonal adenoca involving ovary|C6546000|totipotent_or_multipotent_differentiating>primitive_differentiating>primitive>embryonic>neoplasms>tumor_classification>
714|childhood embryonal adenoca arising from ovary|C6546000|totipotent_or_multipotent_differentiating>primitive_differentiating>primitive>embryonic>neoplasms>tumor_classification>
715|childhood embryonal adenoca of ovary|C6546000|totipotent_or_multipotent_differentiating>primitive_differentiating>primitive>embryonic>neoplasms>tumor_classification>
716|ovary with childhood embryonal adenocarcinoma|C6546000|totipotent_or_multipotent_differentiating>primitive_differentiating>primitive>embryonic>neoplasms>tumor_classification>
717|childhood embryonal adenocarcinoma arising in ovary|C6546000|totipotent_or_multipotent_differentiating>primitive_differentiating>primitive>embryonic>neoplasms>tumor_classification>
718|childhood embryonal adenocarcinoma involving ovary|C6546000|totipotent_or_multipotent_differentiating>primitive_differentiating>primitive>embryonic>neoplasms>tumor_classification>
719|childhood embryonal adenocarcinoma arising from ovary|C6546000|totipotent_or_multipotent_differentiating>primitive_differentiating>primitive>embryonic>neoplasms>tumor_classification>
720|childhood embryonal adenocarcinoma of ovary|C6546000|totipotent_or_multipotent_differentiating>primitive_differentiating>primitive>embryonic>neoplasms>tumor_classification>
721|ovary with childhood embryonal ca|C6546000|totipotent_or_multipotent_differentiating>primitive_differentiating>primitive>embryonic>neoplasms>tumor_classification>
722|childhood embryonal ca arising in ovary|C6546000|totipotent_or_multipotent_differentiating>primitive_differentiating>primitive>embryonic>neoplasms>tumor_classification>
723|childhood embryonal ca involving ovary|C6546000|totipotent_or_multipotent_differentiating>primitive_differentiating>primitive>embryonic>neoplasms>tumor_classification>
724|childhood embryonal ca arising from ovary|C6546000|totipotent_or_multipotent_differentiating>primitive_differentiating>primitive>embryonic>neoplasms>tumor_classification>
725|childhood embryonal ca of ovary|C6546000|totipotent_or_multipotent_differentiating>primitive_differentiating>primitive>embryonic>neoplasms>tumor_classification>
726|ovary with childhood embryonal cancer|C6546000|totipotent_or_multipotent_differentiating>primitive_differentiating>primitive>embryonic>neoplasms>tumor_classification>
727|childhood embryonal cancer arising in ovary|C6546000|totipotent_or_multipotent_differentiating>primitive_differentiating>primitive>embryonic>neoplasms>tumor_classification>
728|childhood embryonal cancer involving ovary|C6546000|totipotent_or_multipotent_differentiating>primitive_differentiating>primitive>embryonic>neoplasms>tumor_classification>
729|childhood embryonal cancer arising from ovary|C6546000|totipotent_or_multipotent_differentiating>primitive_differentiating>primitive>embryonic>neoplasms>tumor_classification>
730|childhood embryonal cancer of ovary|C6546000|totipotent_or_multipotent_differentiating>primitive_differentiating>primitive>embryonic>neoplasms>tumor_classification>
731|ovary with childhood embryonal carcinoma|C6546000|totipotent_or_multipotent_differentiating>primitive_differentiating>primitive>embryonic>neoplasms>tumor_classification>
732|childhood embryonal carcinoma arising in ovary|C6546000|totipotent_or_multipotent_differentiating>primitive_differentiating>primitive>embryonic>neoplasms>tumor_classification>
733|childhood embryonal carcinoma involving ovary|C6546000|totipotent_or_multipotent_differentiating>primitive_differentiating>primitive>embryonic>neoplasms>tumor_classification>
734|childhood embryonal carcinoma arising from ovary|C6546000|totipotent_or_multipotent_differentiating>primitive_differentiating>primitive>embryonic>neoplasms>tumor_classification>
735|childhood embryonal carcinoma of ovary|C6546000|totipotent_or_multipotent_differentiating>primitive_differentiating>primitive>embryonic>neoplasms>tumor_classification>
736|childhood embryonal carcinoma arising in the ovary|C6546000|totipotent_or_multipotent_differentiating>primitive_differentiating>primitive>embryonic>neoplasms>tumor_classification>
737|childhood embryonal carcinoma involving the ovary|C6546000|totipotent_or_multipotent_differentiating>primitive_differentiating>primitive>embryonic>neoplasms>tumor_classification>
738|childhood embryonal carcinoma arising from the ovary|C6546000|totipotent_or_multipotent_differentiating>primitive_differentiating>primitive>embryonic>neoplasms>tumor_classification>
739|childhood ovarian embryonal adenoca|C6546000|totipotent_or_multipotent_differentiating>primitive_differentiating>primitive>embryonic>neoplasms>tumor_classification>
740|childhood ovarian embryonal adenocarcinoma|C6546000|totipotent_or_multipotent_differentiating>primitive_differentiating>primitive>embryonic>neoplasms>tumor_classification>
741|childhood ovarian embryonal ca|C6546000|totipotent_or_multipotent_differentiating>primitive_differentiating>primitive>embryonic>neoplasms>tumor_classification>
742|childhood ovarian embryonal cancer|C6546000|totipotent_or_multipotent_differentiating>primitive_differentiating>primitive>embryonic>neoplasms>tumor_classification>
743|childhood ovarian embryonal carcinoma|C6546000|totipotent_or_multipotent_differentiating>primitive_differentiating>primitive>embryonic>neoplasms>tumor_classification>
744|ovarian childhood embryonal carcinoma|C6546000|totipotent_or_multipotent_differentiating>primitive_differentiating>primitive>embryonic>neoplasms>tumor_classification>
745|ovarian pediatric embryonal carcinoma|C6546000|totipotent_or_multipotent_differentiating>primitive_differentiating>primitive>embryonic>neoplasms>tumor_classification>
746|ovary childhood embryonal carcinoma|C6546000|totipotent_or_multipotent_differentiating>primitive_differentiating>primitive>embryonic>neoplasms>tumor_classification>
747|ovary pediatric embryonal carcinoma|C6546000|totipotent_or_multipotent_differentiating>primitive_differentiating>primitive>embryonic>neoplasms>tumor_classification>
748|ovary with pediatric embryonal adenoca|C6546000|totipotent_or_multipotent_differentiating>primitive_differentiating>primitive>embryonic>neoplasms>tumor_classification>
749|pediatric embryonal adenoca arising in ovary|C6546000|totipotent_or_multipotent_differentiating>primitive_differentiating>primitive>embryonic>neoplasms>tumor_classification>
750|pediatric embryonal adenoca involving ovary|C6546000|totipotent_or_multipotent_differentiating>primitive_differentiating>primitive>embryonic>neoplasms>tumor_classification>
751|pediatric embryonal adenoca arising from ovary|C6546000|totipotent_or_multipotent_differentiating>primitive_differentiating>primitive>embryonic>neoplasms>tumor_classification>
752|pediatric embryonal adenoca of ovary|C6546000|totipotent_or_multipotent_differentiating>primitive_differentiating>primitive>embryonic>neoplasms>tumor_classification>
753|ovary with pediatric embryonal adenocarcinoma|C6546000|totipotent_or_multipotent_differentiating>primitive_differentiating>primitive>embryonic>neoplasms>tumor_classification>
754|pediatric embryonal adenocarcinoma arising in ovary|C6546000|totipotent_or_multipotent_differentiating>primitive_differentiating>primitive>embryonic>neoplasms>tumor_classification>
755|pediatric embryonal adenocarcinoma involving ovary|C6546000|totipotent_or_multipotent_differentiating>primitive_differentiating>primitive>embryonic>neoplasms>tumor_classification>
756|pediatric embryonal adenocarcinoma arising from ovary|C6546000|totipotent_or_multipotent_differentiating>primitive_differentiating>primitive>embryonic>neoplasms>tumor_classification>
757|pediatric embryonal adenocarcinoma of ovary|C6546000|totipotent_or_multipotent_differentiating>primitive_differentiating>primitive>embryonic>neoplasms>tumor_classification>
758|ovary with pediatric embryonal ca|C6546000|totipotent_or_multipotent_differentiating>primitive_differentiating>primitive>embryonic>neoplasms>tumor_classification>
759|pediatric embryonal ca arising in ovary|C6546000|totipotent_or_multipotent_differentiating>primitive_differentiating>primitive>embryonic>neoplasms>tumor_classification>
760|pediatric embryonal ca involving ovary|C6546000|totipotent_or_multipotent_differentiating>primitive_differentiating>primitive>embryonic>neoplasms>tumor_classification>
761|pediatric embryonal ca arising from ovary|C6546000|totipotent_or_multipotent_differentiating>primitive_differentiating>primitive>embryonic>neoplasms>tumor_classification>
762|pediatric embryonal ca of ovary|C6546000|totipotent_or_multipotent_differentiating>primitive_differentiating>primitive>embryonic>neoplasms>tumor_classification>
763|ovary with pediatric embryonal cancer|C6546000|totipotent_or_multipotent_differentiating>primitive_differentiating>primitive>embryonic>neoplasms>tumor_classification>
764|pediatric embryonal cancer arising in ovary|C6546000|totipotent_or_multipotent_differentiating>primitive_differentiating>primitive>embryonic>neoplasms>tumor_classification>
765|pediatric embryonal cancer involving ovary|C6546000|totipotent_or_multipotent_differentiating>primitive_differentiating>primitive>embryonic>neoplasms>tumor_classification>
766|pediatric embryonal cancer arising from ovary|C6546000|totipotent_or_multipotent_differentiating>primitive_differentiating>primitive>embryonic>neoplasms>tumor_classification>
767|pediatric embryonal cancer of ovary|C6546000|totipotent_or_multipotent_differentiating>primitive_differentiating>primitive>embryonic>neoplasms>tumor_classification>
768|ovary with pediatric embryonal carcinoma|C6546000|totipotent_or_multipotent_differentiating>primitive_differentiating>primitive>embryonic>neoplasms>tumor_classification>
769|pediatric embryonal carcinoma arising in ovary|C6546000|totipotent_or_multipotent_differentiating>primitive_differentiating>primitive>embryonic>neoplasms>tumor_classification>
770|pediatric embryonal carcinoma involving ovary|C6546000|totipotent_or_multipotent_differentiating>primitive_differentiating>primitive>embryonic>neoplasms>tumor_classification>
771|pediatric embryonal carcinoma arising from ovary|C6546000|totipotent_or_multipotent_differentiating>primitive_differentiating>primitive>embryonic>neoplasms>tumor_classification>
772|pediatric embryonal carcinoma of ovary|C6546000|totipotent_or_multipotent_differentiating>primitive_differentiating>primitive>embryonic>neoplasms>tumor_classification>
773|pediatric embryonal carcinoma arising in the ovary|C6546000|totipotent_or_multipotent_differentiating>primitive_differentiating>primitive>embryonic>neoplasms>tumor_classification>
774|pediatric embryonal carcinoma involving the ovary|C6546000|totipotent_or_multipotent_differentiating>primitive_differentiating>primitive>embryonic>neoplasms>tumor_classification>
775|pediatric embryonal carcinoma arising from the ovary|C6546000|totipotent_or_multipotent_differentiating>primitive_differentiating>primitive>embryonic>neoplasms>tumor_classification>
776|pediatric ovarian embryonal adenoca|C6546000|totipotent_or_multipotent_differentiating>primitive_differentiating>primitive>embryonic>neoplasms>tumor_classification>
777|pediatric ovarian embryonal adenocarcinoma|C6546000|totipotent_or_multipotent_differentiating>primitive_differentiating>primitive>embryonic>neoplasms>tumor_classification>
778|pediatric ovarian embryonal ca|C6546000|totipotent_or_multipotent_differentiating>primitive_differentiating>primitive>embryonic>neoplasms>tumor_classification>
779|pediatric ovarian embryonal cancer|C6546000|totipotent_or_multipotent_differentiating>primitive_differentiating>primitive>embryonic>neoplasms>tumor_classification>
780|pediatric ovarian embryonal carcinoma|C6546000|totipotent_or_multipotent_differentiating>primitive_differentiating>primitive>embryonic>neoplasms>tumor_classification>
781|ovary with childhood immature teratoma|C6547000|totipotent_or_multipotent_differentiating>primitive_differentiating>primitive>embryonic>neoplasms>tumor_classification>
782|childhood immature teratoma arising in ovary|C6547000|totipotent_or_multipotent_differentiating>primitive_differentiating>primitive>embryonic>neoplasms>tumor_classification>
783|childhood immature teratoma involving ovary|C6547000|totipotent_or_multipotent_differentiating>primitive_differentiating>primitive>embryonic>neoplasms>tumor_classification>
784|childhood immature teratoma arising from ovary|C6547000|totipotent_or_multipotent_differentiating>primitive_differentiating>primitive>embryonic>neoplasms>tumor_classification>
785|childhood immature teratoma of ovary|C6547000|totipotent_or_multipotent_differentiating>primitive_differentiating>primitive>embryonic>neoplasms>tumor_classification>
786|childhood immature teratoma arising in the ovary|C6547000|totipotent_or_multipotent_differentiating>primitive_differentiating>primitive>embryonic>neoplasms>tumor_classification>
787|childhood immature teratoma involving the ovary|C6547000|totipotent_or_multipotent_differentiating>primitive_differentiating>primitive>embryonic>neoplasms>tumor_classification>
788|childhood immature teratoma arising from the ovary|C6547000|totipotent_or_multipotent_differentiating>primitive_differentiating>primitive>embryonic>neoplasms>tumor_classification>
789|childhood ovarian immature teratoma|C6547000|totipotent_or_multipotent_differentiating>primitive_differentiating>primitive>embryonic>neoplasms>tumor_classification>
790|ovarian childhood immature teratoma|C6547000|totipotent_or_multipotent_differentiating>primitive_differentiating>primitive>embryonic>neoplasms>tumor_classification>
791|ovarian pediatric immature teratoma|C6547000|totipotent_or_multipotent_differentiating>primitive_differentiating>primitive>embryonic>neoplasms>tumor_classification>
792|ovary childhood immature teratoma|C6547000|totipotent_or_multipotent_differentiating>primitive_differentiating>primitive>embryonic>neoplasms>tumor_classification>
793|ovary pediatric immature teratoma|C6547000|totipotent_or_multipotent_differentiating>primitive_differentiating>primitive>embryonic>neoplasms>tumor_classification>
794|ovary with pediatric immature teratoma|C6547000|totipotent_or_multipotent_differentiating>primitive_differentiating>primitive>embryonic>neoplasms>tumor_classification>
795|pediatric immature teratoma arising in ovary|C6547000|totipotent_or_multipotent_differentiating>primitive_differentiating>primitive>embryonic>neoplasms>tumor_classification>
796|pediatric immature teratoma involving ovary|C6547000|totipotent_or_multipotent_differentiating>primitive_differentiating>primitive>embryonic>neoplasms>tumor_classification>
797|pediatric immature teratoma arising from ovary|C6547000|totipotent_or_multipotent_differentiating>primitive_differentiating>primitive>embryonic>neoplasms>tumor_classification>
798|pediatric immature teratoma of ovary|C6547000|totipotent_or_multipotent_differentiating>primitive_differentiating>primitive>embryonic>neoplasms>tumor_classification>
799|pediatric immature teratoma arising in the ovary|C6547000|totipotent_or_multipotent_differentiating>primitive_differentiating>primitive>embryonic>neoplasms>tumor_classification>
800|pediatric immature teratoma involving the ovary|C6547000|totipotent_or_multipotent_differentiating>primitive_differentiating>primitive>embryonic>neoplasms>tumor_classification>
801|pediatric immature teratoma arising from the ovary|C6547000|totipotent_or_multipotent_differentiating>primitive_differentiating>primitive>embryonic>neoplasms>tumor_classification>
802|pediatric ovarian immature teratoma|C6547000|totipotent_or_multipotent_differentiating>primitive_differentiating>primitive>embryonic>neoplasms>tumor_classification>
803|ovary with childhood mature teratoma|C6548000|totipotent_or_multipotent_differentiating>primitive_differentiating>primitive>embryonic>neoplasms>tumor_classification>
804|childhood mature teratoma arising in ovary|C6548000|totipotent_or_multipotent_differentiating>primitive_differentiating>primitive>embryonic>neoplasms>tumor_classification>
805|childhood mature teratoma involving ovary|C6548000|totipotent_or_multipotent_differentiating>primitive_differentiating>primitive>embryonic>neoplasms>tumor_classification>
806|childhood mature teratoma arising from ovary|C6548000|totipotent_or_multipotent_differentiating>primitive_differentiating>primitive>embryonic>neoplasms>tumor_classification>
807|childhood mature teratoma of ovary|C6548000|totipotent_or_multipotent_differentiating>primitive_differentiating>primitive>embryonic>neoplasms>tumor_classification>
808|childhood mature teratoma arising in the ovary|C6548000|totipotent_or_multipotent_differentiating>primitive_differentiating>primitive>embryonic>neoplasms>tumor_classification>
809|childhood mature teratoma involving the ovary|C6548000|totipotent_or_multipotent_differentiating>primitive_differentiating>primitive>embryonic>neoplasms>tumor_classification>
810|childhood mature teratoma arising from the ovary|C6548000|totipotent_or_multipotent_differentiating>primitive_differentiating>primitive>embryonic>neoplasms>tumor_classification>
811|childhood ovarian mature teratoma|C6548000|totipotent_or_multipotent_differentiating>primitive_differentiating>primitive>embryonic>neoplasms>tumor_classification>
812|ovarian childhood mature teratoma|C6548000|totipotent_or_multipotent_differentiating>primitive_differentiating>primitive>embryonic>neoplasms>tumor_classification>
813|ovarian pediatric mature teratoma|C6548000|totipotent_or_multipotent_differentiating>primitive_differentiating>primitive>embryonic>neoplasms>tumor_classification>
814|ovary childhood mature teratoma|C6548000|totipotent_or_multipotent_differentiating>primitive_differentiating>primitive>embryonic>neoplasms>tumor_classification>
815|ovary pediatric mature teratoma|C6548000|totipotent_or_multipotent_differentiating>primitive_differentiating>primitive>embryonic>neoplasms>tumor_classification>
816|ovary with pediatric mature teratoma|C6548000|totipotent_or_multipotent_differentiating>primitive_differentiating>primitive>embryonic>neoplasms>tumor_classification>
817|pediatric mature teratoma arising in ovary|C6548000|totipotent_or_multipotent_differentiating>primitive_differentiating>primitive>embryonic>neoplasms>tumor_classification>
818|pediatric mature teratoma involving ovary|C6548000|totipotent_or_multipotent_differentiating>primitive_differentiating>primitive>embryonic>neoplasms>tumor_classification>
819|pediatric mature teratoma arising from ovary|C6548000|totipotent_or_multipotent_differentiating>primitive_differentiating>primitive>embryonic>neoplasms>tumor_classification>
820|pediatric mature teratoma of ovary|C6548000|totipotent_or_multipotent_differentiating>primitive_differentiating>primitive>embryonic>neoplasms>tumor_classification>
821|pediatric mature teratoma arising in the ovary|C6548000|totipotent_or_multipotent_differentiating>primitive_differentiating>primitive>embryonic>neoplasms>tumor_classification>
822|pediatric mature teratoma involving the ovary|C6548000|totipotent_or_multipotent_differentiating>primitive_differentiating>primitive>embryonic>neoplasms>tumor_classification>
823|pediatric mature teratoma arising from the ovary|C6548000|totipotent_or_multipotent_differentiating>primitive_differentiating>primitive>embryonic>neoplasms>tumor_classification>
824|pediatric ovarian mature teratoma|C6548000|totipotent_or_multipotent_differentiating>primitive_differentiating>primitive>embryonic>neoplasms>tumor_classification>
825|childhood ovarian teratoma|C6554000|totipotent_or_multipotent_differentiating>primitive_differentiating>primitive>embryonic>neoplasms>tumor_classification>
826|ovary with childhood teratoma|C6554000|totipotent_or_multipotent_differentiating>primitive_differentiating>primitive>embryonic>neoplasms>tumor_classification>
827|childhood teratoma arising in ovary|C6554000|totipotent_or_multipotent_differentiating>primitive_differentiating>primitive>embryonic>neoplasms>tumor_classification>
828|childhood teratoma involving ovary|C6554000|totipotent_or_multipotent_differentiating>primitive_differentiating>primitive>embryonic>neoplasms>tumor_classification>
829|childhood teratoma arising from ovary|C6554000|totipotent_or_multipotent_differentiating>primitive_differentiating>primitive>embryonic>neoplasms>tumor_classification>
830|childhood teratoma of ovary|C6554000|totipotent_or_multipotent_differentiating>primitive_differentiating>primitive>embryonic>neoplasms>tumor_classification>
831|childhood teratoma arising in the ovary|C6554000|totipotent_or_multipotent_differentiating>primitive_differentiating>primitive>embryonic>neoplasms>tumor_classification>
832|childhood teratoma involving the ovary|C6554000|totipotent_or_multipotent_differentiating>primitive_differentiating>primitive>embryonic>neoplasms>tumor_classification>
833|childhood teratoma arising from the ovary|C6554000|totipotent_or_multipotent_differentiating>primitive_differentiating>primitive>embryonic>neoplasms>tumor_classification>
834|ovarian childhood teratoma|C6554000|totipotent_or_multipotent_differentiating>primitive_differentiating>primitive>embryonic>neoplasms>tumor_classification>
835|ovarian pediatric teratoma|C6554000|totipotent_or_multipotent_differentiating>primitive_differentiating>primitive>embryonic>neoplasms>tumor_classification>
836|ovary childhood teratoma|C6554000|totipotent_or_multipotent_differentiating>primitive_differentiating>primitive>embryonic>neoplasms>tumor_classification>
837|ovary pediatric teratoma|C6554000|totipotent_or_multipotent_differentiating>primitive_differentiating>primitive>embryonic>neoplasms>tumor_classification>
838|pediatric ovarian teratoma|C6554000|totipotent_or_multipotent_differentiating>primitive_differentiating>primitive>embryonic>neoplasms>tumor_classification>
839|ovary with pediatric teratoma|C6554000|totipotent_or_multipotent_differentiating>primitive_differentiating>primitive>embryonic>neoplasms>tumor_classification>
840|pediatric teratoma arising in ovary|C6554000|totipotent_or_multipotent_differentiating>primitive_differentiating>primitive>embryonic>neoplasms>tumor_classification>
841|pediatric teratoma involving ovary|C6554000|totipotent_or_multipotent_differentiating>primitive_differentiating>primitive>embryonic>neoplasms>tumor_classification>
842|pediatric teratoma arising from ovary|C6554000|totipotent_or_multipotent_differentiating>primitive_differentiating>primitive>embryonic>neoplasms>tumor_classification>
843|pediatric teratoma of ovary|C6554000|totipotent_or_multipotent_differentiating>primitive_differentiating>primitive>embryonic>neoplasms>tumor_classification>
844|pediatric teratoma arising in the ovary|C6554000|totipotent_or_multipotent_differentiating>primitive_differentiating>primitive>embryonic>neoplasms>tumor_classification>
845|pediatric teratoma involving the ovary|C6554000|totipotent_or_multipotent_differentiating>primitive_differentiating>primitive>embryonic>neoplasms>tumor_classification>
846|pediatric teratoma arising from the ovary|C6554000|totipotent_or_multipotent_differentiating>primitive_differentiating>primitive>embryonic>neoplasms>tumor_classification>
847|pineal area teratoma|C6753000|totipotent_or_multipotent_differentiating>primitive_differentiating>primitive>embryonic>neoplasms>tumor_classification>
848|pineal region teratoma|C6753000|totipotent_or_multipotent_differentiating>primitive_differentiating>primitive>embryonic>neoplasms>tumor_classification>
849|pineal area with teratoma|C6753000|totipotent_or_multipotent_differentiating>primitive_differentiating>primitive>embryonic>neoplasms>tumor_classification>
850|teratoma arising in pineal area|C6753000|totipotent_or_multipotent_differentiating>primitive_differentiating>primitive>embryonic>neoplasms>tumor_classification>
851|teratoma involving pineal area|C6753000|totipotent_or_multipotent_differentiating>primitive_differentiating>primitive>embryonic>neoplasms>tumor_classification>
852|teratoma arising from pineal area|C6753000|totipotent_or_multipotent_differentiating>primitive_differentiating>primitive>embryonic>neoplasms>tumor_classification>
853|teratoma of pineal area|C6753000|totipotent_or_multipotent_differentiating>primitive_differentiating>primitive>embryonic>neoplasms>tumor_classification>
854|pineal region with teratoma|C6753000|totipotent_or_multipotent_differentiating>primitive_differentiating>primitive>embryonic>neoplasms>tumor_classification>
855|teratoma arising in pineal region|C6753000|totipotent_or_multipotent_differentiating>primitive_differentiating>primitive>embryonic>neoplasms>tumor_classification>
856|teratoma involving pineal region|C6753000|totipotent_or_multipotent_differentiating>primitive_differentiating>primitive>embryonic>neoplasms>tumor_classification>
857|teratoma arising from pineal region|C6753000|totipotent_or_multipotent_differentiating>primitive_differentiating>primitive>embryonic>neoplasms>tumor_classification>
858|teratoma of pineal region|C6753000|totipotent_or_multipotent_differentiating>primitive_differentiating>primitive>embryonic>neoplasms>tumor_classification>
859|teratoma arising in the pineal area|C6753000|totipotent_or_multipotent_differentiating>primitive_differentiating>primitive>embryonic>neoplasms>tumor_classification>
860|teratoma involving the pineal area|C6753000|totipotent_or_multipotent_differentiating>primitive_differentiating>primitive>embryonic>neoplasms>tumor_classification>
861|teratoma arising from the pineal area|C6753000|totipotent_or_multipotent_differentiating>primitive_differentiating>primitive>embryonic>neoplasms>tumor_classification>
862|teratoma arising in the pineal region|C6753000|totipotent_or_multipotent_differentiating>primitive_differentiating>primitive>embryonic>neoplasms>tumor_classification>
863|teratoma involving the pineal region|C6753000|totipotent_or_multipotent_differentiating>primitive_differentiating>primitive>embryonic>neoplasms>tumor_classification>
864|teratoma arising from the pineal region|C6753000|totipotent_or_multipotent_differentiating>primitive_differentiating>primitive>embryonic>neoplasms>tumor_classification>
865|pineal area with mature teratoma|C6754000|totipotent_or_multipotent_differentiating>primitive_differentiating>primitive>embryonic>neoplasms>tumor_classification>
866|mature teratoma arising in pineal area|C6754000|totipotent_or_multipotent_differentiating>primitive_differentiating>primitive>embryonic>neoplasms>tumor_classification>
867|mature teratoma involving pineal area|C6754000|totipotent_or_multipotent_differentiating>primitive_differentiating>primitive>embryonic>neoplasms>tumor_classification>
868|mature teratoma arising from pineal area|C6754000|totipotent_or_multipotent_differentiating>primitive_differentiating>primitive>embryonic>neoplasms>tumor_classification>
869|mature teratoma of pineal area|C6754000|totipotent_or_multipotent_differentiating>primitive_differentiating>primitive>embryonic>neoplasms>tumor_classification>
870|pineal region with mature teratoma|C6754000|totipotent_or_multipotent_differentiating>primitive_differentiating>primitive>embryonic>neoplasms>tumor_classification>
871|mature teratoma arising in pineal region|C6754000|totipotent_or_multipotent_differentiating>primitive_differentiating>primitive>embryonic>neoplasms>tumor_classification>
872|mature teratoma involving pineal region|C6754000|totipotent_or_multipotent_differentiating>primitive_differentiating>primitive>embryonic>neoplasms>tumor_classification>
873|mature teratoma arising from pineal region|C6754000|totipotent_or_multipotent_differentiating>primitive_differentiating>primitive>embryonic>neoplasms>tumor_classification>
874|mature teratoma of pineal region|C6754000|totipotent_or_multipotent_differentiating>primitive_differentiating>primitive>embryonic>neoplasms>tumor_classification>
875|mature teratoma arising in the pineal area|C6754000|totipotent_or_multipotent_differentiating>primitive_differentiating>primitive>embryonic>neoplasms>tumor_classification>
876|mature teratoma involving the pineal area|C6754000|totipotent_or_multipotent_differentiating>primitive_differentiating>primitive>embryonic>neoplasms>tumor_classification>
877|mature teratoma arising from the pineal area|C6754000|totipotent_or_multipotent_differentiating>primitive_differentiating>primitive>embryonic>neoplasms>tumor_classification>
878|mature teratoma arising in the pineal region|C6754000|totipotent_or_multipotent_differentiating>primitive_differentiating>primitive>embryonic>neoplasms>tumor_classification>
879|mature teratoma involving the pineal region|C6754000|totipotent_or_multipotent_differentiating>primitive_differentiating>primitive>embryonic>neoplasms>tumor_classification>
880|mature teratoma arising from the pineal region|C6754000|totipotent_or_multipotent_differentiating>primitive_differentiating>primitive>embryonic>neoplasms>tumor_classification>
881|pineal area mature teratoma|C6754000|totipotent_or_multipotent_differentiating>primitive_differentiating>primitive>embryonic>neoplasms>tumor_classification>
882|pineal region mature teratoma|C6754000|totipotent_or_multipotent_differentiating>primitive_differentiating>primitive>embryonic>neoplasms>tumor_classification>
883|atypical pineal teratoma|C6755000|totipotent_or_multipotent_differentiating>primitive_differentiating>primitive>embryonic>neoplasms>tumor_classification>
884|pineal area with immature teratoma|C6755000|totipotent_or_multipotent_differentiating>primitive_differentiating>primitive>embryonic>neoplasms>tumor_classification>
885|immature teratoma arising in pineal area|C6755000|totipotent_or_multipotent_differentiating>primitive_differentiating>primitive>embryonic>neoplasms>tumor_classification>
886|immature teratoma involving pineal area|C6755000|totipotent_or_multipotent_differentiating>primitive_differentiating>primitive>embryonic>neoplasms>tumor_classification>
887|immature teratoma arising from pineal area|C6755000|totipotent_or_multipotent_differentiating>primitive_differentiating>primitive>embryonic>neoplasms>tumor_classification>
888|immature teratoma of pineal area|C6755000|totipotent_or_multipotent_differentiating>primitive_differentiating>primitive>embryonic>neoplasms>tumor_classification>
889|pineal region with immature teratoma|C6755000|totipotent_or_multipotent_differentiating>primitive_differentiating>primitive>embryonic>neoplasms>tumor_classification>
890|immature teratoma arising in pineal region|C6755000|totipotent_or_multipotent_differentiating>primitive_differentiating>primitive>embryonic>neoplasms>tumor_classification>
891|immature teratoma involving pineal region|C6755000|totipotent_or_multipotent_differentiating>primitive_differentiating>primitive>embryonic>neoplasms>tumor_classification>
892|immature teratoma arising from pineal region|C6755000|totipotent_or_multipotent_differentiating>primitive_differentiating>primitive>embryonic>neoplasms>tumor_classification>
893|immature teratoma of pineal region|C6755000|totipotent_or_multipotent_differentiating>primitive_differentiating>primitive>embryonic>neoplasms>tumor_classification>
894|immature teratoma arising in the pineal area|C6755000|totipotent_or_multipotent_differentiating>primitive_differentiating>primitive>embryonic>neoplasms>tumor_classification>
895|immature teratoma involving the pineal area|C6755000|totipotent_or_multipotent_differentiating>primitive_differentiating>primitive>embryonic>neoplasms>tumor_classification>
896|immature teratoma arising from the pineal area|C6755000|totipotent_or_multipotent_differentiating>primitive_differentiating>primitive>embryonic>neoplasms>tumor_classification>
897|immature teratoma arising in the pineal region|C6755000|totipotent_or_multipotent_differentiating>primitive_differentiating>primitive>embryonic>neoplasms>tumor_classification>
898|immature teratoma involving the pineal region|C6755000|totipotent_or_multipotent_differentiating>primitive_differentiating>primitive>embryonic>neoplasms>tumor_classification>
899|immature teratoma arising from the pineal region|C6755000|totipotent_or_multipotent_differentiating>primitive_differentiating>primitive>embryonic>neoplasms>tumor_classification>
900|pineal area immature teratoma|C6755000|totipotent_or_multipotent_differentiating>primitive_differentiating>primitive>embryonic>neoplasms>tumor_classification>
901|pineal region immature teratoma|C6755000|totipotent_or_multipotent_differentiating>primitive_differentiating>primitive>embryonic>neoplasms>tumor_classification>
902|spinal cord with dermoid cyst|C6808000|totipotent_or_multipotent_differentiating>primitive_differentiating>primitive>embryonic>neoplasms>tumor_classification>
903|dermoid cyst arising in spinal cord|C6808000|totipotent_or_multipotent_differentiating>primitive_differentiating>primitive>embryonic>neoplasms>tumor_classification>
904|dermoid cyst involving spinal cord|C6808000|totipotent_or_multipotent_differentiating>primitive_differentiating>primitive>embryonic>neoplasms>tumor_classification>
905|dermoid cyst arising from spinal cord|C6808000|totipotent_or_multipotent_differentiating>primitive_differentiating>primitive>embryonic>neoplasms>tumor_classification>
906|dermoid cyst of spinal cord|C6808000|totipotent_or_multipotent_differentiating>primitive_differentiating>primitive>embryonic>neoplasms>tumor_classification>
907|dermoid cyst arising in the spinal cord|C6808000|totipotent_or_multipotent_differentiating>primitive_differentiating>primitive>embryonic>neoplasms>tumor_classification>
908|dermoid cyst involving the spinal cord|C6808000|totipotent_or_multipotent_differentiating>primitive_differentiating>primitive>embryonic>neoplasms>tumor_classification>
909|dermoid cyst arising from the spinal cord|C6808000|totipotent_or_multipotent_differentiating>primitive_differentiating>primitive>embryonic>neoplasms>tumor_classification>
910|spinal cord dermoid cyst|C6808000|totipotent_or_multipotent_differentiating>primitive_differentiating>primitive>embryonic>neoplasms>tumor_classification>
911|spinal cord dermoid|C6808000|totipotent_or_multipotent_differentiating>primitive_differentiating>primitive>embryonic>neoplasms>tumor_classification>
912|central nervous system embryonal neoplasm|C6990000|totipotent_or_multipotent_differentiating>primitive_differentiating>primitive>embryonic>neoplasms>tumor_classification>
913|central nervous system embryonal tumor|C6990000|totipotent_or_multipotent_differentiating>primitive_differentiating>primitive>embryonic>neoplasms>tumor_classification>
914|central nervous system embryonal tumour|C6990000|totipotent_or_multipotent_differentiating>primitive_differentiating>primitive>embryonic>neoplasms>tumor_classification>
915|cns embryonal neoplasm|C6990000|totipotent_or_multipotent_differentiating>primitive_differentiating>primitive>embryonic>neoplasms>tumor_classification>
916|cns embryonal tumor|C6990000|totipotent_or_multipotent_differentiating>primitive_differentiating>primitive>embryonic>neoplasms>tumor_classification>
917|cns embryonal tumour|C6990000|totipotent_or_multipotent_differentiating>primitive_differentiating>primitive>embryonic>neoplasms>tumor_classification>
918|central nervous system with embryonal neoplasm|C6990000|totipotent_or_multipotent_differentiating>primitive_differentiating>primitive>embryonic>neoplasms>tumor_classification>
919|embryonal neoplasm arising in central nervous system|C6990000|totipotent_or_multipotent_differentiating>primitive_differentiating>primitive>embryonic>neoplasms>tumor_classification>
920|embryonal neoplasm involving central nervous system|C6990000|totipotent_or_multipotent_differentiating>primitive_differentiating>primitive>embryonic>neoplasms>tumor_classification>
921|embryonal neoplasm arising from central nervous system|C6990000|totipotent_or_multipotent_differentiating>primitive_differentiating>primitive>embryonic>neoplasms>tumor_classification>
922|embryonal neoplasm of central nervous system|C6990000|totipotent_or_multipotent_differentiating>primitive_differentiating>primitive>embryonic>neoplasms>tumor_classification>
923|cns with embryonal neoplasm|C6990000|totipotent_or_multipotent_differentiating>primitive_differentiating>primitive>embryonic>neoplasms>tumor_classification>
924|embryonal neoplasm arising in cns|C6990000|totipotent_or_multipotent_differentiating>primitive_differentiating>primitive>embryonic>neoplasms>tumor_classification>
925|embryonal neoplasm involving cns|C6990000|totipotent_or_multipotent_differentiating>primitive_differentiating>primitive>embryonic>neoplasms>tumor_classification>
926|embryonal neoplasm arising from cns|C6990000|totipotent_or_multipotent_differentiating>primitive_differentiating>primitive>embryonic>neoplasms>tumor_classification>
927|embryonal neoplasm of cns|C6990000|totipotent_or_multipotent_differentiating>primitive_differentiating>primitive>embryonic>neoplasms>tumor_classification>
928|embryonal neoplasm arising in the central nervous system|C6990000|totipotent_or_multipotent_differentiating>primitive_differentiating>primitive>embryonic>neoplasms>tumor_classification>
929|embryonal neoplasm involving the central nervous system|C6990000|totipotent_or_multipotent_differentiating>primitive_differentiating>primitive>embryonic>neoplasms>tumor_classification>
930|embryonal neoplasm arising from the central nervous system|C6990000|totipotent_or_multipotent_differentiating>primitive_differentiating>primitive>embryonic>neoplasms>tumor_classification>
931|embryonal neoplasm arising in the cns|C6990000|totipotent_or_multipotent_differentiating>primitive_differentiating>primitive>embryonic>neoplasms>tumor_classification>
932|embryonal neoplasm involving the cns|C6990000|totipotent_or_multipotent_differentiating>primitive_differentiating>primitive>embryonic>neoplasms>tumor_classification>
933|embryonal neoplasm arising from the cns|C6990000|totipotent_or_multipotent_differentiating>primitive_differentiating>primitive>embryonic>neoplasms>tumor_classification>
934|central nervous system with embryonal tumor|C6990000|totipotent_or_multipotent_differentiating>primitive_differentiating>primitive>embryonic>neoplasms>tumor_classification>
935|embryonal tumor arising in central nervous system|C6990000|totipotent_or_multipotent_differentiating>primitive_differentiating>primitive>embryonic>neoplasms>tumor_classification>
936|embryonal tumor involving central nervous system|C6990000|totipotent_or_multipotent_differentiating>primitive_differentiating>primitive>embryonic>neoplasms>tumor_classification>
937|embryonal tumor arising from central nervous system|C6990000|totipotent_or_multipotent_differentiating>primitive_differentiating>primitive>embryonic>neoplasms>tumor_classification>
938|embryonal tumor of central nervous system|C6990000|totipotent_or_multipotent_differentiating>primitive_differentiating>primitive>embryonic>neoplasms>tumor_classification>
939|cns with embryonal tumor|C6990000|totipotent_or_multipotent_differentiating>primitive_differentiating>primitive>embryonic>neoplasms>tumor_classification>
940|embryonal tumor arising in cns|C6990000|totipotent_or_multipotent_differentiating>primitive_differentiating>primitive>embryonic>neoplasms>tumor_classification>
941|embryonal tumor involving cns|C6990000|totipotent_or_multipotent_differentiating>primitive_differentiating>primitive>embryonic>neoplasms>tumor_classification>
942|embryonal tumor arising from cns|C6990000|totipotent_or_multipotent_differentiating>primitive_differentiating>primitive>embryonic>neoplasms>tumor_classification>
943|embryonal tumor of cns|C6990000|totipotent_or_multipotent_differentiating>primitive_differentiating>primitive>embryonic>neoplasms>tumor_classification>
944|embryonal tumor arising in the central nervous system|C6990000|totipotent_or_multipotent_differentiating>primitive_differentiating>primitive>embryonic>neoplasms>tumor_classification>
945|embryonal tumor involving the central nervous system|C6990000|totipotent_or_multipotent_differentiating>primitive_differentiating>primitive>embryonic>neoplasms>tumor_classification>
946|embryonal tumor arising from the central nervous system|C6990000|totipotent_or_multipotent_differentiating>primitive_differentiating>primitive>embryonic>neoplasms>tumor_classification>
947|embryonal tumor arising in the cns|C6990000|totipotent_or_multipotent_differentiating>primitive_differentiating>primitive>embryonic>neoplasms>tumor_classification>
948|embryonal tumor involving the cns|C6990000|totipotent_or_multipotent_differentiating>primitive_differentiating>primitive>embryonic>neoplasms>tumor_classification>
949|embryonal tumor arising from the cns|C6990000|totipotent_or_multipotent_differentiating>primitive_differentiating>primitive>embryonic>neoplasms>tumor_classification>
950|central nervous system with embryonal tumour|C6990000|totipotent_or_multipotent_differentiating>primitive_differentiating>primitive>embryonic>neoplasms>tumor_classification>
951|embryonal tumour arising in central nervous system|C6990000|totipotent_or_multipotent_differentiating>primitive_differentiating>primitive>embryonic>neoplasms>tumor_classification>
952|embryonal tumour involving central nervous system|C6990000|totipotent_or_multipotent_differentiating>primitive_differentiating>primitive>embryonic>neoplasms>tumor_classification>
953|embryonal tumour arising from central nervous system|C6990000|totipotent_or_multipotent_differentiating>primitive_differentiating>primitive>embryonic>neoplasms>tumor_classification>
954|embryonal tumour of central nervous system|C6990000|totipotent_or_multipotent_differentiating>primitive_differentiating>primitive>embryonic>neoplasms>tumor_classification>
955|cns with embryonal tumour|C6990000|totipotent_or_multipotent_differentiating>primitive_differentiating>primitive>embryonic>neoplasms>tumor_classification>
956|embryonal tumour arising in cns|C6990000|totipotent_or_multipotent_differentiating>primitive_differentiating>primitive>embryonic>neoplasms>tumor_classification>
957|embryonal tumour involving cns|C6990000|totipotent_or_multipotent_differentiating>primitive_differentiating>primitive>embryonic>neoplasms>tumor_classification>
958|embryonal tumour arising from cns|C6990000|totipotent_or_multipotent_differentiating>primitive_differentiating>primitive>embryonic>neoplasms>tumor_classification>
959|embryonal tumour of cns|C6990000|totipotent_or_multipotent_differentiating>primitive_differentiating>primitive>embryonic>neoplasms>tumor_classification>
960|cns embryonal carcinoma|C7010000|totipotent_or_multipotent_differentiating>primitive_differentiating>primitive>embryonic>neoplasms>tumor_classification>
961|cns with embryonal adenoca|C7010000|totipotent_or_multipotent_differentiating>primitive_differentiating>primitive>embryonic>neoplasms>tumor_classification>
962|embryonal adenoca arising in cns|C7010000|totipotent_or_multipotent_differentiating>primitive_differentiating>primitive>embryonic>neoplasms>tumor_classification>
963|embryonal adenoca involving cns|C7010000|totipotent_or_multipotent_differentiating>primitive_differentiating>primitive>embryonic>neoplasms>tumor_classification>
964|embryonal adenoca arising from cns|C7010000|totipotent_or_multipotent_differentiating>primitive_differentiating>primitive>embryonic>neoplasms>tumor_classification>
965|embryonal adenoca of cns|C7010000|totipotent_or_multipotent_differentiating>primitive_differentiating>primitive>embryonic>neoplasms>tumor_classification>
966|cns with embryonal adenocarcinoma|C7010000|totipotent_or_multipotent_differentiating>primitive_differentiating>primitive>embryonic>neoplasms>tumor_classification>
967|embryonal adenocarcinoma arising in cns|C7010000|totipotent_or_multipotent_differentiating>primitive_differentiating>primitive>embryonic>neoplasms>tumor_classification>
968|embryonal adenocarcinoma involving cns|C7010000|totipotent_or_multipotent_differentiating>primitive_differentiating>primitive>embryonic>neoplasms>tumor_classification>
969|embryonal adenocarcinoma arising from cns|C7010000|totipotent_or_multipotent_differentiating>primitive_differentiating>primitive>embryonic>neoplasms>tumor_classification>
970|embryonal adenocarcinoma of cns|C7010000|totipotent_or_multipotent_differentiating>primitive_differentiating>primitive>embryonic>neoplasms>tumor_classification>
971|cns with embryonal ca|C7010000|totipotent_or_multipotent_differentiating>primitive_differentiating>primitive>embryonic>neoplasms>tumor_classification>
972|embryonal ca arising in cns|C7010000|totipotent_or_multipotent_differentiating>primitive_differentiating>primitive>embryonic>neoplasms>tumor_classification>
973|embryonal ca involving cns|C7010000|totipotent_or_multipotent_differentiating>primitive_differentiating>primitive>embryonic>neoplasms>tumor_classification>
974|embryonal ca arising from cns|C7010000|totipotent_or_multipotent_differentiating>primitive_differentiating>primitive>embryonic>neoplasms>tumor_classification>
975|embryonal ca of cns|C7010000|totipotent_or_multipotent_differentiating>primitive_differentiating>primitive>embryonic>neoplasms>tumor_classification>
976|cns with embryonal cancer|C7010000|totipotent_or_multipotent_differentiating>primitive_differentiating>primitive>embryonic>neoplasms>tumor_classification>
977|embryonal cancer arising in cns|C7010000|totipotent_or_multipotent_differentiating>primitive_differentiating>primitive>embryonic>neoplasms>tumor_classification>
978|embryonal cancer involving cns|C7010000|totipotent_or_multipotent_differentiating>primitive_differentiating>primitive>embryonic>neoplasms>tumor_classification>
979|embryonal cancer arising from cns|C7010000|totipotent_or_multipotent_differentiating>primitive_differentiating>primitive>embryonic>neoplasms>tumor_classification>
980|embryonal cancer of cns|C7010000|totipotent_or_multipotent_differentiating>primitive_differentiating>primitive>embryonic>neoplasms>tumor_classification>
981|cns with embryonal carcinoma|C7010000|totipotent_or_multipotent_differentiating>primitive_differentiating>primitive>embryonic>neoplasms>tumor_classification>
982|embryonal carcinoma arising in cns|C7010000|totipotent_or_multipotent_differentiating>primitive_differentiating>primitive>embryonic>neoplasms>tumor_classification>
983|embryonal carcinoma involving cns|C7010000|totipotent_or_multipotent_differentiating>primitive_differentiating>primitive>embryonic>neoplasms>tumor_classification>
984|embryonal carcinoma arising from cns|C7010000|totipotent_or_multipotent_differentiating>primitive_differentiating>primitive>embryonic>neoplasms>tumor_classification>
985|embryonal carcinoma of cns|C7010000|totipotent_or_multipotent_differentiating>primitive_differentiating>primitive>embryonic>neoplasms>tumor_classification>
986|embryonal carcinoma arising in the cns|C7010000|totipotent_or_multipotent_differentiating>primitive_differentiating>primitive>embryonic>neoplasms>tumor_classification>
987|embryonal carcinoma involving the cns|C7010000|totipotent_or_multipotent_differentiating>primitive_differentiating>primitive>embryonic>neoplasms>tumor_classification>
988|embryonal carcinoma arising from the cns|C7010000|totipotent_or_multipotent_differentiating>primitive_differentiating>primitive>embryonic>neoplasms>tumor_classification>
989|central nervous system mature teratoma|C7013000|totipotent_or_multipotent_differentiating>primitive_differentiating>primitive>embryonic>neoplasms>tumor_classification>
990|cns mature teratoma|C7013000|totipotent_or_multipotent_differentiating>primitive_differentiating>primitive>embryonic>neoplasms>tumor_classification>
991|central nervous system with mature teratoma|C7013000|totipotent_or_multipotent_differentiating>primitive_differentiating>primitive>embryonic>neoplasms>tumor_classification>
992|mature teratoma arising in central nervous system|C7013000|totipotent_or_multipotent_differentiating>primitive_differentiating>primitive>embryonic>neoplasms>tumor_classification>
993|mature teratoma involving central nervous system|C7013000|totipotent_or_multipotent_differentiating>primitive_differentiating>primitive>embryonic>neoplasms>tumor_classification>
994|mature teratoma arising from central nervous system|C7013000|totipotent_or_multipotent_differentiating>primitive_differentiating>primitive>embryonic>neoplasms>tumor_classification>
995|mature teratoma of central nervous system|C7013000|totipotent_or_multipotent_differentiating>primitive_differentiating>primitive>embryonic>neoplasms>tumor_classification>
996|cns with mature teratoma|C7013000|totipotent_or_multipotent_differentiating>primitive_differentiating>primitive>embryonic>neoplasms>tumor_classification>
997|mature teratoma arising in cns|C7013000|totipotent_or_multipotent_differentiating>primitive_differentiating>primitive>embryonic>neoplasms>tumor_classification>
998|mature teratoma involving cns|C7013000|totipotent_or_multipotent_differentiating>primitive_differentiating>primitive>embryonic>neoplasms>tumor_classification>
999|mature teratoma arising from cns|C7013000|totipotent_or_multipotent_differentiating>primitive_differentiating>primitive>embryonic>neoplasms>tumor_classification>
1000|mature teratoma of cns|C7013000|totipotent_or_multipotent_differentiating>primitive_differentiating>primitive>embryonic>neoplasms>tumor_classification>
1001|mature teratoma arising in the central nervous system|C7013000|totipotent_or_multipotent_differentiating>primitive_differentiating>primitive>embryonic>neoplasms>tumor_classification>
1002|mature teratoma involving the central nervous system|C7013000|totipotent_or_multipotent_differentiating>primitive_differentiating>primitive>embryonic>neoplasms>tumor_classification>
1003|mature teratoma arising from the central nervous system|C7013000|totipotent_or_multipotent_differentiating>primitive_differentiating>primitive>embryonic>neoplasms>tumor_classification>
1004|mature teratoma arising in the cns|C7013000|totipotent_or_multipotent_differentiating>primitive_differentiating>primitive>embryonic>neoplasms>tumor_classification>
1005|mature teratoma involving the cns|C7013000|totipotent_or_multipotent_differentiating>primitive_differentiating>primitive>embryonic>neoplasms>tumor_classification>
1006|mature teratoma arising from the cns|C7013000|totipotent_or_multipotent_differentiating>primitive_differentiating>primitive>embryonic>neoplasms>tumor_classification>
1007|central nervous system immature teratoma|C7014000|totipotent_or_multipotent_differentiating>primitive_differentiating>primitive>embryonic>neoplasms>tumor_classification>
1008|cns immature teratoma|C7014000|totipotent_or_multipotent_differentiating>primitive_differentiating>primitive>embryonic>neoplasms>tumor_classification>
1009|central nervous system with immature teratoma|C7014000|totipotent_or_multipotent_differentiating>primitive_differentiating>primitive>embryonic>neoplasms>tumor_classification>
1010|immature teratoma arising in central nervous system|C7014000|totipotent_or_multipotent_differentiating>primitive_differentiating>primitive>embryonic>neoplasms>tumor_classification>
1011|immature teratoma involving central nervous system|C7014000|totipotent_or_multipotent_differentiating>primitive_differentiating>primitive>embryonic>neoplasms>tumor_classification>
1012|immature teratoma arising from central nervous system|C7014000|totipotent_or_multipotent_differentiating>primitive_differentiating>primitive>embryonic>neoplasms>tumor_classification>
1013|immature teratoma of central nervous system|C7014000|totipotent_or_multipotent_differentiating>primitive_differentiating>primitive>embryonic>neoplasms>tumor_classification>
1014|cns with immature teratoma|C7014000|totipotent_or_multipotent_differentiating>primitive_differentiating>primitive>embryonic>neoplasms>tumor_classification>
1015|immature teratoma arising in cns|C7014000|totipotent_or_multipotent_differentiating>primitive_differentiating>primitive>embryonic>neoplasms>tumor_classification>
1016|immature teratoma involving cns|C7014000|totipotent_or_multipotent_differentiating>primitive_differentiating>primitive>embryonic>neoplasms>tumor_classification>
1017|immature teratoma arising from cns|C7014000|totipotent_or_multipotent_differentiating>primitive_differentiating>primitive>embryonic>neoplasms>tumor_classification>
1018|immature teratoma of cns|C7014000|totipotent_or_multipotent_differentiating>primitive_differentiating>primitive>embryonic>neoplasms>tumor_classification>
1019|immature teratoma arising in the central nervous system|C7014000|totipotent_or_multipotent_differentiating>primitive_differentiating>primitive>embryonic>neoplasms>tumor_classification>
1020|immature teratoma involving the central nervous system|C7014000|totipotent_or_multipotent_differentiating>primitive_differentiating>primitive>embryonic>neoplasms>tumor_classification>
1021|immature teratoma arising from the central nervous system|C7014000|totipotent_or_multipotent_differentiating>primitive_differentiating>primitive>embryonic>neoplasms>tumor_classification>
1022|immature teratoma arising in the cns|C7014000|totipotent_or_multipotent_differentiating>primitive_differentiating>primitive>embryonic>neoplasms>tumor_classification>
1023|immature teratoma involving the cns|C7014000|totipotent_or_multipotent_differentiating>primitive_differentiating>primitive>embryonic>neoplasms>tumor_classification>
1024|immature teratoma arising from the cns|C7014000|totipotent_or_multipotent_differentiating>primitive_differentiating>primitive>embryonic>neoplasms>tumor_classification>
1025|central nervous system teratoma with malignant transformation|C7015000|totipotent_or_multipotent_differentiating>primitive_differentiating>primitive>embryonic>neoplasms>tumor_classification>
1026|central nervous system with malignant transformation teratoma|C7015000|totipotent_or_multipotent_differentiating>primitive_differentiating>primitive>embryonic>neoplasms>tumor_classification>
1027|cns teratoma with malignant transformation|C7015000|totipotent_or_multipotent_differentiating>primitive_differentiating>primitive>embryonic>neoplasms>tumor_classification>
1028|cns with malignant transformation teratoma|C7015000|totipotent_or_multipotent_differentiating>primitive_differentiating>primitive>embryonic>neoplasms>tumor_classification>
1029|central nervous system with malignant transformation with teratoma|C7015000|totipotent_or_multipotent_differentiating>primitive_differentiating>primitive>embryonic>neoplasms>tumor_classification>
1030|teratoma arising in central nervous system with malignant transformation|C7015000|totipotent_or_multipotent_differentiating>primitive_differentiating>primitive>embryonic>neoplasms>tumor_classification>
1031|teratoma involving central nervous system with malignant transformation|C7015000|totipotent_or_multipotent_differentiating>primitive_differentiating>primitive>embryonic>neoplasms>tumor_classification>
1032|teratoma arising from central nervous system with malignant transformation|C7015000|totipotent_or_multipotent_differentiating>primitive_differentiating>primitive>embryonic>neoplasms>tumor_classification>
1033|teratoma of central nervous system with malignant transformation|C7015000|totipotent_or_multipotent_differentiating>primitive_differentiating>primitive>embryonic>neoplasms>tumor_classification>
1034|cns with malignant transformation with teratoma|C7015000|totipotent_or_multipotent_differentiating>primitive_differentiating>primitive>embryonic>neoplasms>tumor_classification>
1035|teratoma arising in cns with malignant transformation|C7015000|totipotent_or_multipotent_differentiating>primitive_differentiating>primitive>embryonic>neoplasms>tumor_classification>
1036|teratoma involving cns with malignant transformation|C7015000|totipotent_or_multipotent_differentiating>primitive_differentiating>primitive>embryonic>neoplasms>tumor_classification>
1037|teratoma arising from cns with malignant transformation|C7015000|totipotent_or_multipotent_differentiating>primitive_differentiating>primitive>embryonic>neoplasms>tumor_classification>
1038|teratoma of cns with malignant transformation|C7015000|totipotent_or_multipotent_differentiating>primitive_differentiating>primitive>embryonic>neoplasms>tumor_classification>
1039|teratoma arising in the central nervous system with malignant transformation|C7015000|totipotent_or_multipotent_differentiating>primitive_differentiating>primitive>embryonic>neoplasms>tumor_classification>
1040|teratoma involving the central nervous system with malignant transformation|C7015000|totipotent_or_multipotent_differentiating>primitive_differentiating>primitive>embryonic>neoplasms>tumor_classification>
1041|teratoma arising from the central nervous system with malignant transformation|C7015000|totipotent_or_multipotent_differentiating>primitive_differentiating>primitive>embryonic>neoplasms>tumor_classification>
1042|teratoma arising in the cns with malignant transformation|C7015000|totipotent_or_multipotent_differentiating>primitive_differentiating>primitive>embryonic>neoplasms>tumor_classification>
1043|teratoma involving the cns with malignant transformation|C7015000|totipotent_or_multipotent_differentiating>primitive_differentiating>primitive>embryonic>neoplasms>tumor_classification>
1044|teratoma arising from the cns with malignant transformation|C7015000|totipotent_or_multipotent_differentiating>primitive_differentiating>primitive>embryonic>neoplasms>tumor_classification>
1045|mature mediastinal teratoma|C7104000|totipotent_or_multipotent_differentiating>primitive_differentiating>primitive>embryonic>neoplasms>tumor_classification>
1046|mediastinum with mature teratoma|C7104000|totipotent_or_multipotent_differentiating>primitive_differentiating>primitive>embryonic>neoplasms>tumor_classification>
1047|mature teratoma arising in mediastinum|C7104000|totipotent_or_multipotent_differentiating>primitive_differentiating>primitive>embryonic>neoplasms>tumor_classification>
1048|mature teratoma involving mediastinum|C7104000|totipotent_or_multipotent_differentiating>primitive_differentiating>primitive>embryonic>neoplasms>tumor_classification>
1049|mature teratoma arising from mediastinum|C7104000|totipotent_or_multipotent_differentiating>primitive_differentiating>primitive>embryonic>neoplasms>tumor_classification>
1050|mature teratoma of mediastinum|C7104000|totipotent_or_multipotent_differentiating>primitive_differentiating>primitive>embryonic>neoplasms>tumor_classification>
1051|mature teratoma arising in the mediastinum|C7104000|totipotent_or_multipotent_differentiating>primitive_differentiating>primitive>embryonic>neoplasms>tumor_classification>
1052|mature teratoma involving the mediastinum|C7104000|totipotent_or_multipotent_differentiating>primitive_differentiating>primitive>embryonic>neoplasms>tumor_classification>
1053|mature teratoma arising from the mediastinum|C7104000|totipotent_or_multipotent_differentiating>primitive_differentiating>primitive>embryonic>neoplasms>tumor_classification>
1054|mediastinum mature teratoma|C7104000|totipotent_or_multipotent_differentiating>primitive_differentiating>primitive>embryonic>neoplasms>tumor_classification>
1055|cystic ovarian teratoma|C7283000|totipotent_or_multipotent_differentiating>primitive_differentiating>primitive>embryonic>neoplasms>tumor_classification>
1056|ovary with cystic teratoma|C7283000|totipotent_or_multipotent_differentiating>primitive_differentiating>primitive>embryonic>neoplasms>tumor_classification>
1057|cystic teratoma arising in ovary|C7283000|totipotent_or_multipotent_differentiating>primitive_differentiating>primitive>embryonic>neoplasms>tumor_classification>
1058|cystic teratoma involving ovary|C7283000|totipotent_or_multipotent_differentiating>primitive_differentiating>primitive>embryonic>neoplasms>tumor_classification>
1059|cystic teratoma arising from ovary|C7283000|totipotent_or_multipotent_differentiating>primitive_differentiating>primitive>embryonic>neoplasms>tumor_classification>
1060|cystic teratoma of ovary|C7283000|totipotent_or_multipotent_differentiating>primitive_differentiating>primitive>embryonic>neoplasms>tumor_classification>
1061|cystic teratoma arising in the ovary|C7283000|totipotent_or_multipotent_differentiating>primitive_differentiating>primitive>embryonic>neoplasms>tumor_classification>
1062|cystic teratoma involving the ovary|C7283000|totipotent_or_multipotent_differentiating>primitive_differentiating>primitive>embryonic>neoplasms>tumor_classification>
1063|cystic teratoma arising from the ovary|C7283000|totipotent_or_multipotent_differentiating>primitive_differentiating>primitive>embryonic>neoplasms>tumor_classification>
1064|ovarian cystic teratoma|C7283000|totipotent_or_multipotent_differentiating>primitive_differentiating>primitive>embryonic>neoplasms>tumor_classification>
1065|ovary cystic teratoma|C7283000|totipotent_or_multipotent_differentiating>primitive_differentiating>primitive>embryonic>neoplasms>tumor_classification>
1066|ovarian dermoid cyst with secondary neoplasm|C7284000|totipotent_or_multipotent_differentiating>primitive_differentiating>primitive>embryonic>neoplasms>tumor_classification>
1067|ovarian dermoid cyst with secondary tumor|C7284000|totipotent_or_multipotent_differentiating>primitive_differentiating>primitive>embryonic>neoplasms>tumor_classification>
1068|ovarian dermoid cyst with secondary tumour|C7284000|totipotent_or_multipotent_differentiating>primitive_differentiating>primitive>embryonic>neoplasms>tumor_classification>
1069|ovarian solid teratoma|C7285000|totipotent_or_multipotent_differentiating>primitive_differentiating>primitive>embryonic>neoplasms>tumor_classification>
1070|monodermal teratoma|C7286000|totipotent_or_multipotent_differentiating>primitive_differentiating>primitive>embryonic>neoplasms>tumor_classification>
1071|ovarian monodermal teratoma|C7286000|totipotent_or_multipotent_differentiating>primitive_differentiating>primitive>embryonic>neoplasms>tumor_classification>
1072|intratubular embryonal adenoca|C7325000|totipotent_or_multipotent_differentiating>primitive_differentiating>primitive>embryonic>neoplasms>tumor_classification>
1073|intratubular embryonal adenocarcinoma|C7325000|totipotent_or_multipotent_differentiating>primitive_differentiating>primitive>embryonic>neoplasms>tumor_classification>
1074|intratubular embryonal ca|C7325000|totipotent_or_multipotent_differentiating>primitive_differentiating>primitive>embryonic>neoplasms>tumor_classification>
1075|intratubular embryonal cancer|C7325000|totipotent_or_multipotent_differentiating>primitive_differentiating>primitive>embryonic>neoplasms>tumor_classification>
1076|intratubular embryonal carcinoma|C7325000|totipotent_or_multipotent_differentiating>primitive_differentiating>primitive>embryonic>neoplasms>tumor_classification>
1077|stage testicular embryonal adenoca|C7325000|totipotent_or_multipotent_differentiating>primitive_differentiating>primitive>embryonic>neoplasms>tumor_classification>
1078|stage testicular embryonal adenocarcinoma|C7325000|totipotent_or_multipotent_differentiating>primitive_differentiating>primitive>embryonic>neoplasms>tumor_classification>
1079|stage testicular embryonal ca|C7325000|totipotent_or_multipotent_differentiating>primitive_differentiating>primitive>embryonic>neoplasms>tumor_classification>
1080|stage testicular embryonal cancer|C7325000|totipotent_or_multipotent_differentiating>primitive_differentiating>primitive>embryonic>neoplasms>tumor_classification>
1081|stage testicular embryonal carcinoma|C7325000|totipotent_or_multipotent_differentiating>primitive_differentiating>primitive>embryonic>neoplasms>tumor_classification>
1082|testicle with polyembryoma|C7382000|totipotent_or_multipotent_differentiating>primitive_differentiating>primitive>embryonic>neoplasms>tumor_classification>
1083|polyembryoma arising in testicle|C7382000|totipotent_or_multipotent_differentiating>primitive_differentiating>primitive>embryonic>neoplasms>tumor_classification>
1084|polyembryoma involving testicle|C7382000|totipotent_or_multipotent_differentiating>primitive_differentiating>primitive>embryonic>neoplasms>tumor_classification>
1085|polyembryoma arising from testicle|C7382000|totipotent_or_multipotent_differentiating>primitive_differentiating>primitive>embryonic>neoplasms>tumor_classification>
1086|polyembryoma of testicle|C7382000|totipotent_or_multipotent_differentiating>primitive_differentiating>primitive>embryonic>neoplasms>tumor_classification>
1087|testis with polyembryoma|C7382000|totipotent_or_multipotent_differentiating>primitive_differentiating>primitive>embryonic>neoplasms>tumor_classification>
1088|polyembryoma arising in testis|C7382000|totipotent_or_multipotent_differentiating>primitive_differentiating>primitive>embryonic>neoplasms>tumor_classification>
1089|polyembryoma involving testis|C7382000|totipotent_or_multipotent_differentiating>primitive_differentiating>primitive>embryonic>neoplasms>tumor_classification>
1090|polyembryoma arising from testis|C7382000|totipotent_or_multipotent_differentiating>primitive_differentiating>primitive>embryonic>neoplasms>tumor_classification>
1091|polyembryoma of testis|C7382000|totipotent_or_multipotent_differentiating>primitive_differentiating>primitive>embryonic>neoplasms>tumor_classification>
1092|polyembryoma arising in the testis|C7382000|totipotent_or_multipotent_differentiating>primitive_differentiating>primitive>embryonic>neoplasms>tumor_classification>
1093|polyembryoma involving the testis|C7382000|totipotent_or_multipotent_differentiating>primitive_differentiating>primitive>embryonic>neoplasms>tumor_classification>
1094|polyembryoma arising from the testis|C7382000|totipotent_or_multipotent_differentiating>primitive_differentiating>primitive>embryonic>neoplasms>tumor_classification>
1095|testicular polyembryoma|C7382000|totipotent_or_multipotent_differentiating>primitive_differentiating>primitive>embryonic>neoplasms>tumor_classification>
1096|testis polyembryoma|C7382000|totipotent_or_multipotent_differentiating>primitive_differentiating>primitive>embryonic>neoplasms>tumor_classification>
1097|struma ovarii|C7468000|totipotent_or_multipotent_differentiating>primitive_differentiating>primitive>embryonic>neoplasms>tumor_classification>
1098|ovary with germ cell polyembryoma|C8109000|totipotent_or_multipotent_differentiating>primitive_differentiating>primitive>embryonic>neoplasms>tumor_classification>
1099|germ cell polyembryoma arising in ovary|C8109000|totipotent_or_multipotent_differentiating>primitive_differentiating>primitive>embryonic>neoplasms>tumor_classification>
1100|germ cell polyembryoma involving ovary|C8109000|totipotent_or_multipotent_differentiating>primitive_differentiating>primitive>embryonic>neoplasms>tumor_classification>
1101|germ cell polyembryoma arising from ovary|C8109000|totipotent_or_multipotent_differentiating>primitive_differentiating>primitive>embryonic>neoplasms>tumor_classification>
1102|germ cell polyembryoma of ovary|C8109000|totipotent_or_multipotent_differentiating>primitive_differentiating>primitive>embryonic>neoplasms>tumor_classification>
1103|germ cell polyembryoma arising in the ovary|C8109000|totipotent_or_multipotent_differentiating>primitive_differentiating>primitive>embryonic>neoplasms>tumor_classification>
1104|germ cell polyembryoma involving the ovary|C8109000|totipotent_or_multipotent_differentiating>primitive_differentiating>primitive>embryonic>neoplasms>tumor_classification>
1105|germ cell polyembryoma arising from the ovary|C8109000|totipotent_or_multipotent_differentiating>primitive_differentiating>primitive>embryonic>neoplasms>tumor_classification>
1106|ovarian germ cell polyembryoma|C8109000|totipotent_or_multipotent_differentiating>primitive_differentiating>primitive>embryonic>neoplasms>tumor_classification>
1107|ovarian polyembryoma|C8109000|totipotent_or_multipotent_differentiating>primitive_differentiating>primitive>embryonic>neoplasms>tumor_classification>
1108|ovary germ cell polyembryoma|C8109000|totipotent_or_multipotent_differentiating>primitive_differentiating>primitive>embryonic>neoplasms>tumor_classification>
1109|ovary polyembryoma|C8109000|totipotent_or_multipotent_differentiating>primitive_differentiating>primitive>embryonic>neoplasms>tumor_classification>
1110|ovary with polyembryoma|C8109000|totipotent_or_multipotent_differentiating>primitive_differentiating>primitive>embryonic>neoplasms>tumor_classification>
1111|polyembryoma arising in ovary|C8109000|totipotent_or_multipotent_differentiating>primitive_differentiating>primitive>embryonic>neoplasms>tumor_classification>
1112|polyembryoma involving ovary|C8109000|totipotent_or_multipotent_differentiating>primitive_differentiating>primitive>embryonic>neoplasms>tumor_classification>
1113|polyembryoma arising from ovary|C8109000|totipotent_or_multipotent_differentiating>primitive_differentiating>primitive>embryonic>neoplasms>tumor_classification>
1114|polyembryoma of ovary|C8109000|totipotent_or_multipotent_differentiating>primitive_differentiating>primitive>embryonic>neoplasms>tumor_classification>
1115|polyembryoma arising in the ovary|C8109000|totipotent_or_multipotent_differentiating>primitive_differentiating>primitive>embryonic>neoplasms>tumor_classification>
1116|polyembryoma involving the ovary|C8109000|totipotent_or_multipotent_differentiating>primitive_differentiating>primitive>embryonic>neoplasms>tumor_classification>
1117|polyembryoma arising from the ovary|C8109000|totipotent_or_multipotent_differentiating>primitive_differentiating>primitive>embryonic>neoplasms>tumor_classification>
1118|ovary with germ cell teratoma|C8110000|totipotent_or_multipotent_differentiating>primitive_differentiating>primitive>embryonic>neoplasms>tumor_classification>
1119|germ cell teratoma arising in ovary|C8110000|totipotent_or_multipotent_differentiating>primitive_differentiating>primitive>embryonic>neoplasms>tumor_classification>
1120|germ cell teratoma involving ovary|C8110000|totipotent_or_multipotent_differentiating>primitive_differentiating>primitive>embryonic>neoplasms>tumor_classification>
1121|germ cell teratoma arising from ovary|C8110000|totipotent_or_multipotent_differentiating>primitive_differentiating>primitive>embryonic>neoplasms>tumor_classification>
1122|germ cell teratoma of ovary|C8110000|totipotent_or_multipotent_differentiating>primitive_differentiating>primitive>embryonic>neoplasms>tumor_classification>
1123|germ cell teratoma arising in the ovary|C8110000|totipotent_or_multipotent_differentiating>primitive_differentiating>primitive>embryonic>neoplasms>tumor_classification>
1124|germ cell teratoma involving the ovary|C8110000|totipotent_or_multipotent_differentiating>primitive_differentiating>primitive>embryonic>neoplasms>tumor_classification>
1125|germ cell teratoma arising from the ovary|C8110000|totipotent_or_multipotent_differentiating>primitive_differentiating>primitive>embryonic>neoplasms>tumor_classification>
1126|ovarian germ cell teratoma|C8110000|totipotent_or_multipotent_differentiating>primitive_differentiating>primitive>embryonic>neoplasms>tumor_classification>
1127|ovarian teratoma|C8110000|totipotent_or_multipotent_differentiating>primitive_differentiating>primitive>embryonic>neoplasms>tumor_classification>
1128|ovary germ cell teratoma|C8110000|totipotent_or_multipotent_differentiating>primitive_differentiating>primitive>embryonic>neoplasms>tumor_classification>
1129|ovary teratoma|C8110000|totipotent_or_multipotent_differentiating>primitive_differentiating>primitive>embryonic>neoplasms>tumor_classification>
1130|ovary with teratoma|C8110000|totipotent_or_multipotent_differentiating>primitive_differentiating>primitive>embryonic>neoplasms>tumor_classification>
1131|teratoma arising in ovary|C8110000|totipotent_or_multipotent_differentiating>primitive_differentiating>primitive>embryonic>neoplasms>tumor_classification>
1132|teratoma involving ovary|C8110000|totipotent_or_multipotent_differentiating>primitive_differentiating>primitive>embryonic>neoplasms>tumor_classification>
1133|teratoma arising from ovary|C8110000|totipotent_or_multipotent_differentiating>primitive_differentiating>primitive>embryonic>neoplasms>tumor_classification>
1134|teratoma of ovary|C8110000|totipotent_or_multipotent_differentiating>primitive_differentiating>primitive>embryonic>neoplasms>tumor_classification>
1135|teratoma arising in the ovary|C8110000|totipotent_or_multipotent_differentiating>primitive_differentiating>primitive>embryonic>neoplasms>tumor_classification>
1136|teratoma involving the ovary|C8110000|totipotent_or_multipotent_differentiating>primitive_differentiating>primitive>embryonic>neoplasms>tumor_classification>
1137|teratoma arising from the ovary|C8110000|totipotent_or_multipotent_differentiating>primitive_differentiating>primitive>embryonic>neoplasms>tumor_classification>
1138|ovary with immature germ cell teratoma|C8111000|totipotent_or_multipotent_differentiating>primitive_differentiating>primitive>embryonic>neoplasms>tumor_classification>
1139|immature germ cell teratoma arising in ovary|C8111000|totipotent_or_multipotent_differentiating>primitive_differentiating>primitive>embryonic>neoplasms>tumor_classification>
1140|immature germ cell teratoma involving ovary|C8111000|totipotent_or_multipotent_differentiating>primitive_differentiating>primitive>embryonic>neoplasms>tumor_classification>
1141|immature germ cell teratoma arising from ovary|C8111000|totipotent_or_multipotent_differentiating>primitive_differentiating>primitive>embryonic>neoplasms>tumor_classification>
1142|immature germ cell teratoma of ovary|C8111000|totipotent_or_multipotent_differentiating>primitive_differentiating>primitive>embryonic>neoplasms>tumor_classification>
1143|immature germ cell teratoma arising in the ovary|C8111000|totipotent_or_multipotent_differentiating>primitive_differentiating>primitive>embryonic>neoplasms>tumor_classification>
1144|immature germ cell teratoma involving the ovary|C8111000|totipotent_or_multipotent_differentiating>primitive_differentiating>primitive>embryonic>neoplasms>tumor_classification>
1145|immature germ cell teratoma arising from the ovary|C8111000|totipotent_or_multipotent_differentiating>primitive_differentiating>primitive>embryonic>neoplasms>tumor_classification>
1146|immature ovarian teratoma|C8111000|totipotent_or_multipotent_differentiating>primitive_differentiating>primitive>embryonic>neoplasms>tumor_classification>
1147|ovary with immature teratoma|C8111000|totipotent_or_multipotent_differentiating>primitive_differentiating>primitive>embryonic>neoplasms>tumor_classification>
1148|immature teratoma arising in ovary|C8111000|totipotent_or_multipotent_differentiating>primitive_differentiating>primitive>embryonic>neoplasms>tumor_classification>
1149|immature teratoma involving ovary|C8111000|totipotent_or_multipotent_differentiating>primitive_differentiating>primitive>embryonic>neoplasms>tumor_classification>
1150|immature teratoma arising from ovary|C8111000|totipotent_or_multipotent_differentiating>primitive_differentiating>primitive>embryonic>neoplasms>tumor_classification>
1151|immature teratoma of ovary|C8111000|totipotent_or_multipotent_differentiating>primitive_differentiating>primitive>embryonic>neoplasms>tumor_classification>
1152|immature teratoma arising in the ovary|C8111000|totipotent_or_multipotent_differentiating>primitive_differentiating>primitive>embryonic>neoplasms>tumor_classification>
1153|immature teratoma involving the ovary|C8111000|totipotent_or_multipotent_differentiating>primitive_differentiating>primitive>embryonic>neoplasms>tumor_classification>
1154|immature teratoma arising from the ovary|C8111000|totipotent_or_multipotent_differentiating>primitive_differentiating>primitive>embryonic>neoplasms>tumor_classification>
1155|ovary with malignant germ cell teratoma|C8111000|totipotent_or_multipotent_differentiating>primitive_differentiating>primitive>embryonic>neoplasms>tumor_classification>
1156|malignant germ cell teratoma arising in ovary|C8111000|totipotent_or_multipotent_differentiating>primitive_differentiating>primitive>embryonic>neoplasms>tumor_classification>
1157|malignant germ cell teratoma involving ovary|C8111000|totipotent_or_multipotent_differentiating>primitive_differentiating>primitive>embryonic>neoplasms>tumor_classification>
1158|malignant germ cell teratoma arising from ovary|C8111000|totipotent_or_multipotent_differentiating>primitive_differentiating>primitive>embryonic>neoplasms>tumor_classification>
1159|malignant germ cell teratoma of ovary|C8111000|totipotent_or_multipotent_differentiating>primitive_differentiating>primitive>embryonic>neoplasms>tumor_classification>
1160|malignant germ cell teratoma arising in the ovary|C8111000|totipotent_or_multipotent_differentiating>primitive_differentiating>primitive>embryonic>neoplasms>tumor_classification>
1161|malignant germ cell teratoma involving the ovary|C8111000|totipotent_or_multipotent_differentiating>primitive_differentiating>primitive>embryonic>neoplasms>tumor_classification>
1162|malignant germ cell teratoma arising from the ovary|C8111000|totipotent_or_multipotent_differentiating>primitive_differentiating>primitive>embryonic>neoplasms>tumor_classification>
1163|malignant ovarian germ cell teratoma|C8111000|totipotent_or_multipotent_differentiating>primitive_differentiating>primitive>embryonic>neoplasms>tumor_classification>
1164|malignant ovarian teratoma|C8111000|totipotent_or_multipotent_differentiating>primitive_differentiating>primitive>embryonic>neoplasms>tumor_classification>
1165|ovary with malignant teratoma|C8111000|totipotent_or_multipotent_differentiating>primitive_differentiating>primitive>embryonic>neoplasms>tumor_classification>
1166|malignant teratoma arising in ovary|C8111000|totipotent_or_multipotent_differentiating>primitive_differentiating>primitive>embryonic>neoplasms>tumor_classification>
1167|malignant teratoma involving ovary|C8111000|totipotent_or_multipotent_differentiating>primitive_differentiating>primitive>embryonic>neoplasms>tumor_classification>
1168|malignant teratoma arising from ovary|C8111000|totipotent_or_multipotent_differentiating>primitive_differentiating>primitive>embryonic>neoplasms>tumor_classification>
1169|malignant teratoma of ovary|C8111000|totipotent_or_multipotent_differentiating>primitive_differentiating>primitive>embryonic>neoplasms>tumor_classification>
1170|malignant teratoma arising in the ovary|C8111000|totipotent_or_multipotent_differentiating>primitive_differentiating>primitive>embryonic>neoplasms>tumor_classification>
1171|malignant teratoma involving the ovary|C8111000|totipotent_or_multipotent_differentiating>primitive_differentiating>primitive>embryonic>neoplasms>tumor_classification>
1172|malignant teratoma arising from the ovary|C8111000|totipotent_or_multipotent_differentiating>primitive_differentiating>primitive>embryonic>neoplasms>tumor_classification>
1173|ovarian germ cell immature teratoma|C8111000|totipotent_or_multipotent_differentiating>primitive_differentiating>primitive>embryonic>neoplasms>tumor_classification>
1174|ovarian immature germ cell teratoma|C8111000|totipotent_or_multipotent_differentiating>primitive_differentiating>primitive>embryonic>neoplasms>tumor_classification>
1175|ovarian immature teratoma|C8111000|totipotent_or_multipotent_differentiating>primitive_differentiating>primitive>embryonic>neoplasms>tumor_classification>
1176|ovarian malignant germ cell teratoma|C8111000|totipotent_or_multipotent_differentiating>primitive_differentiating>primitive>embryonic>neoplasms>tumor_classification>
1177|ovarian malignant teratoma|C8111000|totipotent_or_multipotent_differentiating>primitive_differentiating>primitive>embryonic>neoplasms>tumor_classification>
1178|ovary immature germ cell teratoma|C8111000|totipotent_or_multipotent_differentiating>primitive_differentiating>primitive>embryonic>neoplasms>tumor_classification>
1179|ovary immature teratoma|C8111000|totipotent_or_multipotent_differentiating>primitive_differentiating>primitive>embryonic>neoplasms>tumor_classification>
1180|ovary malignant germ cell teratoma|C8111000|totipotent_or_multipotent_differentiating>primitive_differentiating>primitive>embryonic>neoplasms>tumor_classification>
1181|ovary malignant teratoma|C8111000|totipotent_or_multipotent_differentiating>primitive_differentiating>primitive>embryonic>neoplasms>tumor_classification>
1182|mature ovarian teratoma|C8112000|totipotent_or_multipotent_differentiating>primitive_differentiating>primitive>embryonic>neoplasms>tumor_classification>
1183|ovary with mature teratoma|C8112000|totipotent_or_multipotent_differentiating>primitive_differentiating>primitive>embryonic>neoplasms>tumor_classification>
1184|mature teratoma arising in ovary|C8112000|totipotent_or_multipotent_differentiating>primitive_differentiating>primitive>embryonic>neoplasms>tumor_classification>
1185|mature teratoma involving ovary|C8112000|totipotent_or_multipotent_differentiating>primitive_differentiating>primitive>embryonic>neoplasms>tumor_classification>
1186|mature teratoma arising from ovary|C8112000|totipotent_or_multipotent_differentiating>primitive_differentiating>primitive>embryonic>neoplasms>tumor_classification>
1187|mature teratoma of ovary|C8112000|totipotent_or_multipotent_differentiating>primitive_differentiating>primitive>embryonic>neoplasms>tumor_classification>
1188|mature teratoma arising in the ovary|C8112000|totipotent_or_multipotent_differentiating>primitive_differentiating>primitive>embryonic>neoplasms>tumor_classification>
1189|mature teratoma involving the ovary|C8112000|totipotent_or_multipotent_differentiating>primitive_differentiating>primitive>embryonic>neoplasms>tumor_classification>
1190|mature teratoma arising from the ovary|C8112000|totipotent_or_multipotent_differentiating>primitive_differentiating>primitive>embryonic>neoplasms>tumor_classification>
1191|ovarian mature teratoma|C8112000|totipotent_or_multipotent_differentiating>primitive_differentiating>primitive>embryonic>neoplasms>tumor_classification>
1192|ovary mature teratoma|C8112000|totipotent_or_multipotent_differentiating>primitive_differentiating>primitive>embryonic>neoplasms>tumor_classification>
1193|stage 2 ovarian embryonal carcinoma|C8725000|totipotent_or_multipotent_differentiating>primitive_differentiating>primitive>embryonic>neoplasms>tumor_classification>
1194|stage ii ovarian embryonal adenoca|C8725000|totipotent_or_multipotent_differentiating>primitive_differentiating>primitive>embryonic>neoplasms>tumor_classification>
1195|stage ii ovarian embryonal adenocarcinoma|C8725000|totipotent_or_multipotent_differentiating>primitive_differentiating>primitive>embryonic>neoplasms>tumor_classification>
1196|stage ii ovarian embryonal ca|C8725000|totipotent_or_multipotent_differentiating>primitive_differentiating>primitive>embryonic>neoplasms>tumor_classification>
1197|stage ii ovarian embryonal cancer|C8725000|totipotent_or_multipotent_differentiating>primitive_differentiating>primitive>embryonic>neoplasms>tumor_classification>
1198|stage ii ovarian embryonal carcinoma|C8725000|totipotent_or_multipotent_differentiating>primitive_differentiating>primitive>embryonic>neoplasms>tumor_classification>
1199|stage 3 ovarian embryonal carcinoma|C8728000|totipotent_or_multipotent_differentiating>primitive_differentiating>primitive>embryonic>neoplasms>tumor_classification>
1200|stage iii ovarian embryonal adenoca|C8728000|totipotent_or_multipotent_differentiating>primitive_differentiating>primitive>embryonic>neoplasms>tumor_classification>
1201|stage iii ovarian embryonal adenocarcinoma|C8728000|totipotent_or_multipotent_differentiating>primitive_differentiating>primitive>embryonic>neoplasms>tumor_classification>
1202|stage iii ovarian embryonal ca|C8728000|totipotent_or_multipotent_differentiating>primitive_differentiating>primitive>embryonic>neoplasms>tumor_classification>
1203|stage iii ovarian embryonal cancer|C8728000|totipotent_or_multipotent_differentiating>primitive_differentiating>primitive>embryonic>neoplasms>tumor_classification>
1204|stage iii ovarian embryonal carcinoma|C8728000|totipotent_or_multipotent_differentiating>primitive_differentiating>primitive>embryonic>neoplasms>tumor_classification>
1205|ovarian embryonal adenoca stage iv|C8729000|totipotent_or_multipotent_differentiating>primitive_differentiating>primitive>embryonic>neoplasms>tumor_classification>
1206|ovarian embryonal adenocarcinoma stage iv|C8729000|totipotent_or_multipotent_differentiating>primitive_differentiating>primitive>embryonic>neoplasms>tumor_classification>
1207|ovarian embryonal ca stage iv|C8729000|totipotent_or_multipotent_differentiating>primitive_differentiating>primitive>embryonic>neoplasms>tumor_classification>
1208|ovarian embryonal cancer stage iv|C8729000|totipotent_or_multipotent_differentiating>primitive_differentiating>primitive>embryonic>neoplasms>tumor_classification>
1209|ovarian embryonal carcinoma stage 4|C8729000|totipotent_or_multipotent_differentiating>primitive_differentiating>primitive>embryonic>neoplasms>tumor_classification>
1210|ovarian embryonal carcinoma stage iv|C8729000|totipotent_or_multipotent_differentiating>primitive_differentiating>primitive>embryonic>neoplasms>tumor_classification>
1211|stage 4 ovarian embryonal carcinoma|C8729000|totipotent_or_multipotent_differentiating>primitive_differentiating>primitive>embryonic>neoplasms>tumor_classification>
1212|stage iv ovarian embryonal adenoca|C8729000|totipotent_or_multipotent_differentiating>primitive_differentiating>primitive>embryonic>neoplasms>tumor_classification>
1213|stage iv ovarian embryonal adenocarcinoma|C8729000|totipotent_or_multipotent_differentiating>primitive_differentiating>primitive>embryonic>neoplasms>tumor_classification>
1214|stage iv ovarian embryonal ca|C8729000|totipotent_or_multipotent_differentiating>primitive_differentiating>primitive>embryonic>neoplasms>tumor_classification>
1215|stage iv ovarian embryonal cancer|C8729000|totipotent_or_multipotent_differentiating>primitive_differentiating>primitive>embryonic>neoplasms>tumor_classification>
1216|stage iv ovarian embryonal carcinoma|C8729000|totipotent_or_multipotent_differentiating>primitive_differentiating>primitive>embryonic>neoplasms>tumor_classification>
1217|stage 1 ovarian embryonal carcinoma|C8734000|totipotent_or_multipotent_differentiating>primitive_differentiating>primitive>embryonic>neoplasms>tumor_classification>
1218|stage i ovarian embryonal adenoca|C8734000|totipotent_or_multipotent_differentiating>primitive_differentiating>primitive>embryonic>neoplasms>tumor_classification>
1219|stage i ovarian embryonal adenocarcinoma|C8734000|totipotent_or_multipotent_differentiating>primitive_differentiating>primitive>embryonic>neoplasms>tumor_classification>
1220|stage i ovarian embryonal ca|C8734000|totipotent_or_multipotent_differentiating>primitive_differentiating>primitive>embryonic>neoplasms>tumor_classification>
1221|stage i ovarian embryonal cancer|C8734000|totipotent_or_multipotent_differentiating>primitive_differentiating>primitive>embryonic>neoplasms>tumor_classification>
1222|stage i ovarian embryonal carcinoma|C8734000|totipotent_or_multipotent_differentiating>primitive_differentiating>primitive>embryonic>neoplasms>tumor_classification>
1223|stage 1 testicular embryonal carcinoma|C8908000|totipotent_or_multipotent_differentiating>primitive_differentiating>primitive>embryonic>neoplasms>tumor_classification>
1224|stage i testicular embryonal adenoca|C8908000|totipotent_or_multipotent_differentiating>primitive_differentiating>primitive>embryonic>neoplasms>tumor_classification>
1225|stage i testicular embryonal adenocarcinoma|C8908000|totipotent_or_multipotent_differentiating>primitive_differentiating>primitive>embryonic>neoplasms>tumor_classification>
1226|stage i testicular embryonal ca|C8908000|totipotent_or_multipotent_differentiating>primitive_differentiating>primitive>embryonic>neoplasms>tumor_classification>
1227|stage i testicular embryonal cancer|C8908000|totipotent_or_multipotent_differentiating>primitive_differentiating>primitive>embryonic>neoplasms>tumor_classification>
1228|stage i testicular embryonal carcinoma|C8908000|totipotent_or_multipotent_differentiating>primitive_differentiating>primitive>embryonic>neoplasms>tumor_classification>
1229|stage 2 testicular embryonal carcinoma|C8909000|totipotent_or_multipotent_differentiating>primitive_differentiating>primitive>embryonic>neoplasms>tumor_classification>
1230|stage ii testicular embryonal adenoca|C8909000|totipotent_or_multipotent_differentiating>primitive_differentiating>primitive>embryonic>neoplasms>tumor_classification>
1231|stage ii testicular embryonal adenocarcinoma|C8909000|totipotent_or_multipotent_differentiating>primitive_differentiating>primitive>embryonic>neoplasms>tumor_classification>
1232|stage ii testicular embryonal ca|C8909000|totipotent_or_multipotent_differentiating>primitive_differentiating>primitive>embryonic>neoplasms>tumor_classification>
1233|stage ii testicular embryonal cancer|C8909000|totipotent_or_multipotent_differentiating>primitive_differentiating>primitive>embryonic>neoplasms>tumor_classification>
1234|stage ii testicular embryonal carcinoma|C8909000|totipotent_or_multipotent_differentiating>primitive_differentiating>primitive>embryonic>neoplasms>tumor_classification>
1235|stage 3 testicular embryonal carcinoma|C8910000|totipotent_or_multipotent_differentiating>primitive_differentiating>primitive>embryonic>neoplasms>tumor_classification>
1236|stage iii testicular embryonal adenoca|C8910000|totipotent_or_multipotent_differentiating>primitive_differentiating>primitive>embryonic>neoplasms>tumor_classification>
1237|stage iii testicular embryonal adenocarcinoma|C8910000|totipotent_or_multipotent_differentiating>primitive_differentiating>primitive>embryonic>neoplasms>tumor_classification>
1238|stage iii testicular embryonal ca|C8910000|totipotent_or_multipotent_differentiating>primitive_differentiating>primitive>embryonic>neoplasms>tumor_classification>
1239|stage iii testicular embryonal cancer|C8910000|totipotent_or_multipotent_differentiating>primitive_differentiating>primitive>embryonic>neoplasms>tumor_classification>
1240|stage iii testicular embryonal carcinoma|C8910000|totipotent_or_multipotent_differentiating>primitive_differentiating>primitive>embryonic>neoplasms>tumor_classification>
1241|stage 3 immature testicular teratoma|C8916000|totipotent_or_multipotent_differentiating>primitive_differentiating>primitive>embryonic>neoplasms>tumor_classification>
1242|stage iii immature testicular teratoma|C8916000|totipotent_or_multipotent_differentiating>primitive_differentiating>primitive>embryonic>neoplasms>tumor_classification>
1243|dermoid cyst|C9011000|totipotent_or_multipotent_differentiating>primitive_differentiating>primitive>embryonic>neoplasms>tumor_classification>
1244|dermoid|C9011000|totipotent_or_multipotent_differentiating>primitive_differentiating>primitive>embryonic>neoplasms>tumor_classification>
1245|mature cystic teratoma|C9011000|totipotent_or_multipotent_differentiating>primitive_differentiating>primitive>embryonic>neoplasms>tumor_classification>
1246|adult cystic teratoma|C9012000|totipotent_or_multipotent_differentiating>primitive_differentiating>primitive>embryonic>neoplasms>tumor_classification>
1247|adult teratoma|C9013000|totipotent_or_multipotent_differentiating>primitive_differentiating>primitive>embryonic>neoplasms>tumor_classification>
1248|cystic teratoma|C9014000|totipotent_or_multipotent_differentiating>primitive_differentiating>primitive>embryonic>neoplasms>tumor_classification>
1249|cyst with teratoma|C9014000|totipotent_or_multipotent_differentiating>primitive_differentiating>primitive>embryonic>neoplasms>tumor_classification>
1250|teratoma arising in cyst|C9014000|totipotent_or_multipotent_differentiating>primitive_differentiating>primitive>embryonic>neoplasms>tumor_classification>
1251|teratoma involving cyst|C9014000|totipotent_or_multipotent_differentiating>primitive_differentiating>primitive>embryonic>neoplasms>tumor_classification>
1252|teratoma arising from cyst|C9014000|totipotent_or_multipotent_differentiating>primitive_differentiating>primitive>embryonic>neoplasms>tumor_classification>
1253|teratoma of cyst|C9014000|totipotent_or_multipotent_differentiating>primitive_differentiating>primitive>embryonic>neoplasms>tumor_classification>
1254|mature teratoma|C9015000|totipotent_or_multipotent_differentiating>primitive_differentiating>primitive>embryonic>neoplasms>tumor_classification>
1255|childhood with hepatoblastoma|C3728000|limited_differentiating>primitive_differentiating>primitive>embryonic>neoplasms>tumor_classification>
1256|hepatoblastoma arising in childhood|C3728000|limited_differentiating>primitive_differentiating>primitive>embryonic>neoplasms>tumor_classification>
1257|hepatoblastoma involving childhood|C3728000|limited_differentiating>primitive_differentiating>primitive>embryonic>neoplasms>tumor_classification>
1258|hepatoblastoma arising from childhood|C3728000|limited_differentiating>primitive_differentiating>primitive>embryonic>neoplasms>tumor_classification>
1259|hepatoblastoma of childhood|C3728000|limited_differentiating>primitive_differentiating>primitive>embryonic>neoplasms>tumor_classification>
1260|hepatoblastoma|C3728000|limited_differentiating>primitive_differentiating>primitive>embryonic>neoplasms>tumor_classification>
1261|pediatric embryonal hepatoma|C3728000|limited_differentiating>primitive_differentiating>primitive>embryonic>neoplasms>tumor_classification>
1262|pediatric hepatoblastoma|C3728000|limited_differentiating>primitive_differentiating>primitive>embryonic>neoplasms>tumor_classification>
1263|lung with blastoma|C3732000|limited_differentiating>primitive_differentiating>primitive>embryonic>neoplasms>tumor_classification>
1264|blastoma arising in lung|C3732000|limited_differentiating>primitive_differentiating>primitive>embryonic>neoplasms>tumor_classification>
1265|blastoma involving lung|C3732000|limited_differentiating>primitive_differentiating>primitive>embryonic>neoplasms>tumor_classification>
1266|blastoma arising from lung|C3732000|limited_differentiating>primitive_differentiating>primitive>embryonic>neoplasms>tumor_classification>
1267|blastoma of lung|C3732000|limited_differentiating>primitive_differentiating>primitive>embryonic>neoplasms>tumor_classification>
1268|pulmonary with blastoma|C3732000|limited_differentiating>primitive_differentiating>primitive>embryonic>neoplasms>tumor_classification>
1269|blastoma arising in pulmonary|C3732000|limited_differentiating>primitive_differentiating>primitive>embryonic>neoplasms>tumor_classification>
1270|blastoma involving pulmonary|C3732000|limited_differentiating>primitive_differentiating>primitive>embryonic>neoplasms>tumor_classification>
1271|blastoma arising from pulmonary|C3732000|limited_differentiating>primitive_differentiating>primitive>embryonic>neoplasms>tumor_classification>
1272|blastoma of pulmonary|C3732000|limited_differentiating>primitive_differentiating>primitive>embryonic>neoplasms>tumor_classification>
1273|blastoma arising in the lung|C3732000|limited_differentiating>primitive_differentiating>primitive>embryonic>neoplasms>tumor_classification>
1274|blastoma involving the lung|C3732000|limited_differentiating>primitive_differentiating>primitive>embryonic>neoplasms>tumor_classification>
1275|blastoma arising from the lung|C3732000|limited_differentiating>primitive_differentiating>primitive>embryonic>neoplasms>tumor_classification>
1276|lung blastoma|C3732000|limited_differentiating>primitive_differentiating>primitive>embryonic>neoplasms>tumor_classification>
1277|pneumoblastoma|C3732000|limited_differentiating>primitive_differentiating>primitive>embryonic>neoplasms>tumor_classification>
1278|pulmonary blastoma|C3732000|limited_differentiating>primitive_differentiating>primitive>embryonic>neoplasms>tumor_classification>
1279|pleuropulmonary blastoma|C5669000|limited_differentiating>primitive_differentiating>primitive>embryonic>neoplasms>tumor_classification>
1280|ppb - pleuropulmonary blastoma|C5669000|limited_differentiating>primitive_differentiating>primitive>embryonic>neoplasms>tumor_classification>
1281|pancreatoblastoma|C4265000|limited_differentiating>primitive_differentiating>primitive>embryonic>neoplasms>tumor_classification>
1282|sialoblastoma|C4265100|limited_differentiating>primitive_differentiating>primitive>embryonic>neoplasms>tumor_classification>
1283|adult kidney with adenosarcoma|C6180000|limited_differentiating>primitive_differentiating>primitive>embryonic>neoplasms>tumor_classification>
1284|adenosarcoma arising in adult kidney|C6180000|limited_differentiating>primitive_differentiating>primitive>embryonic>neoplasms>tumor_classification>
1285|adenosarcoma involving adult kidney|C6180000|limited_differentiating>primitive_differentiating>primitive>embryonic>neoplasms>tumor_classification>
1286|adenosarcoma arising from adult kidney|C6180000|limited_differentiating>primitive_differentiating>primitive>embryonic>neoplasms>tumor_classification>
1287|adenosarcoma of adult kidney|C6180000|limited_differentiating>primitive_differentiating>primitive>embryonic>neoplasms>tumor_classification>
1288|adenosarcoma arising in the adult kidney|C6180000|limited_differentiating>primitive_differentiating>primitive>embryonic>neoplasms>tumor_classification>
1289|adenosarcoma involving the adult kidney|C6180000|limited_differentiating>primitive_differentiating>primitive>embryonic>neoplasms>tumor_classification>
1290|adenosarcoma arising from the adult kidney|C6180000|limited_differentiating>primitive_differentiating>primitive>embryonic>neoplasms>tumor_classification>
1291|adult kidney adenosarcoma|C6180000|limited_differentiating>primitive_differentiating>primitive>embryonic>neoplasms>tumor_classification>
1292|adult nephroblastoma|C6180000|limited_differentiating>primitive_differentiating>primitive>embryonic>neoplasms>tumor_classification>
1293|adult renal adenosarcoma|C6180000|limited_differentiating>primitive_differentiating>primitive>embryonic>neoplasms>tumor_classification>
1294|adult wilms neoplasm|C6180000|limited_differentiating>primitive_differentiating>primitive>embryonic>neoplasms>tumor_classification>
1295|adult wilms tumor|C6180000|limited_differentiating>primitive_differentiating>primitive>embryonic>neoplasms>tumor_classification>
1296|adult wilms tumour|C6180000|limited_differentiating>primitive_differentiating>primitive>embryonic>neoplasms>tumor_classification>
1297|nephroblastoma|C3267000|limited_differentiating>primitive_differentiating>primitive>embryonic>neoplasms>tumor_classification>
1298|wilms neoplasm|C3267000|limited_differentiating>primitive_differentiating>primitive>embryonic>neoplasms>tumor_classification>
1299|wilms tumor|C3267000|limited_differentiating>primitive_differentiating>primitive>embryonic>neoplasms>tumor_classification>
1300|wilms tumour|C3267000|limited_differentiating>primitive_differentiating>primitive>embryonic>neoplasms>tumor_classification>
1301|kidney with mixed epithelial and stromal tumor|C3267100|limited_differentiating>primitive_differentiating>primitive>embryonic>neoplasms>tumor_classification>
1302|mixed epithelial and stromal tumor arising in kidney|C3267100|limited_differentiating>primitive_differentiating>primitive>embryonic>neoplasms>tumor_classification>
1303|mixed epithelial and stromal tumor involving kidney|C3267100|limited_differentiating>primitive_differentiating>primitive>embryonic>neoplasms>tumor_classification>
1304|mixed epithelial and stromal tumor arising from kidney|C3267100|limited_differentiating>primitive_differentiating>primitive>embryonic>neoplasms>tumor_classification>
1305|mixed epithelial and stromal tumor of kidney|C3267100|limited_differentiating>primitive_differentiating>primitive>embryonic>neoplasms>tumor_classification>
1306|kidney with mixed epithelial and stromal tumour|C3267100|limited_differentiating>primitive_differentiating>primitive>embryonic>neoplasms>tumor_classification>
1307|mixed epithelial and stromal tumour arising in kidney|C3267100|limited_differentiating>primitive_differentiating>primitive>embryonic>neoplasms>tumor_classification>
1308|mixed epithelial and stromal tumour involving kidney|C3267100|limited_differentiating>primitive_differentiating>primitive>embryonic>neoplasms>tumor_classification>
1309|mixed epithelial and stromal tumour arising from kidney|C3267100|limited_differentiating>primitive_differentiating>primitive>embryonic>neoplasms>tumor_classification>
1310|mixed epithelial and stromal tumour of kidney|C3267100|limited_differentiating>primitive_differentiating>primitive>embryonic>neoplasms>tumor_classification>
1311|mixed epithelial and stromal tumour arising in the kidney|C3267100|limited_differentiating>primitive_differentiating>primitive>embryonic>neoplasms>tumor_classification>
1312|mixed epithelial and stromal tumour involving the kidney|C3267100|limited_differentiating>primitive_differentiating>primitive>embryonic>neoplasms>tumor_classification>
1313|mixed epithelial and stromal tumour arising from the kidney|C3267100|limited_differentiating>primitive_differentiating>primitive>embryonic>neoplasms>tumor_classification>
1314|mixed epithelial and stromal tumor arising in the kidney|C3267100|limited_differentiating>primitive_differentiating>primitive>embryonic>neoplasms>tumor_classification>
1315|mixed epithelial and stromal tumor involving the kidney|C3267100|limited_differentiating>primitive_differentiating>primitive>embryonic>neoplasms>tumor_classification>
1316|mixed epithelial and stromal tumor arising from the kidney|C3267100|limited_differentiating>primitive_differentiating>primitive>embryonic>neoplasms>tumor_classification>
1317|mixed epithelial and stromal neoplasm arising in the kidney|C3267100|limited_differentiating>primitive_differentiating>primitive>embryonic>neoplasms>tumor_classification>
1318|mixed epithelial and stromal neoplasm involving the kidney|C3267100|limited_differentiating>primitive_differentiating>primitive>embryonic>neoplasms>tumor_classification>
1319|mixed epithelial and stromal neoplasm arising from the kidney|C3267100|limited_differentiating>primitive_differentiating>primitive>embryonic>neoplasms>tumor_classification>
1320|kidney with mixed epithelial and stromal neoplasm|C3267100|limited_differentiating>primitive_differentiating>primitive>embryonic>neoplasms>tumor_classification>
1321|mixed epithelial and stromal neoplasm arising in kidney|C3267100|limited_differentiating>primitive_differentiating>primitive>embryonic>neoplasms>tumor_classification>
1322|mixed epithelial and stromal neoplasm involving kidney|C3267100|limited_differentiating>primitive_differentiating>primitive>embryonic>neoplasms>tumor_classification>
1323|mixed epithelial and stromal neoplasm arising from kidney|C3267100|limited_differentiating>primitive_differentiating>primitive>embryonic>neoplasms>tumor_classification>
1324|mixed epithelial and stromal neoplasm of kidney|C3267100|limited_differentiating>primitive_differentiating>primitive>embryonic>neoplasms>tumor_classification>
1325|kidney mixed epithelial and stromal tumor|C3267100|limited_differentiating>primitive_differentiating>primitive>embryonic>neoplasms>tumor_classification>
1326|renal mixed epithelial and stromal tumor|C3267100|limited_differentiating>primitive_differentiating>primitive>embryonic>neoplasms>tumor_classification>
1327|renal mixed epithelial and stromal tumour|C3267100|limited_differentiating>primitive_differentiating>primitive>embryonic>neoplasms>tumor_classification>
1328|renal mixed epithelial and stromal neoplasm|C3267100|limited_differentiating>primitive_differentiating>primitive>embryonic>neoplasms>tumor_classification>
1329|metanephric adenosarcoma in a young adult|C3267200|limited_differentiating>primitive_differentiating>primitive>embryonic>neoplasms>tumor_classification>
1330|nephroblastoma-like tumor|C3267300|limited_differentiating>primitive_differentiating>primitive>embryonic>neoplasms>tumor_classification>
1331|nephroblastoma-like tumour|C3267300|limited_differentiating>primitive_differentiating>primitive>embryonic>neoplasms>tumor_classification>
1332|nephroblastoma-like neoplasm|C3267300|limited_differentiating>primitive_differentiating>primitive>embryonic>neoplasms>tumor_classification>
1333|wagr complex|C3267400|limited_differentiating>primitive_differentiating>primitive>embryonic>neoplasms>tumor_classification>
1334|wagr complices|C3267400|limited_differentiating>primitive_differentiating>primitive>embryonic>neoplasms>tumor_classification>
1335|wagr contiguous gene syndrome|C3267400|limited_differentiating>primitive_differentiating>primitive>embryonic>neoplasms>tumor_classification>
1336|wagr syndrome|C3267400|limited_differentiating>primitive_differentiating>primitive>embryonic>neoplasms>tumor_classification>
1337|wagr syndromes|C3267400|limited_differentiating>primitive_differentiating>primitive>embryonic>neoplasms>tumor_classification>
1338|wagr - wilms tumor aniridia genitourinary anomalies and mental retardation syndrome|C3267400|limited_differentiating>primitive_differentiating>primitive>embryonic>neoplasms>tumor_classification>
1339|wilms tumor aniridia genitourinary anomalies and mental retardation syndrome|C3267400|limited_differentiating>primitive_differentiating>primitive>embryonic>neoplasms>tumor_classification>
1340|wilms tumor aniridia genitourinary abnormalities and mental retardation syndrome|C3267400|limited_differentiating>primitive_differentiating>primitive>embryonic>neoplasms>tumor_classification>
1341|wilms tumor aniridia genitourinary anomalies mental retardation syndrome|C3267400|limited_differentiating>primitive_differentiating>primitive>embryonic>neoplasms>tumor_classification>
1342|wilms tumor aniridia genitourinary abnormalities mental retardation syndrome|C3267400|limited_differentiating>primitive_differentiating>primitive>embryonic>neoplasms>tumor_classification>
1343|wilms neoplasm and pseudohermaphroditism|C3267500|limited_differentiating>primitive_differentiating>primitive>embryonic>neoplasms>tumor_classification>
1344|wilms tumor and pseudohermaphroditism|C3267500|limited_differentiating>primitive_differentiating>primitive>embryonic>neoplasms>tumor_classification>
1345|wilms tumour and pseudohermaphroditism|C3267500|limited_differentiating>primitive_differentiating>primitive>embryonic>neoplasms>tumor_classification>
1346|childhood multilocular cystic kidney neoplasm|C6566000|limited_differentiating>primitive_differentiating>primitive>embryonic>neoplasms>tumor_classification>
1347|childhood multilocular cystic kidney tumor|C6566000|limited_differentiating>primitive_differentiating>primitive>embryonic>neoplasms>tumor_classification>
1348|childhood multilocular cystic kidney tumour|C6566000|limited_differentiating>primitive_differentiating>primitive>embryonic>neoplasms>tumor_classification>
1349|childhood multilocular cystic renal neoplasm|C6566000|limited_differentiating>primitive_differentiating>primitive>embryonic>neoplasms>tumor_classification>
1350|childhood multilocular cystic renal tumor|C6566000|limited_differentiating>primitive_differentiating>primitive>embryonic>neoplasms>tumor_classification>
1351|childhood multilocular cystic renal tumour|C6566000|limited_differentiating>primitive_differentiating>primitive>embryonic>neoplasms>tumor_classification>
1352|cystic partially differentiated nephroblastoma (CPDN)|C6566000|limited_differentiating>primitive_differentiating>primitive>embryonic>neoplasms>tumor_classification>
1353|pediatric multilocular cystic kidney neoplasm|C6566000|limited_differentiating>primitive_differentiating>primitive>embryonic>neoplasms>tumor_classification>
1354|pediatric multilocular cystic kidney tumor|C6566000|limited_differentiating>primitive_differentiating>primitive>embryonic>neoplasms>tumor_classification>
1355|pediatric multilocular cystic kidney tumour|C6566000|limited_differentiating>primitive_differentiating>primitive>embryonic>neoplasms>tumor_classification>
1356|pediatric multilocular cystic renal neoplasm|C6566000|limited_differentiating>primitive_differentiating>primitive>embryonic>neoplasms>tumor_classification>
1357|pediatric multilocular cystic renal tumor|C6566000|limited_differentiating>primitive_differentiating>primitive>embryonic>neoplasms>tumor_classification>
1358|pediatric multilocular cystic renal tumour|C6566000|limited_differentiating>primitive_differentiating>primitive>embryonic>neoplasms>tumor_classification>
1359|childhood congenital mesoblastic nephroma|C6569000|limited_differentiating>primitive_differentiating>primitive>embryonic>neoplasms>tumor_classification>
1360|congenital mesoblastic nephroma|C6569000|limited_differentiating>primitive_differentiating>primitive>embryonic>neoplasms>tumor_classification>
1361|pediatric congenital mesoblastic nephroma|C6569000|limited_differentiating>primitive_differentiating>primitive>embryonic>neoplasms>tumor_classification>
1362|cystic partially differentiated nephroblastoma|C6897000|limited_differentiating>primitive_differentiating>primitive>embryonic>neoplasms>tumor_classification>
1363|nonanaplastic wilm neoplasm|C6951000|limited_differentiating>primitive_differentiating>primitive>embryonic>neoplasms>tumor_classification>
1364|nonanaplastic wilm tumor|C6951000|limited_differentiating>primitive_differentiating>primitive>embryonic>neoplasms>tumor_classification>
1365|nonanaplastic wilm tumour|C6951000|limited_differentiating>primitive_differentiating>primitive>embryonic>neoplasms>tumor_classification>
1366|nonanaplastic wilms neoplasm|C6951000|limited_differentiating>primitive_differentiating>primitive>embryonic>neoplasms>tumor_classification>
1367|nonanaplastic wilms tumor|C6951000|limited_differentiating>primitive_differentiating>primitive>embryonic>neoplasms>tumor_classification>
1368|nonanaplastic wilms tumour|C6951000|limited_differentiating>primitive_differentiating>primitive>embryonic>neoplasms>tumor_classification>
1369|anaplastic wilm neoplasm|C6952000|limited_differentiating>primitive_differentiating>primitive>embryonic>neoplasms>tumor_classification>
1370|anaplastic wilm tumor|C6952000|limited_differentiating>primitive_differentiating>primitive>embryonic>neoplasms>tumor_classification>
1371|anaplastic wilm tumour|C6952000|limited_differentiating>primitive_differentiating>primitive>embryonic>neoplasms>tumor_classification>
1372|anaplastic wilms neoplasm|C6952000|limited_differentiating>primitive_differentiating>primitive>embryonic>neoplasms>tumor_classification>
1373|anaplastic wilms tumor|C6952000|limited_differentiating>primitive_differentiating>primitive>embryonic>neoplasms>tumor_classification>
1374|anaplastic wilms tumour|C6952000|limited_differentiating>primitive_differentiating>primitive>embryonic>neoplasms>tumor_classification>
1375|hepatoblastoma with pure fetal epithelial differentiation|C7093000|limited_differentiating>primitive_differentiating>primitive>embryonic>neoplasms>tumor_classification>
1376|hepatoblastoma with combined fetal epithelial differentiation|C7094000|limited_differentiating>primitive_differentiating>primitive>embryonic>neoplasms>tumor_classification>
1377|macrotrabecular hepatoblastoma|C7095000|limited_differentiating>primitive_differentiating>primitive>embryonic>neoplasms>tumor_classification>
1378|small cell undifferentiated hepatoblastoma|C7096000|limited_differentiating>primitive_differentiating>primitive>embryonic>neoplasms>tumor_classification>
1379|mixed epithelial and mesenchymal hepatoblastoma|C7097000|limited_differentiating>primitive_differentiating>primitive>embryonic>neoplasms>tumor_classification>
1380|mixed hepatoblastoma with teratoid features|C7098000|limited_differentiating>primitive_differentiating>primitive>embryonic>neoplasms>tumor_classification>
1381|pretext stage hepatoblastoma|C7139000|limited_differentiating>primitive_differentiating>primitive>embryonic>neoplasms>tumor_classification>
1382|postsurgical stage 4 hepatoblastoma|C7143000|limited_differentiating>primitive_differentiating>primitive>embryonic>neoplasms>tumor_classification>
1383|postsurgical stage iv hepatoblastoma|C7143000|limited_differentiating>primitive_differentiating>primitive>embryonic>neoplasms>tumor_classification>
1384|postsurgical stage 3 hepatoblastoma|C7144000|limited_differentiating>primitive_differentiating>primitive>embryonic>neoplasms>tumor_classification>
1385|postsurgical stage iii hepatoblastoma|C7144000|limited_differentiating>primitive_differentiating>primitive>embryonic>neoplasms>tumor_classification>
1386|postsurgical stage 2 hepatoblastoma|C7145000|limited_differentiating>primitive_differentiating>primitive>embryonic>neoplasms>tumor_classification>
1387|postsurgical stage ii hepatoblastoma|C7145000|limited_differentiating>primitive_differentiating>primitive>embryonic>neoplasms>tumor_classification>
1388|postsurgical stage 1 hepatoblastoma|C7146000|limited_differentiating>primitive_differentiating>primitive>embryonic>neoplasms>tumor_classification>
1389|postsurgical stage i hepatoblastoma|C7146000|limited_differentiating>primitive_differentiating>primitive>embryonic>neoplasms>tumor_classification>
1390|cystic nephroma|C7504000|limited_differentiating>primitive_differentiating>primitive>embryonic>neoplasms>tumor_classification>
1391|cyst with nephroma|C7504000|limited_differentiating>primitive_differentiating>primitive>embryonic>neoplasms>tumor_classification>
1392|nephroma arising in cyst|C7504000|limited_differentiating>primitive_differentiating>primitive>embryonic>neoplasms>tumor_classification>
1393|nephroma involving cyst|C7504000|limited_differentiating>primitive_differentiating>primitive>embryonic>neoplasms>tumor_classification>
1394|nephroma arising from cyst|C7504000|limited_differentiating>primitive_differentiating>primitive>embryonic>neoplasms>tumor_classification>
1395|nephroma of cyst|C7504000|limited_differentiating>primitive_differentiating>primitive>embryonic>neoplasms>tumor_classification>
1396|adult mesoblastic nephroma|C7648000|limited_differentiating>primitive_differentiating>primitive>embryonic>neoplasms>tumor_classification>
1397|cystic hamartoma|C7648000|limited_differentiating>primitive_differentiating>primitive>embryonic>neoplasms>tumor_classification>
1398|leiomyomatous renal hamartoma|C7648000|limited_differentiating>primitive_differentiating>primitive>embryonic>neoplasms>tumor_classification>
1399|solid and cystic biphasic neoplasm|C7648000|limited_differentiating>primitive_differentiating>primitive>embryonic>neoplasms>tumor_classification>
1400|solid and cystic biphasic tumor|C7648000|limited_differentiating>primitive_differentiating>primitive>embryonic>neoplasms>tumor_classification>
1401|solid and cystic biphasic tumour|C7648000|limited_differentiating>primitive_differentiating>primitive>embryonic>neoplasms>tumor_classification>
1402|stage 1 nephroblastoma|C7840000|limited_differentiating>primitive_differentiating>primitive>embryonic>neoplasms>tumor_classification>
1403|stage 1 wilm tumor|C7840000|limited_differentiating>primitive_differentiating>primitive>embryonic>neoplasms>tumor_classification>
1404|stage 1 wilms tumor|C7840000|limited_differentiating>primitive_differentiating>primitive>embryonic>neoplasms>tumor_classification>
1405|stage i nephroblastoma|C7840000|limited_differentiating>primitive_differentiating>primitive>embryonic>neoplasms>tumor_classification>
1406|stage i wilm neoplasm|C7840000|limited_differentiating>primitive_differentiating>primitive>embryonic>neoplasms>tumor_classification>
1407|stage i wilm tumor|C7840000|limited_differentiating>primitive_differentiating>primitive>embryonic>neoplasms>tumor_classification>
1408|stage i wilm tumour|C7840000|limited_differentiating>primitive_differentiating>primitive>embryonic>neoplasms>tumor_classification>
1409|stage i wilms neoplasm|C7840000|limited_differentiating>primitive_differentiating>primitive>embryonic>neoplasms>tumor_classification>
1410|stage i wilms tumor|C7840000|limited_differentiating>primitive_differentiating>primitive>embryonic>neoplasms>tumor_classification>
1411|stage i wilms tumour|C7840000|limited_differentiating>primitive_differentiating>primitive>embryonic>neoplasms>tumor_classification>
1412|stage 2 nephroblastoma|C7841000|limited_differentiating>primitive_differentiating>primitive>embryonic>neoplasms>tumor_classification>
1413|stage 2 wilms tumor|C7841000|limited_differentiating>primitive_differentiating>primitive>embryonic>neoplasms>tumor_classification>
1414|stage ii nephroblastoma|C7841000|limited_differentiating>primitive_differentiating>primitive>embryonic>neoplasms>tumor_classification>
1415|stage ii wilms neoplasm|C7841000|limited_differentiating>primitive_differentiating>primitive>embryonic>neoplasms>tumor_classification>
1416|stage ii wilms tumor|C7841000|limited_differentiating>primitive_differentiating>primitive>embryonic>neoplasms>tumor_classification>
1417|stage ii wilms tumour|C7841000|limited_differentiating>primitive_differentiating>primitive>embryonic>neoplasms>tumor_classification>
1418|stage 3 nephroblastoma|C7842000|limited_differentiating>primitive_differentiating>primitive>embryonic>neoplasms>tumor_classification>
1419|stage 3 wilms tumor|C7842000|limited_differentiating>primitive_differentiating>primitive>embryonic>neoplasms>tumor_classification>
1420|stage iii nephroblastoma|C7842000|limited_differentiating>primitive_differentiating>primitive>embryonic>neoplasms>tumor_classification>
1421|stage iii wilms neoplasm|C7842000|limited_differentiating>primitive_differentiating>primitive>embryonic>neoplasms>tumor_classification>
1422|stage iii wilms tumor|C7842000|limited_differentiating>primitive_differentiating>primitive>embryonic>neoplasms>tumor_classification>
1423|stage iii wilms tumour|C7842000|limited_differentiating>primitive_differentiating>primitive>embryonic>neoplasms>tumor_classification>
1424|stage 4 nephroblastoma|C7843000|limited_differentiating>primitive_differentiating>primitive>embryonic>neoplasms>tumor_classification>
1425|stage 4 wilms tumor|C7843000|limited_differentiating>primitive_differentiating>primitive>embryonic>neoplasms>tumor_classification>
1426|stage iv nephroblastoma|C7843000|limited_differentiating>primitive_differentiating>primitive>embryonic>neoplasms>tumor_classification>
1427|stage iv wilms neoplasm|C7843000|limited_differentiating>primitive_differentiating>primitive>embryonic>neoplasms>tumor_classification>
1428|stage iv wilms tumor|C7843000|limited_differentiating>primitive_differentiating>primitive>embryonic>neoplasms>tumor_classification>
1429|stage iv wilms tumour|C7843000|limited_differentiating>primitive_differentiating>primitive>embryonic>neoplasms>tumor_classification>
1430|stage 5 nephroblastoma|C7844000|limited_differentiating>primitive_differentiating>primitive>embryonic>neoplasms>tumor_classification>
1431|stage 5 wilms tumor|C7844000|limited_differentiating>primitive_differentiating>primitive>embryonic>neoplasms>tumor_classification>
1432|stage v nephroblastoma|C7844000|limited_differentiating>primitive_differentiating>primitive>embryonic>neoplasms>tumor_classification>
1433|stage v wilms neoplasm|C7844000|limited_differentiating>primitive_differentiating>primitive>embryonic>neoplasms>tumor_classification>
1434|stage v wilms tumor|C7844000|limited_differentiating>primitive_differentiating>primitive>embryonic>neoplasms>tumor_classification>
1435|stage v wilms tumour|C7844000|limited_differentiating>primitive_differentiating>primitive>embryonic>neoplasms>tumor_classification>
1436|ovarian germ cell monodermal and highly specialized teratoma|C8113000|limited_differentiating>primitive_differentiating>primitive>embryonic>neoplasms>tumor_classification>
1437|ovarian monodermal and highly specialized teratoma|C8113000|limited_differentiating>primitive_differentiating>primitive>embryonic>neoplasms>tumor_classification>
1438|epithelial predominant kidney adenosarcoma|C9146000|limited_differentiating>primitive_differentiating>primitive>embryonic>neoplasms>tumor_classification>
1439|epithelial predominant nephroblastoma|C9146000|limited_differentiating>primitive_differentiating>primitive>embryonic>neoplasms>tumor_classification>
1440|epithelial predominant renal adenosarcoma|C9146000|limited_differentiating>primitive_differentiating>primitive>embryonic>neoplasms>tumor_classification>
1441|epithelial predominant wilm neoplasm|C9146000|limited_differentiating>primitive_differentiating>primitive>embryonic>neoplasms>tumor_classification>
1442|epithelial predominant wilm tumor|C9146000|limited_differentiating>primitive_differentiating>primitive>embryonic>neoplasms>tumor_classification>
1443|epithelial predominant wilm tumour|C9146000|limited_differentiating>primitive_differentiating>primitive>embryonic>neoplasms>tumor_classification>
1444|epithelial predominant wilms neoplasm|C9146000|limited_differentiating>primitive_differentiating>primitive>embryonic>neoplasms>tumor_classification>
1445|epithelial predominant wilms tumor|C9146000|limited_differentiating>primitive_differentiating>primitive>embryonic>neoplasms>tumor_classification>
1446|epithelial predominant wilms tumour|C9146000|limited_differentiating>primitive_differentiating>primitive>embryonic>neoplasms>tumor_classification>
1447|blastema predominant kidney adenosarcoma|C9147000|limited_differentiating>primitive_differentiating>primitive>embryonic>neoplasms>tumor_classification>
1448|blastema predominant nephroblastoma|C9147000|limited_differentiating>primitive_differentiating>primitive>embryonic>neoplasms>tumor_classification>
1449|blastema predominant renal adenosarcoma|C9147000|limited_differentiating>primitive_differentiating>primitive>embryonic>neoplasms>tumor_classification>
1450|blastema predominant wilm neoplasm|C9147000|limited_differentiating>primitive_differentiating>primitive>embryonic>neoplasms>tumor_classification>
1451|blastema predominant wilm tumor|C9147000|limited_differentiating>primitive_differentiating>primitive>embryonic>neoplasms>tumor_classification>
1452|blastema predominant wilm tumour|C9147000|limited_differentiating>primitive_differentiating>primitive>embryonic>neoplasms>tumor_classification>
1453|blastema predominant wilms neoplasm|C9147000|limited_differentiating>primitive_differentiating>primitive>embryonic>neoplasms>tumor_classification>
1454|blastema predominant wilms tumor|C9147000|limited_differentiating>primitive_differentiating>primitive>embryonic>neoplasms>tumor_classification>
1455|blastema predominant wilms tumour|C9147000|limited_differentiating>primitive_differentiating>primitive>embryonic>neoplasms>tumor_classification>
1456|stromal predominant kidney adenosarcoma|C9148000|limited_differentiating>primitive_differentiating>primitive>embryonic>neoplasms>tumor_classification>
1457|stromal predominant nephroblastoma|C9148000|limited_differentiating>primitive_differentiating>primitive>embryonic>neoplasms>tumor_classification>
1458|stromal predominant renal adenosarcoma|C9148000|limited_differentiating>primitive_differentiating>primitive>embryonic>neoplasms>tumor_classification>
1459|stromal predominant wilm neoplasm|C9148000|limited_differentiating>primitive_differentiating>primitive>embryonic>neoplasms>tumor_classification>
1460|stromal predominant wilm tumor|C9148000|limited_differentiating>primitive_differentiating>primitive>embryonic>neoplasms>tumor_classification>
1461|stromal predominant wilm tumour|C9148000|limited_differentiating>primitive_differentiating>primitive>embryonic>neoplasms>tumor_classification>
1462|stromal predominant wilms neoplasm|C9148000|limited_differentiating>primitive_differentiating>primitive>embryonic>neoplasms>tumor_classification>
1463|stromal predominant wilms tumor|C9148000|limited_differentiating>primitive_differentiating>primitive>embryonic>neoplasms>tumor_classification>
1464|stromal predominant wilms tumour|C9148000|limited_differentiating>primitive_differentiating>primitive>embryonic>neoplasms>tumor_classification>
1465|mixed cell type kidney adenosarcoma|C9149000|limited_differentiating>primitive_differentiating>primitive>embryonic>neoplasms>tumor_classification>
1466|mixed cell type nephroblastoma|C9149000|limited_differentiating>primitive_differentiating>primitive>embryonic>neoplasms>tumor_classification>
1467|mixed cell type renal adenosarcoma|C9149000|limited_differentiating>primitive_differentiating>primitive>embryonic>neoplasms>tumor_classification>
1468|mixed cell type wilm neoplasm|C9149000|limited_differentiating>primitive_differentiating>primitive>embryonic>neoplasms>tumor_classification>
1469|mixed cell type wilm tumor|C9149000|limited_differentiating>primitive_differentiating>primitive>embryonic>neoplasms>tumor_classification>
1470|mixed cell type wilm tumour|C9149000|limited_differentiating>primitive_differentiating>primitive>embryonic>neoplasms>tumor_classification>
1471|mixed cell type wilms neoplasm|C9149000|limited_differentiating>primitive_differentiating>primitive>embryonic>neoplasms>tumor_classification>
1472|mixed cell type wilms tumor|C9149000|limited_differentiating>primitive_differentiating>primitive>embryonic>neoplasms>tumor_classification>
1473|mixed cell type wilms tumour|C9149000|limited_differentiating>primitive_differentiating>primitive>embryonic>neoplasms>tumor_classification>
1474|germinoma|C3753000|germ_cell>primitive>embryonic>neoplasms>tumor_classification>
1475|ovary with germ cell neoplasm|C3873000|germ_cell>primitive>embryonic>neoplasms>tumor_classification>
1476|germ cell neoplasm arising in ovary|C3873000|germ_cell>primitive>embryonic>neoplasms>tumor_classification>
1477|germ cell neoplasm involving ovary|C3873000|germ_cell>primitive>embryonic>neoplasms>tumor_classification>
1478|germ cell neoplasm arising from ovary|C3873000|germ_cell>primitive>embryonic>neoplasms>tumor_classification>
1479|germ cell neoplasm of ovary|C3873000|germ_cell>primitive>embryonic>neoplasms>tumor_classification>
1480|germ cell neoplasm arising in the ovary|C3873000|germ_cell>primitive>embryonic>neoplasms>tumor_classification>
1481|germ cell neoplasm involving the ovary|C3873000|germ_cell>primitive>embryonic>neoplasms>tumor_classification>
1482|germ cell neoplasm arising from the ovary|C3873000|germ_cell>primitive>embryonic>neoplasms>tumor_classification>
1483|ovary with germ cell tumor|C3873000|germ_cell>primitive>embryonic>neoplasms>tumor_classification>
1484|germ cell tumor arising in ovary|C3873000|germ_cell>primitive>embryonic>neoplasms>tumor_classification>
1485|germ cell tumor involving ovary|C3873000|germ_cell>primitive>embryonic>neoplasms>tumor_classification>
1486|germ cell tumor arising from ovary|C3873000|germ_cell>primitive>embryonic>neoplasms>tumor_classification>
1487|germ cell tumor of ovary|C3873000|germ_cell>primitive>embryonic>neoplasms>tumor_classification>
1488|germ cell tumor arising in the ovary|C3873000|germ_cell>primitive>embryonic>neoplasms>tumor_classification>
1489|germ cell tumor involving the ovary|C3873000|germ_cell>primitive>embryonic>neoplasms>tumor_classification>
1490|germ cell tumor arising from the ovary|C3873000|germ_cell>primitive>embryonic>neoplasms>tumor_classification>
1491|ovary with germ cell tumour|C3873000|germ_cell>primitive>embryonic>neoplasms>tumor_classification>
1492|germ cell tumour arising in ovary|C3873000|germ_cell>primitive>embryonic>neoplasms>tumor_classification>
1493|germ cell tumour involving ovary|C3873000|germ_cell>primitive>embryonic>neoplasms>tumor_classification>
1494|germ cell tumour arising from ovary|C3873000|germ_cell>primitive>embryonic>neoplasms>tumor_classification>
1495|germ cell tumour of ovary|C3873000|germ_cell>primitive>embryonic>neoplasms>tumor_classification>
1496|ovarian germ cell neoplasm|C3873000|germ_cell>primitive>embryonic>neoplasms>tumor_classification>
1497|ovarian germ cell tumor|C3873000|germ_cell>primitive>embryonic>neoplasms>tumor_classification>
1498|ovarian germ cell tumour|C3873000|germ_cell>primitive>embryonic>neoplasms>tumor_classification>
1499|ovary germ cell neoplasm|C3873000|germ_cell>primitive>embryonic>neoplasms>tumor_classification>
1500|ovary germ cell tumor|C3873000|germ_cell>primitive>embryonic>neoplasms>tumor_classification>
1501|extragonadal germ cell neoplasm|C3918000|germ_cell>primitive>embryonic>neoplasms>tumor_classification>
1502|extragonadal germ cell neoplasms|C3918000|germ_cell>primitive>embryonic>neoplasms>tumor_classification>
1503|extragonadal germ cell tumor|C3918000|germ_cell>primitive>embryonic>neoplasms>tumor_classification>
1504|extragonadal germ cell tumour|C3918000|germ_cell>primitive>embryonic>neoplasms>tumor_classification>
1505|extragonadal germ cell with neoplasm|C3918000|germ_cell>primitive>embryonic>neoplasms>tumor_classification>
1506|neoplasm arising in extragonadal germ cell|C3918000|germ_cell>primitive>embryonic>neoplasms>tumor_classification>
1507|neoplasm involving extragonadal germ cell|C3918000|germ_cell>primitive>embryonic>neoplasms>tumor_classification>
1508|neoplasm arising from extragonadal germ cell|C3918000|germ_cell>primitive>embryonic>neoplasms>tumor_classification>
1509|neoplasm of extragonadal germ cell|C3918000|germ_cell>primitive>embryonic>neoplasms>tumor_classification>
1510|neoplasm arising in the extragonadal germ cell|C3918000|germ_cell>primitive>embryonic>neoplasms>tumor_classification>
1511|neoplasm involving the extragonadal germ cell|C3918000|germ_cell>primitive>embryonic>neoplasms>tumor_classification>
1512|neoplasm arising from the extragonadal germ cell|C3918000|germ_cell>primitive>embryonic>neoplasms>tumor_classification>
1513|extragonadal germ cell with tumor|C3918000|germ_cell>primitive>embryonic>neoplasms>tumor_classification>
1514|tumor arising in extragonadal germ cell|C3918000|germ_cell>primitive>embryonic>neoplasms>tumor_classification>
1515|tumor involving extragonadal germ cell|C3918000|germ_cell>primitive>embryonic>neoplasms>tumor_classification>
1516|tumor arising from extragonadal germ cell|C3918000|germ_cell>primitive>embryonic>neoplasms>tumor_classification>
1517|tumor of extragonadal germ cell|C3918000|germ_cell>primitive>embryonic>neoplasms>tumor_classification>
1518|tumor arising in the extragonadal germ cell|C3918000|germ_cell>primitive>embryonic>neoplasms>tumor_classification>
1519|tumor involving the extragonadal germ cell|C3918000|germ_cell>primitive>embryonic>neoplasms>tumor_classification>
1520|tumor arising from the extragonadal germ cell|C3918000|germ_cell>primitive>embryonic>neoplasms>tumor_classification>
1521|extragonadal germ cell with tumour|C3918000|germ_cell>primitive>embryonic>neoplasms>tumor_classification>
1522|tumour arising in extragonadal germ cell|C3918000|germ_cell>primitive>embryonic>neoplasms>tumor_classification>
1523|tumour involving extragonadal germ cell|C3918000|germ_cell>primitive>embryonic>neoplasms>tumor_classification>
1524|tumour arising from extragonadal germ cell|C3918000|germ_cell>primitive>embryonic>neoplasms>tumor_classification>
1525|tumour of extragonadal germ cell|C3918000|germ_cell>primitive>embryonic>neoplasms>tumor_classification>
1526|spermatocytic seminoma|C4284000|germ_cell>primitive>embryonic>neoplasms>tumor_classification>
1527|polyembryoma|C4285000|germ_cell>primitive>embryonic>neoplasms>tumor_classification>
1528|combined germ cell neoplasm|C4290000|germ_cell>primitive>embryonic>neoplasms>tumor_classification>
1529|combined germ cell tumor|C4290000|germ_cell>primitive>embryonic>neoplasms>tumor_classification>
1530|combined germ cell tumour|C4290000|germ_cell>primitive>embryonic>neoplasms>tumor_classification>
1531|germ cells mixed neoplasm|C4290000|germ_cell>primitive>embryonic>neoplasms>tumor_classification>
1532|germ cells mixed tumor|C4290000|germ_cell>primitive>embryonic>neoplasms>tumor_classification>
1533|mixed germ cell neoplasm|C4290000|germ_cell>primitive>embryonic>neoplasms>tumor_classification>
1534|mixed germ cell tumor|C4290000|germ_cell>primitive>embryonic>neoplasms>tumor_classification>
1535|mixed germ cell tumour|C4290000|germ_cell>primitive>embryonic>neoplasms>tumor_classification>
1536|germ cells with mixed neoplasm|C4290000|germ_cell>primitive>embryonic>neoplasms>tumor_classification>
1537|mixed neoplasm arising in germ cells|C4290000|germ_cell>primitive>embryonic>neoplasms>tumor_classification>
1538|mixed neoplasm involving germ cells|C4290000|germ_cell>primitive>embryonic>neoplasms>tumor_classification>
1539|mixed neoplasm arising from germ cells|C4290000|germ_cell>primitive>embryonic>neoplasms>tumor_classification>
1540|mixed neoplasm of germ cells|C4290000|germ_cell>primitive>embryonic>neoplasms>tumor_classification>
1541|mixed neoplasm arising in the germ cells|C4290000|germ_cell>primitive>embryonic>neoplasms>tumor_classification>
1542|mixed neoplasm involving the germ cells|C4290000|germ_cell>primitive>embryonic>neoplasms>tumor_classification>
1543|mixed neoplasm arising from the germ cells|C4290000|germ_cell>primitive>embryonic>neoplasms>tumor_classification>
1544|germ cells with mixed tumor|C4290000|germ_cell>primitive>embryonic>neoplasms>tumor_classification>
1545|mixed tumor arising in germ cells|C4290000|germ_cell>primitive>embryonic>neoplasms>tumor_classification>
1546|mixed tumor involving germ cells|C4290000|germ_cell>primitive>embryonic>neoplasms>tumor_classification>
1547|mixed tumor arising from germ cells|C4290000|germ_cell>primitive>embryonic>neoplasms>tumor_classification>
1548|mixed tumor of germ cells|C4290000|germ_cell>primitive>embryonic>neoplasms>tumor_classification>
1549|mixed tumor arising in the germ cells|C4290000|germ_cell>primitive>embryonic>neoplasms>tumor_classification>
1550|mixed tumor involving the germ cells|C4290000|germ_cell>primitive>embryonic>neoplasms>tumor_classification>
1551|mixed tumor arising from the germ cells|C4290000|germ_cell>primitive>embryonic>neoplasms>tumor_classification>
1552|germ cells with mixed tumour|C4290000|germ_cell>primitive>embryonic>neoplasms>tumor_classification>
1553|mixed tumour arising in germ cells|C4290000|germ_cell>primitive>embryonic>neoplasms>tumor_classification>
1554|mixed tumour involving germ cells|C4290000|germ_cell>primitive>embryonic>neoplasms>tumor_classification>
1555|mixed tumour arising from germ cells|C4290000|germ_cell>primitive>embryonic>neoplasms>tumor_classification>
1556|mixed tumour of germ cells|C4290000|germ_cell>primitive>embryonic>neoplasms>tumor_classification>
1557|ovary with malignant germ cell neoplasm|C4514000|germ_cell>primitive>embryonic>neoplasms>tumor_classification>
1558|malignant germ cell neoplasm arising in ovary|C4514000|germ_cell>primitive>embryonic>neoplasms>tumor_classification>
1559|malignant germ cell neoplasm involving ovary|C4514000|germ_cell>primitive>embryonic>neoplasms>tumor_classification>
1560|malignant germ cell neoplasm arising from ovary|C4514000|germ_cell>primitive>embryonic>neoplasms>tumor_classification>
1561|malignant germ cell neoplasm of ovary|C4514000|germ_cell>primitive>embryonic>neoplasms>tumor_classification>
1562|malignant germ cell neoplasm arising in the ovary|C4514000|germ_cell>primitive>embryonic>neoplasms>tumor_classification>
1563|malignant germ cell neoplasm involving the ovary|C4514000|germ_cell>primitive>embryonic>neoplasms>tumor_classification>
1564|malignant germ cell neoplasm arising from the ovary|C4514000|germ_cell>primitive>embryonic>neoplasms>tumor_classification>
1565|ovary with malignant germ cell tumor|C4514000|germ_cell>primitive>embryonic>neoplasms>tumor_classification>
1566|malignant germ cell tumor arising in ovary|C4514000|germ_cell>primitive>embryonic>neoplasms>tumor_classification>
1567|malignant germ cell tumor involving ovary|C4514000|germ_cell>primitive>embryonic>neoplasms>tumor_classification>
1568|malignant germ cell tumor arising from ovary|C4514000|germ_cell>primitive>embryonic>neoplasms>tumor_classification>
1569|malignant germ cell tumor of ovary|C4514000|germ_cell>primitive>embryonic>neoplasms>tumor_classification>
1570|malignant germ cell tumor arising in the ovary|C4514000|germ_cell>primitive>embryonic>neoplasms>tumor_classification>
1571|malignant germ cell tumor involving the ovary|C4514000|germ_cell>primitive>embryonic>neoplasms>tumor_classification>
1572|malignant germ cell tumor arising from the ovary|C4514000|germ_cell>primitive>embryonic>neoplasms>tumor_classification>
1573|ovary with malignant germ cell tumour|C4514000|germ_cell>primitive>embryonic>neoplasms>tumor_classification>
1574|malignant germ cell tumour arising in ovary|C4514000|germ_cell>primitive>embryonic>neoplasms>tumor_classification>
1575|malignant germ cell tumour involving ovary|C4514000|germ_cell>primitive>embryonic>neoplasms>tumor_classification>
1576|malignant germ cell tumour arising from ovary|C4514000|germ_cell>primitive>embryonic>neoplasms>tumor_classification>
1577|malignant germ cell tumour of ovary|C4514000|germ_cell>primitive>embryonic>neoplasms>tumor_classification>
1578|malignant ovarian germ cell neoplasm|C4514000|germ_cell>primitive>embryonic>neoplasms>tumor_classification>
1579|malignant ovarian germ cell tumor|C4514000|germ_cell>primitive>embryonic>neoplasms>tumor_classification>
1580|malignant ovarian germ cell tumour|C4514000|germ_cell>primitive>embryonic>neoplasms>tumor_classification>
1581|ovarian germ cell adenoca|C4514000|germ_cell>primitive>embryonic>neoplasms>tumor_classification>
1582|ovarian germ cell adenocarcinoma|C4514000|germ_cell>primitive>embryonic>neoplasms>tumor_classification>
1583|ovarian germ cell ca|C4514000|germ_cell>primitive>embryonic>neoplasms>tumor_classification>
1584|ovarian germ cell cancer|C4514000|germ_cell>primitive>embryonic>neoplasms>tumor_classification>
1585|ovarian germ cell carcinoma|C4514000|germ_cell>primitive>embryonic>neoplasms>tumor_classification>
1586|ovarian malignant germ cell neoplasm|C4514000|germ_cell>primitive>embryonic>neoplasms>tumor_classification>
1587|ovarian malignant germ cell tumor|C4514000|germ_cell>primitive>embryonic>neoplasms>tumor_classification>
1588|ovary malignant germ cell neoplasm|C4514000|germ_cell>primitive>embryonic>neoplasms>tumor_classification>
1589|ovary malignant germ cell tumor|C4514000|germ_cell>primitive>embryonic>neoplasms>tumor_classification>
1590|ovary with benign germ cell neoplasm|C4516000|germ_cell>primitive>embryonic>neoplasms>tumor_classification>
1591|benign germ cell neoplasm arising in ovary|C4516000|germ_cell>primitive>embryonic>neoplasms>tumor_classification>
1592|benign germ cell neoplasm involving ovary|C4516000|germ_cell>primitive>embryonic>neoplasms>tumor_classification>
1593|benign germ cell neoplasm arising from ovary|C4516000|germ_cell>primitive>embryonic>neoplasms>tumor_classification>
1594|benign germ cell neoplasm of ovary|C4516000|germ_cell>primitive>embryonic>neoplasms>tumor_classification>
1595|benign germ cell neoplasm arising in the ovary|C4516000|germ_cell>primitive>embryonic>neoplasms>tumor_classification>
1596|benign germ cell neoplasm involving the ovary|C4516000|germ_cell>primitive>embryonic>neoplasms>tumor_classification>
1597|benign germ cell neoplasm arising from the ovary|C4516000|germ_cell>primitive>embryonic>neoplasms>tumor_classification>
1598|ovary with benign germ cell tumor|C4516000|germ_cell>primitive>embryonic>neoplasms>tumor_classification>
1599|benign germ cell tumor arising in ovary|C4516000|germ_cell>primitive>embryonic>neoplasms>tumor_classification>
1600|benign germ cell tumor involving ovary|C4516000|germ_cell>primitive>embryonic>neoplasms>tumor_classification>
1601|benign germ cell tumor arising from ovary|C4516000|germ_cell>primitive>embryonic>neoplasms>tumor_classification>
1602|benign germ cell tumor of ovary|C4516000|germ_cell>primitive>embryonic>neoplasms>tumor_classification>
1603|benign germ cell tumor arising in the ovary|C4516000|germ_cell>primitive>embryonic>neoplasms>tumor_classification>
1604|benign germ cell tumor involving the ovary|C4516000|germ_cell>primitive>embryonic>neoplasms>tumor_classification>
1605|benign germ cell tumor arising from the ovary|C4516000|germ_cell>primitive>embryonic>neoplasms>tumor_classification>
1606|ovary with benign germ cell tumour|C4516000|germ_cell>primitive>embryonic>neoplasms>tumor_classification>
1607|benign germ cell tumour arising in ovary|C4516000|germ_cell>primitive>embryonic>neoplasms>tumor_classification>
1608|benign germ cell tumour involving ovary|C4516000|germ_cell>primitive>embryonic>neoplasms>tumor_classification>
1609|benign germ cell tumour arising from ovary|C4516000|germ_cell>primitive>embryonic>neoplasms>tumor_classification>
1610|benign germ cell tumour of ovary|C4516000|germ_cell>primitive>embryonic>neoplasms>tumor_classification>
1611|benign ovarian germ cell neoplasm|C4516000|germ_cell>primitive>embryonic>neoplasms>tumor_classification>
1612|benign ovarian germ cell neoplasms|C4516000|germ_cell>primitive>embryonic>neoplasms>tumor_classification>
1613|benign ovarian germ cell tumor|C4516000|germ_cell>primitive>embryonic>neoplasms>tumor_classification>
1614|benign ovarian germ cell tumors|C4516000|germ_cell>primitive>embryonic>neoplasms>tumor_classification>
1615|benign ovarian germ cell tumour|C4516000|germ_cell>primitive>embryonic>neoplasms>tumor_classification>
1616|ovarian benign germ cell neoplasm|C4516000|germ_cell>primitive>embryonic>neoplasms>tumor_classification>
1617|ovarian benign germ cell tumor|C4516000|germ_cell>primitive>embryonic>neoplasms>tumor_classification>
1618|ovarian germ cell neoplasms|C4516000|germ_cell>primitive>embryonic>neoplasms>tumor_classification>
1619|ovarian germ cell tumors|C4516000|germ_cell>primitive>embryonic>neoplasms>tumor_classification>
1620|ovary benign germ cell neoplasm|C4516000|germ_cell>primitive>embryonic>neoplasms>tumor_classification>
1621|ovary benign germ cell tumor|C4516000|germ_cell>primitive>embryonic>neoplasms>tumor_classification>
1622|intratubular germ cell neoplasia|C4523000|germ_cell>primitive>embryonic>neoplasms>tumor_classification>
1623|intratubular germ cell neoplasm|C4523000|germ_cell>primitive>embryonic>neoplasms>tumor_classification>
1624|intratubular germ cell tumor|C4523000|germ_cell>primitive>embryonic>neoplasms>tumor_classification>
1625|intratubular germ cell tumour|C4523000|germ_cell>primitive>embryonic>neoplasms>tumor_classification>
1626|testis with stage adenoca|C4523000|germ_cell>primitive>embryonic>neoplasms>tumor_classification>
1627|stage adenoca arising in testis|C4523000|germ_cell>primitive>embryonic>neoplasms>tumor_classification>
1628|stage adenoca involving testis|C4523000|germ_cell>primitive>embryonic>neoplasms>tumor_classification>
1629|stage adenoca arising from testis|C4523000|germ_cell>primitive>embryonic>neoplasms>tumor_classification>
1630|stage adenoca of testis|C4523000|germ_cell>primitive>embryonic>neoplasms>tumor_classification>
1631|testis with stage adenocarcinoma|C4523000|germ_cell>primitive>embryonic>neoplasms>tumor_classification>
1632|stage adenocarcinoma arising in testis|C4523000|germ_cell>primitive>embryonic>neoplasms>tumor_classification>
1633|stage adenocarcinoma involving testis|C4523000|germ_cell>primitive>embryonic>neoplasms>tumor_classification>
1634|stage adenocarcinoma arising from testis|C4523000|germ_cell>primitive>embryonic>neoplasms>tumor_classification>
1635|stage adenocarcinoma of testis|C4523000|germ_cell>primitive>embryonic>neoplasms>tumor_classification>
1636|testis with stage ca|C4523000|germ_cell>primitive>embryonic>neoplasms>tumor_classification>
1637|stage ca arising in testis|C4523000|germ_cell>primitive>embryonic>neoplasms>tumor_classification>
1638|stage ca involving testis|C4523000|germ_cell>primitive>embryonic>neoplasms>tumor_classification>
1639|stage ca arising from testis|C4523000|germ_cell>primitive>embryonic>neoplasms>tumor_classification>
1640|stage ca of testis|C4523000|germ_cell>primitive>embryonic>neoplasms>tumor_classification>
1641|testis with stage cancer|C4523000|germ_cell>primitive>embryonic>neoplasms>tumor_classification>
1642|stage cancer arising in testis|C4523000|germ_cell>primitive>embryonic>neoplasms>tumor_classification>
1643|stage cancer involving testis|C4523000|germ_cell>primitive>embryonic>neoplasms>tumor_classification>
1644|stage cancer arising from testis|C4523000|germ_cell>primitive>embryonic>neoplasms>tumor_classification>
1645|stage cancer of testis|C4523000|germ_cell>primitive>embryonic>neoplasms>tumor_classification>
1646|stage cancer arising in the testis|C4523000|germ_cell>primitive>embryonic>neoplasms>tumor_classification>
1647|stage cancer involving the testis|C4523000|germ_cell>primitive>embryonic>neoplasms>tumor_classification>
1648|stage cancer arising from the testis|C4523000|germ_cell>primitive>embryonic>neoplasms>tumor_classification>
1649|testis with stage carcinoma|C4523000|germ_cell>primitive>embryonic>neoplasms>tumor_classification>
1650|stage carcinoma arising in testis|C4523000|germ_cell>primitive>embryonic>neoplasms>tumor_classification>
1651|stage carcinoma involving testis|C4523000|germ_cell>primitive>embryonic>neoplasms>tumor_classification>
1652|stage carcinoma arising from testis|C4523000|germ_cell>primitive>embryonic>neoplasms>tumor_classification>
1653|stage carcinoma of testis|C4523000|germ_cell>primitive>embryonic>neoplasms>tumor_classification>
1654|stage testicular adenoca|C4523000|germ_cell>primitive>embryonic>neoplasms>tumor_classification>
1655|stage testicular adenocarcinoma|C4523000|germ_cell>primitive>embryonic>neoplasms>tumor_classification>
1656|stage testicular ca|C4523000|germ_cell>primitive>embryonic>neoplasms>tumor_classification>
1657|stage testicular cancer|C4523000|germ_cell>primitive>embryonic>neoplasms>tumor_classification>
1658|stage testicular carcinoma|C4523000|germ_cell>primitive>embryonic>neoplasms>tumor_classification>
1659|stage testicular germ cell neoplasm|C4523000|germ_cell>primitive>embryonic>neoplasms>tumor_classification>
1660|stage testicular germ cell tumor|C4523000|germ_cell>primitive>embryonic>neoplasms>tumor_classification>
1661|stage testicular germ cell tumour|C4523000|germ_cell>primitive>embryonic>neoplasms>tumor_classification>
1662|testicular ca in situ|C4523000|germ_cell>primitive>embryonic>neoplasms>tumor_classification>
1663|testicular cancer in situ|C4523000|germ_cell>primitive>embryonic>neoplasms>tumor_classification>
1664|testicular carcinoma in situ|C4523000|germ_cell>primitive>embryonic>neoplasms>tumor_classification>
1665|testicular intratubular germ cell neoplasia|C4523000|germ_cell>primitive>embryonic>neoplasms>tumor_classification>
1666|testis intratubular germ cell neoplasia|C4523000|germ_cell>primitive>embryonic>neoplasms>tumor_classification>
1667|pineal area germ cell neoplasm|C4659000|germ_cell>primitive>embryonic>neoplasms>tumor_classification>
1668|pineal area germ cell tumor|C4659000|germ_cell>primitive>embryonic>neoplasms>tumor_classification>
1669|pineal area germ cell tumour|C4659000|germ_cell>primitive>embryonic>neoplasms>tumor_classification>
1670|pineal germ cell neoplasm|C4659000|germ_cell>primitive>embryonic>neoplasms>tumor_classification>
1671|pineal germ cell tumor|C4659000|germ_cell>primitive>embryonic>neoplasms>tumor_classification>
1672|pineal germ cell tumour|C4659000|germ_cell>primitive>embryonic>neoplasms>tumor_classification>
1673|pineal region germ cell neoplasm|C4659000|germ_cell>primitive>embryonic>neoplasms>tumor_classification>
1674|pineal region germ cell tumor|C4659000|germ_cell>primitive>embryonic>neoplasms>tumor_classification>
1675|pineal region germ cell tumour|C4659000|germ_cell>primitive>embryonic>neoplasms>tumor_classification>
1676|germ cell malignant neoplasm|C4925000|germ_cell>primitive>embryonic>neoplasms>tumor_classification>
1677|germ cell malignant tumor|C4925000|germ_cell>primitive>embryonic>neoplasms>tumor_classification>
1678|germ cell with malignancy|C4925000|germ_cell>primitive>embryonic>neoplasms>tumor_classification>
1679|malignancy arising in germ cell|C4925000|germ_cell>primitive>embryonic>neoplasms>tumor_classification>
1680|malignancy involving germ cell|C4925000|germ_cell>primitive>embryonic>neoplasms>tumor_classification>
1681|malignancy arising from germ cell|C4925000|germ_cell>primitive>embryonic>neoplasms>tumor_classification>
1682|malignancy of germ cell|C4925000|germ_cell>primitive>embryonic>neoplasms>tumor_classification>
1683|malignancy arising in the germ cell|C4925000|germ_cell>primitive>embryonic>neoplasms>tumor_classification>
1684|malignancy involving the germ cell|C4925000|germ_cell>primitive>embryonic>neoplasms>tumor_classification>
1685|malignancy arising from the germ cell|C4925000|germ_cell>primitive>embryonic>neoplasms>tumor_classification>
1686|malignant gct|C4925000|germ_cell>primitive>embryonic>neoplasms>tumor_classification>
1687|malignant germ cell neoplasm|C4925000|germ_cell>primitive>embryonic>neoplasms>tumor_classification>
1688|malignant germ cell tumor|C4925000|germ_cell>primitive>embryonic>neoplasms>tumor_classification>
1689|malignant germ cell tumour|C4925000|germ_cell>primitive>embryonic>neoplasms>tumor_classification>
1690|germ cell with malignant neoplasm|C4925000|germ_cell>primitive>embryonic>neoplasms>tumor_classification>
1691|malignant neoplasm arising in germ cell|C4925000|germ_cell>primitive>embryonic>neoplasms>tumor_classification>
1692|malignant neoplasm involving germ cell|C4925000|germ_cell>primitive>embryonic>neoplasms>tumor_classification>
1693|malignant neoplasm arising from germ cell|C4925000|germ_cell>primitive>embryonic>neoplasms>tumor_classification>
1694|malignant neoplasm of germ cell|C4925000|germ_cell>primitive>embryonic>neoplasms>tumor_classification>
1695|malignant neoplasm arising in the germ cell|C4925000|germ_cell>primitive>embryonic>neoplasms>tumor_classification>
1696|malignant neoplasm involving the germ cell|C4925000|germ_cell>primitive>embryonic>neoplasms>tumor_classification>
1697|malignant neoplasm arising from the germ cell|C4925000|germ_cell>primitive>embryonic>neoplasms>tumor_classification>
1698|germ cell with malignant tumor|C4925000|germ_cell>primitive>embryonic>neoplasms>tumor_classification>
1699|malignant tumor arising in germ cell|C4925000|germ_cell>primitive>embryonic>neoplasms>tumor_classification>
1700|malignant tumor involving germ cell|C4925000|germ_cell>primitive>embryonic>neoplasms>tumor_classification>
1701|malignant tumor arising from germ cell|C4925000|germ_cell>primitive>embryonic>neoplasms>tumor_classification>
1702|malignant tumor of germ cell|C4925000|germ_cell>primitive>embryonic>neoplasms>tumor_classification>
1703|malignant tumor arising in the germ cell|C4925000|germ_cell>primitive>embryonic>neoplasms>tumor_classification>
1704|malignant tumor involving the germ cell|C4925000|germ_cell>primitive>embryonic>neoplasms>tumor_classification>
1705|malignant tumor arising from the germ cell|C4925000|germ_cell>primitive>embryonic>neoplasms>tumor_classification>
1706|germ cell with malignant tumour|C4925000|germ_cell>primitive>embryonic>neoplasms>tumor_classification>
1707|malignant tumour arising in germ cell|C4925000|germ_cell>primitive>embryonic>neoplasms>tumor_classification>
1708|malignant tumour involving germ cell|C4925000|germ_cell>primitive>embryonic>neoplasms>tumor_classification>
1709|malignant tumour arising from germ cell|C4925000|germ_cell>primitive>embryonic>neoplasms>tumor_classification>
1710|malignant tumour of germ cell|C4925000|germ_cell>primitive>embryonic>neoplasms>tumor_classification>
1711|stage 1 extragonadal primary seminoma|C4996000|germ_cell>primitive>embryonic>neoplasms>tumor_classification>
1712|stage i extragonadal primary seminoma|C4996000|germ_cell>primitive>embryonic>neoplasms>tumor_classification>
1713|testis with malignant non-seminomatous germ cell ca|C5027000|germ_cell>primitive>embryonic>neoplasms>tumor_classification>
1714|malignant non-seminomatous germ cell ca arising in testis|C5027000|germ_cell>primitive>embryonic>neoplasms>tumor_classification>
1715|malignant non-seminomatous germ cell ca involving testis|C5027000|germ_cell>primitive>embryonic>neoplasms>tumor_classification>
1716|malignant non-seminomatous germ cell ca arising from testis|C5027000|germ_cell>primitive>embryonic>neoplasms>tumor_classification>
1717|malignant non-seminomatous germ cell ca of testis|C5027000|germ_cell>primitive>embryonic>neoplasms>tumor_classification>
1718|testis with malignant non-seminomatous germ cell cancer|C5027000|germ_cell>primitive>embryonic>neoplasms>tumor_classification>
1719|malignant non-seminomatous germ cell cancer arising in testis|C5027000|germ_cell>primitive>embryonic>neoplasms>tumor_classification>
1720|malignant non-seminomatous germ cell cancer involving testis|C5027000|germ_cell>primitive>embryonic>neoplasms>tumor_classification>
1721|malignant non-seminomatous germ cell cancer arising from testis|C5027000|germ_cell>primitive>embryonic>neoplasms>tumor_classification>
1722|malignant non-seminomatous germ cell cancer of testis|C5027000|germ_cell>primitive>embryonic>neoplasms>tumor_classification>
1723|malignant non-seminomatous germ cell cancer arising in the testis|C5027000|germ_cell>primitive>embryonic>neoplasms>tumor_classification>
1724|malignant non-seminomatous germ cell cancer involving the testis|C5027000|germ_cell>primitive>embryonic>neoplasms>tumor_classification>
1725|malignant non-seminomatous germ cell cancer arising from the testis|C5027000|germ_cell>primitive>embryonic>neoplasms>tumor_classification>
1726|testis with malignant non-seminomatous germ cell carcinoma|C5027000|germ_cell>primitive>embryonic>neoplasms>tumor_classification>
1727|malignant non-seminomatous germ cell carcinoma arising in testis|C5027000|germ_cell>primitive>embryonic>neoplasms>tumor_classification>
1728|malignant non-seminomatous germ cell carcinoma involving testis|C5027000|germ_cell>primitive>embryonic>neoplasms>tumor_classification>
1729|malignant non-seminomatous germ cell carcinoma arising from testis|C5027000|germ_cell>primitive>embryonic>neoplasms>tumor_classification>
1730|malignant non-seminomatous germ cell carcinoma of testis|C5027000|germ_cell>primitive>embryonic>neoplasms>tumor_classification>
1731|testis with malignant non-seminomatous germ cell neoplasm|C5027000|germ_cell>primitive>embryonic>neoplasms>tumor_classification>
1732|malignant non-seminomatous germ cell neoplasm arising in testis|C5027000|germ_cell>primitive>embryonic>neoplasms>tumor_classification>
1733|malignant non-seminomatous germ cell neoplasm involving testis|C5027000|germ_cell>primitive>embryonic>neoplasms>tumor_classification>
1734|malignant non-seminomatous germ cell neoplasm arising from testis|C5027000|germ_cell>primitive>embryonic>neoplasms>tumor_classification>
1735|malignant non-seminomatous germ cell neoplasm of testis|C5027000|germ_cell>primitive>embryonic>neoplasms>tumor_classification>
1736|malignant non-seminomatous germ cell neoplasm arising in the testis|C5027000|germ_cell>primitive>embryonic>neoplasms>tumor_classification>
1737|malignant non-seminomatous germ cell neoplasm involving the testis|C5027000|germ_cell>primitive>embryonic>neoplasms>tumor_classification>
1738|malignant non-seminomatous germ cell neoplasm arising from the testis|C5027000|germ_cell>primitive>embryonic>neoplasms>tumor_classification>
1739|testis with malignant non-seminomatous germ cell tumor|C5027000|germ_cell>primitive>embryonic>neoplasms>tumor_classification>
1740|malignant non-seminomatous germ cell tumor arising in testis|C5027000|germ_cell>primitive>embryonic>neoplasms>tumor_classification>
1741|malignant non-seminomatous germ cell tumor involving testis|C5027000|germ_cell>primitive>embryonic>neoplasms>tumor_classification>
1742|malignant non-seminomatous germ cell tumor arising from testis|C5027000|germ_cell>primitive>embryonic>neoplasms>tumor_classification>
1743|malignant non-seminomatous germ cell tumor of testis|C5027000|germ_cell>primitive>embryonic>neoplasms>tumor_classification>
1744|malignant non-seminomatous germ cell tumor arising in the testis|C5027000|germ_cell>primitive>embryonic>neoplasms>tumor_classification>
1745|malignant non-seminomatous germ cell tumor involving the testis|C5027000|germ_cell>primitive>embryonic>neoplasms>tumor_classification>
1746|malignant non-seminomatous germ cell tumor arising from the testis|C5027000|germ_cell>primitive>embryonic>neoplasms>tumor_classification>
1747|testis with malignant non-seminomatous germ cell tumour|C5027000|germ_cell>primitive>embryonic>neoplasms>tumor_classification>
1748|malignant non-seminomatous germ cell tumour arising in testis|C5027000|germ_cell>primitive>embryonic>neoplasms>tumor_classification>
1749|malignant non-seminomatous germ cell tumour involving testis|C5027000|germ_cell>primitive>embryonic>neoplasms>tumor_classification>
1750|malignant non-seminomatous germ cell tumour arising from testis|C5027000|germ_cell>primitive>embryonic>neoplasms>tumor_classification>
1751|malignant non-seminomatous germ cell tumour of testis|C5027000|germ_cell>primitive>embryonic>neoplasms>tumor_classification>
1752|malignant testicular non-seminomatous germ cell neoplasm|C5027000|germ_cell>primitive>embryonic>neoplasms>tumor_classification>
1753|malignant testicular non-seminomatous germ cell tumor|C5027000|germ_cell>primitive>embryonic>neoplasms>tumor_classification>
1754|malignant testicular non-seminomatous germ cell tumour|C5027000|germ_cell>primitive>embryonic>neoplasms>tumor_classification>
1755|testicular malignant non-seminomatous germ cell cancer|C5027000|germ_cell>primitive>embryonic>neoplasms>tumor_classification>
1756|testicular malignant non-seminomatous germ cell neoplasm|C5027000|germ_cell>primitive>embryonic>neoplasms>tumor_classification>
1757|testicular malignant non-seminomatous germ cell tumor|C5027000|germ_cell>primitive>embryonic>neoplasms>tumor_classification>
1758|testicular non-seminomatous germ cell ca|C5027000|germ_cell>primitive>embryonic>neoplasms>tumor_classification>
1759|testicular non-seminomatous germ cell cancer|C5027000|germ_cell>primitive>embryonic>neoplasms>tumor_classification>
1760|testicular non-seminomatous germ cell carcinoma|C5027000|germ_cell>primitive>embryonic>neoplasms>tumor_classification>
1761|testicular non-seminomatous malignant germ cell neoplasm|C5027000|germ_cell>primitive>embryonic>neoplasms>tumor_classification>
1762|testicular non-seminomatous malignant germ cell tumor|C5027000|germ_cell>primitive>embryonic>neoplasms>tumor_classification>
1763|testicular non-seminomatous malignant germ cell tumour|C5027000|germ_cell>primitive>embryonic>neoplasms>tumor_classification>
1764|testis malignant non-seminomatous germ cell cancer|C5027000|germ_cell>primitive>embryonic>neoplasms>tumor_classification>
1765|testis malignant non-seminomatous germ cell neoplasm|C5027000|germ_cell>primitive>embryonic>neoplasms>tumor_classification>
1766|testis malignant non-seminomatous germ cell tumor|C5027000|germ_cell>primitive>embryonic>neoplasms>tumor_classification>
1767|heart malignant germ cell neoplasm|C5371000|germ_cell>primitive>embryonic>neoplasms>tumor_classification>
1768|heart malignant germ cell tumor|C5371000|germ_cell>primitive>embryonic>neoplasms>tumor_classification>
1769|malignant cardiac germ cell neoplasm|C5371000|germ_cell>primitive>embryonic>neoplasms>tumor_classification>
1770|malignant cardiac germ cell tumor|C5371000|germ_cell>primitive>embryonic>neoplasms>tumor_classification>
1771|malignant cardiac germ cell tumour|C5371000|germ_cell>primitive>embryonic>neoplasms>tumor_classification>
1772|heart with malignant germ cell neoplasm|C5371000|germ_cell>primitive>embryonic>neoplasms>tumor_classification>
1773|malignant germ cell neoplasm arising in heart|C5371000|germ_cell>primitive>embryonic>neoplasms>tumor_classification>
1774|malignant germ cell neoplasm involving heart|C5371000|germ_cell>primitive>embryonic>neoplasms>tumor_classification>
1775|malignant germ cell neoplasm arising from heart|C5371000|germ_cell>primitive>embryonic>neoplasms>tumor_classification>
1776|malignant germ cell neoplasm of heart|C5371000|germ_cell>primitive>embryonic>neoplasms>tumor_classification>
1777|malignant germ cell neoplasm arising in the heart|C5371000|germ_cell>primitive>embryonic>neoplasms>tumor_classification>
1778|malignant germ cell neoplasm involving the heart|C5371000|germ_cell>primitive>embryonic>neoplasms>tumor_classification>
1779|malignant germ cell neoplasm arising from the heart|C5371000|germ_cell>primitive>embryonic>neoplasms>tumor_classification>
1780|heart with malignant germ cell tumor|C5371000|germ_cell>primitive>embryonic>neoplasms>tumor_classification>
1781|malignant germ cell tumor arising in heart|C5371000|germ_cell>primitive>embryonic>neoplasms>tumor_classification>
1782|malignant germ cell tumor involving heart|C5371000|germ_cell>primitive>embryonic>neoplasms>tumor_classification>
1783|malignant germ cell tumor arising from heart|C5371000|germ_cell>primitive>embryonic>neoplasms>tumor_classification>
1784|malignant germ cell tumor of heart|C5371000|germ_cell>primitive>embryonic>neoplasms>tumor_classification>
1785|malignant germ cell tumor arising in the heart|C5371000|germ_cell>primitive>embryonic>neoplasms>tumor_classification>
1786|malignant germ cell tumor involving the heart|C5371000|germ_cell>primitive>embryonic>neoplasms>tumor_classification>
1787|malignant germ cell tumor arising from the heart|C5371000|germ_cell>primitive>embryonic>neoplasms>tumor_classification>
1788|heart with malignant germ cell tumour|C5371000|germ_cell>primitive>embryonic>neoplasms>tumor_classification>
1789|malignant germ cell tumour arising in heart|C5371000|germ_cell>primitive>embryonic>neoplasms>tumor_classification>
1790|malignant germ cell tumour involving heart|C5371000|germ_cell>primitive>embryonic>neoplasms>tumor_classification>
1791|malignant germ cell tumour arising from heart|C5371000|germ_cell>primitive>embryonic>neoplasms>tumor_classification>
1792|malignant germ cell tumour of heart|C5371000|germ_cell>primitive>embryonic>neoplasms>tumor_classification>
1793|malignant heart germ cell neoplasm|C5371000|germ_cell>primitive>embryonic>neoplasms>tumor_classification>
1794|malignant heart germ cell tumor|C5371000|germ_cell>primitive>embryonic>neoplasms>tumor_classification>
1795|malignant heart germ cell tumour|C5371000|germ_cell>primitive>embryonic>neoplasms>tumor_classification>
1796|myocardial malignant germ cell neoplasm|C5371000|germ_cell>primitive>embryonic>neoplasms>tumor_classification>
1797|myocardial malignant germ cell tumor|C5371000|germ_cell>primitive>embryonic>neoplasms>tumor_classification>
1798|malignant intracranial germ cell neoplasm|C5403000|germ_cell>primitive>embryonic>neoplasms>tumor_classification>
1799|malignant intracranial germ cell tumor|C5403000|germ_cell>primitive>embryonic>neoplasms>tumor_classification>
1800|malignant intracranial germ cell tumour|C5403000|germ_cell>primitive>embryonic>neoplasms>tumor_classification>
1801|intracranial germinoma|C5430000|germ_cell>primitive>embryonic>neoplasms>tumor_classification>
1802|central nervous system germ cell neoplasm|C5461000|germ_cell>primitive>embryonic>neoplasms>tumor_classification>
1803|central nervous system germ cell tumor|C5461000|germ_cell>primitive>embryonic>neoplasms>tumor_classification>
1804|central nervous system germ cell tumour|C5461000|germ_cell>primitive>embryonic>neoplasms>tumor_classification>
1805|cns germ cell neoplasm|C5461000|germ_cell>primitive>embryonic>neoplasms>tumor_classification>
1806|cns germ cell tumor|C5461000|germ_cell>primitive>embryonic>neoplasms>tumor_classification>
1807|cns germ cell tumour|C5461000|germ_cell>primitive>embryonic>neoplasms>tumor_classification>
1808|central nervous system with germ cell neoplasm|C5461000|germ_cell>primitive>embryonic>neoplasms>tumor_classification>
1809|germ cell neoplasm arising in central nervous system|C5461000|germ_cell>primitive>embryonic>neoplasms>tumor_classification>
1810|germ cell neoplasm involving central nervous system|C5461000|germ_cell>primitive>embryonic>neoplasms>tumor_classification>
1811|germ cell neoplasm arising from central nervous system|C5461000|germ_cell>primitive>embryonic>neoplasms>tumor_classification>
1812|germ cell neoplasm of central nervous system|C5461000|germ_cell>primitive>embryonic>neoplasms>tumor_classification>
1813|cns with germ cell neoplasm|C5461000|germ_cell>primitive>embryonic>neoplasms>tumor_classification>
1814|germ cell neoplasm arising in cns|C5461000|germ_cell>primitive>embryonic>neoplasms>tumor_classification>
1815|germ cell neoplasm involving cns|C5461000|germ_cell>primitive>embryonic>neoplasms>tumor_classification>
1816|germ cell neoplasm arising from cns|C5461000|germ_cell>primitive>embryonic>neoplasms>tumor_classification>
1817|germ cell neoplasm of cns|C5461000|germ_cell>primitive>embryonic>neoplasms>tumor_classification>
1818|germ cell neoplasm arising in the central nervous system|C5461000|germ_cell>primitive>embryonic>neoplasms>tumor_classification>
1819|germ cell neoplasm involving the central nervous system|C5461000|germ_cell>primitive>embryonic>neoplasms>tumor_classification>
1820|germ cell neoplasm arising from the central nervous system|C5461000|germ_cell>primitive>embryonic>neoplasms>tumor_classification>
1821|germ cell neoplasm arising in the cns|C5461000|germ_cell>primitive>embryonic>neoplasms>tumor_classification>
1822|germ cell neoplasm involving the cns|C5461000|germ_cell>primitive>embryonic>neoplasms>tumor_classification>
1823|germ cell neoplasm arising from the cns|C5461000|germ_cell>primitive>embryonic>neoplasms>tumor_classification>
1824|central nervous system with germ cell tumor|C5461000|germ_cell>primitive>embryonic>neoplasms>tumor_classification>
1825|germ cell tumor arising in central nervous system|C5461000|germ_cell>primitive>embryonic>neoplasms>tumor_classification>
1826|germ cell tumor involving central nervous system|C5461000|germ_cell>primitive>embryonic>neoplasms>tumor_classification>
1827|germ cell tumor arising from central nervous system|C5461000|germ_cell>primitive>embryonic>neoplasms>tumor_classification>
1828|germ cell tumor of central nervous system|C5461000|germ_cell>primitive>embryonic>neoplasms>tumor_classification>
1829|cns with germ cell tumor|C5461000|germ_cell>primitive>embryonic>neoplasms>tumor_classification>
1830|germ cell tumor arising in cns|C5461000|germ_cell>primitive>embryonic>neoplasms>tumor_classification>
1831|germ cell tumor involving cns|C5461000|germ_cell>primitive>embryonic>neoplasms>tumor_classification>
1832|germ cell tumor arising from cns|C5461000|germ_cell>primitive>embryonic>neoplasms>tumor_classification>
1833|germ cell tumor of cns|C5461000|germ_cell>primitive>embryonic>neoplasms>tumor_classification>
1834|germ cell tumor arising in the central nervous system|C5461000|germ_cell>primitive>embryonic>neoplasms>tumor_classification>
1835|germ cell tumor involving the central nervous system|C5461000|germ_cell>primitive>embryonic>neoplasms>tumor_classification>
1836|germ cell tumor arising from the central nervous system|C5461000|germ_cell>primitive>embryonic>neoplasms>tumor_classification>
1837|germ cell tumor arising in the cns|C5461000|germ_cell>primitive>embryonic>neoplasms>tumor_classification>
1838|germ cell tumor involving the cns|C5461000|germ_cell>primitive>embryonic>neoplasms>tumor_classification>
1839|germ cell tumor arising from the cns|C5461000|germ_cell>primitive>embryonic>neoplasms>tumor_classification>
1840|central nervous system with germ cell tumour|C5461000|germ_cell>primitive>embryonic>neoplasms>tumor_classification>
1841|germ cell tumour arising in central nervous system|C5461000|germ_cell>primitive>embryonic>neoplasms>tumor_classification>
1842|germ cell tumour involving central nervous system|C5461000|germ_cell>primitive>embryonic>neoplasms>tumor_classification>
1843|germ cell tumour arising from central nervous system|C5461000|germ_cell>primitive>embryonic>neoplasms>tumor_classification>
1844|germ cell tumour of central nervous system|C5461000|germ_cell>primitive>embryonic>neoplasms>tumor_classification>
1845|cns with germ cell tumour|C5461000|germ_cell>primitive>embryonic>neoplasms>tumor_classification>
1846|germ cell tumour arising in cns|C5461000|germ_cell>primitive>embryonic>neoplasms>tumor_classification>
1847|germ cell tumour involving cns|C5461000|germ_cell>primitive>embryonic>neoplasms>tumor_classification>
1848|germ cell tumour arising from cns|C5461000|germ_cell>primitive>embryonic>neoplasms>tumor_classification>
1849|germ cell tumour of cns|C5461000|germ_cell>primitive>embryonic>neoplasms>tumor_classification>
1850|gastric malignant germ cell neoplasm|C5486000|germ_cell>primitive>embryonic>neoplasms>tumor_classification>
1851|gastric malignant germ cell tumor|C5486000|germ_cell>primitive>embryonic>neoplasms>tumor_classification>
1852|malignant gastric germ cell neoplasm|C5486000|germ_cell>primitive>embryonic>neoplasms>tumor_classification>
1853|malignant gastric germ cell tumor|C5486000|germ_cell>primitive>embryonic>neoplasms>tumor_classification>
1854|malignant gastric germ cell tumour|C5486000|germ_cell>primitive>embryonic>neoplasms>tumor_classification>
1855|stomach with malignant germ cell neoplasm|C5486000|germ_cell>primitive>embryonic>neoplasms>tumor_classification>
1856|malignant germ cell neoplasm arising in stomach|C5486000|germ_cell>primitive>embryonic>neoplasms>tumor_classification>
1857|malignant germ cell neoplasm involving stomach|C5486000|germ_cell>primitive>embryonic>neoplasms>tumor_classification>
1858|malignant germ cell neoplasm arising from stomach|C5486000|germ_cell>primitive>embryonic>neoplasms>tumor_classification>
1859|malignant germ cell neoplasm of stomach|C5486000|germ_cell>primitive>embryonic>neoplasms>tumor_classification>
1860|malignant germ cell neoplasm arising in the stomach|C5486000|germ_cell>primitive>embryonic>neoplasms>tumor_classification>
1861|malignant germ cell neoplasm involving the stomach|C5486000|germ_cell>primitive>embryonic>neoplasms>tumor_classification>
1862|malignant germ cell neoplasm arising from the stomach|C5486000|germ_cell>primitive>embryonic>neoplasms>tumor_classification>
1863|stomach with malignant germ cell tumor|C5486000|germ_cell>primitive>embryonic>neoplasms>tumor_classification>
1864|malignant germ cell tumor arising in stomach|C5486000|germ_cell>primitive>embryonic>neoplasms>tumor_classification>
1865|malignant germ cell tumor involving stomach|C5486000|germ_cell>primitive>embryonic>neoplasms>tumor_classification>
1866|malignant germ cell tumor arising from stomach|C5486000|germ_cell>primitive>embryonic>neoplasms>tumor_classification>
1867|malignant germ cell tumor of stomach|C5486000|germ_cell>primitive>embryonic>neoplasms>tumor_classification>
1868|malignant germ cell tumor arising in the stomach|C5486000|germ_cell>primitive>embryonic>neoplasms>tumor_classification>
1869|malignant germ cell tumor involving the stomach|C5486000|germ_cell>primitive>embryonic>neoplasms>tumor_classification>
1870|malignant germ cell tumor arising from the stomach|C5486000|germ_cell>primitive>embryonic>neoplasms>tumor_classification>
1871|stomach with malignant germ cell tumour|C5486000|germ_cell>primitive>embryonic>neoplasms>tumor_classification>
1872|malignant germ cell tumour arising in stomach|C5486000|germ_cell>primitive>embryonic>neoplasms>tumor_classification>
1873|malignant germ cell tumour involving stomach|C5486000|germ_cell>primitive>embryonic>neoplasms>tumor_classification>
1874|malignant germ cell tumour arising from stomach|C5486000|germ_cell>primitive>embryonic>neoplasms>tumor_classification>
1875|malignant germ cell tumour of stomach|C5486000|germ_cell>primitive>embryonic>neoplasms>tumor_classification>
1876|stomach malignant germ cell neoplasm|C5486000|germ_cell>primitive>embryonic>neoplasms>tumor_classification>
1877|stomach malignant germ cell tumor|C5486000|germ_cell>primitive>embryonic>neoplasms>tumor_classification>
1878|adult central nervous system germinoma|C5792000|germ_cell>primitive>embryonic>neoplasms>tumor_classification>
1879|adult cns germinoma|C5792000|germ_cell>primitive>embryonic>neoplasms>tumor_classification>
1880|adult central nervous system with germinoma|C5792000|germ_cell>primitive>embryonic>neoplasms>tumor_classification>
1881|germinoma arising in adult central nervous system|C5792000|germ_cell>primitive>embryonic>neoplasms>tumor_classification>
1882|germinoma involving adult central nervous system|C5792000|germ_cell>primitive>embryonic>neoplasms>tumor_classification>
1883|germinoma arising from adult central nervous system|C5792000|germ_cell>primitive>embryonic>neoplasms>tumor_classification>
1884|germinoma of adult central nervous system|C5792000|germ_cell>primitive>embryonic>neoplasms>tumor_classification>
1885|adult cns with germinoma|C5792000|germ_cell>primitive>embryonic>neoplasms>tumor_classification>
1886|germinoma arising in adult cns|C5792000|germ_cell>primitive>embryonic>neoplasms>tumor_classification>
1887|germinoma involving adult cns|C5792000|germ_cell>primitive>embryonic>neoplasms>tumor_classification>
1888|germinoma arising from adult cns|C5792000|germ_cell>primitive>embryonic>neoplasms>tumor_classification>
1889|germinoma of adult cns|C5792000|germ_cell>primitive>embryonic>neoplasms>tumor_classification>
1890|germinoma arising in the adult central nervous system|C5792000|germ_cell>primitive>embryonic>neoplasms>tumor_classification>
1891|germinoma involving the adult central nervous system|C5792000|germ_cell>primitive>embryonic>neoplasms>tumor_classification>
1892|germinoma arising from the adult central nervous system|C5792000|germ_cell>primitive>embryonic>neoplasms>tumor_classification>
1893|germinoma arising in the adult cns|C5792000|germ_cell>primitive>embryonic>neoplasms>tumor_classification>
1894|germinoma involving the adult cns|C5792000|germ_cell>primitive>embryonic>neoplasms>tumor_classification>
1895|germinoma arising from the adult cns|C5792000|germ_cell>primitive>embryonic>neoplasms>tumor_classification>
1896|childhood brain germ cell neoplasm|C5795000|germ_cell>primitive>embryonic>neoplasms>tumor_classification>
1897|childhood brain germ cell tumor|C5795000|germ_cell>primitive>embryonic>neoplasms>tumor_classification>
1898|childhood brain germ cell tumour|C5795000|germ_cell>primitive>embryonic>neoplasms>tumor_classification>
1899|childhood germ cell brain neoplasm|C5795000|germ_cell>primitive>embryonic>neoplasms>tumor_classification>
1900|childhood germ cell brain tumor|C5795000|germ_cell>primitive>embryonic>neoplasms>tumor_classification>
1901|childhood germ cell brain tumour|C5795000|germ_cell>primitive>embryonic>neoplasms>tumor_classification>
1902|childhood brain with germ cell neoplasm|C5795000|germ_cell>primitive>embryonic>neoplasms>tumor_classification>
1903|germ cell neoplasm arising in childhood brain|C5795000|germ_cell>primitive>embryonic>neoplasms>tumor_classification>
1904|germ cell neoplasm involving childhood brain|C5795000|germ_cell>primitive>embryonic>neoplasms>tumor_classification>
1905|germ cell neoplasm arising from childhood brain|C5795000|germ_cell>primitive>embryonic>neoplasms>tumor_classification>
1906|germ cell neoplasm of childhood brain|C5795000|germ_cell>primitive>embryonic>neoplasms>tumor_classification>
1907|pediatric brain with germ cell neoplasm|C5795000|germ_cell>primitive>embryonic>neoplasms>tumor_classification>
1908|germ cell neoplasm arising in pediatric brain|C5795000|germ_cell>primitive>embryonic>neoplasms>tumor_classification>
1909|germ cell neoplasm involving pediatric brain|C5795000|germ_cell>primitive>embryonic>neoplasms>tumor_classification>
1910|germ cell neoplasm arising from pediatric brain|C5795000|germ_cell>primitive>embryonic>neoplasms>tumor_classification>
1911|germ cell neoplasm of pediatric brain|C5795000|germ_cell>primitive>embryonic>neoplasms>tumor_classification>
1912|germ cell neoplasm arising in the childhood brain|C5795000|germ_cell>primitive>embryonic>neoplasms>tumor_classification>
1913|germ cell neoplasm involving the childhood brain|C5795000|germ_cell>primitive>embryonic>neoplasms>tumor_classification>
1914|germ cell neoplasm arising from the childhood brain|C5795000|germ_cell>primitive>embryonic>neoplasms>tumor_classification>
1915|germ cell neoplasm arising in the pediatric brain|C5795000|germ_cell>primitive>embryonic>neoplasms>tumor_classification>
1916|germ cell neoplasm involving the pediatric brain|C5795000|germ_cell>primitive>embryonic>neoplasms>tumor_classification>
1917|germ cell neoplasm arising from the pediatric brain|C5795000|germ_cell>primitive>embryonic>neoplasms>tumor_classification>
1918|childhood brain with germ cell tumor|C5795000|germ_cell>primitive>embryonic>neoplasms>tumor_classification>
1919|germ cell tumor arising in childhood brain|C5795000|germ_cell>primitive>embryonic>neoplasms>tumor_classification>
1920|germ cell tumor involving childhood brain|C5795000|germ_cell>primitive>embryonic>neoplasms>tumor_classification>
1921|germ cell tumor arising from childhood brain|C5795000|germ_cell>primitive>embryonic>neoplasms>tumor_classification>
1922|germ cell tumor of childhood brain|C5795000|germ_cell>primitive>embryonic>neoplasms>tumor_classification>
1923|pediatric brain with germ cell tumor|C5795000|germ_cell>primitive>embryonic>neoplasms>tumor_classification>
1924|germ cell tumor arising in pediatric brain|C5795000|germ_cell>primitive>embryonic>neoplasms>tumor_classification>
1925|germ cell tumor involving pediatric brain|C5795000|germ_cell>primitive>embryonic>neoplasms>tumor_classification>
1926|germ cell tumor arising from pediatric brain|C5795000|germ_cell>primitive>embryonic>neoplasms>tumor_classification>
1927|germ cell tumor of pediatric brain|C5795000|germ_cell>primitive>embryonic>neoplasms>tumor_classification>
1928|germ cell tumor arising in the childhood brain|C5795000|germ_cell>primitive>embryonic>neoplasms>tumor_classification>
1929|germ cell tumor involving the childhood brain|C5795000|germ_cell>primitive>embryonic>neoplasms>tumor_classification>
1930|germ cell tumor arising from the childhood brain|C5795000|germ_cell>primitive>embryonic>neoplasms>tumor_classification>
1931|germ cell tumor arising in the pediatric brain|C5795000|germ_cell>primitive>embryonic>neoplasms>tumor_classification>
1932|germ cell tumor involving the pediatric brain|C5795000|germ_cell>primitive>embryonic>neoplasms>tumor_classification>
1933|germ cell tumor arising from the pediatric brain|C5795000|germ_cell>primitive>embryonic>neoplasms>tumor_classification>
1934|childhood brain with germ cell tumour|C5795000|germ_cell>primitive>embryonic>neoplasms>tumor_classification>
1935|germ cell tumour arising in childhood brain|C5795000|germ_cell>primitive>embryonic>neoplasms>tumor_classification>
1936|germ cell tumour involving childhood brain|C5795000|germ_cell>primitive>embryonic>neoplasms>tumor_classification>
1937|germ cell tumour arising from childhood brain|C5795000|germ_cell>primitive>embryonic>neoplasms>tumor_classification>
1938|germ cell tumour of childhood brain|C5795000|germ_cell>primitive>embryonic>neoplasms>tumor_classification>
1939|pediatric brain with germ cell tumour|C5795000|germ_cell>primitive>embryonic>neoplasms>tumor_classification>
1940|germ cell tumour arising in pediatric brain|C5795000|germ_cell>primitive>embryonic>neoplasms>tumor_classification>
1941|germ cell tumour involving pediatric brain|C5795000|germ_cell>primitive>embryonic>neoplasms>tumor_classification>
1942|germ cell tumour arising from pediatric brain|C5795000|germ_cell>primitive>embryonic>neoplasms>tumor_classification>
1943|germ cell tumour of pediatric brain|C5795000|germ_cell>primitive>embryonic>neoplasms>tumor_classification>
1944|pediatric brain germ cell neoplasm|C5795000|germ_cell>primitive>embryonic>neoplasms>tumor_classification>
1945|pediatric brain germ cell tumor|C5795000|germ_cell>primitive>embryonic>neoplasms>tumor_classification>
1946|pediatric brain germ cell tumour|C5795000|germ_cell>primitive>embryonic>neoplasms>tumor_classification>
1947|central nervous system childhood germ cell neoplasm|C6205000|germ_cell>primitive>embryonic>neoplasms>tumor_classification>
1948|central nervous system childhood germ cell tumor|C6205000|germ_cell>primitive>embryonic>neoplasms>tumor_classification>
1949|central nervous system pediatric germ cell neoplasm|C6205000|germ_cell>primitive>embryonic>neoplasms>tumor_classification>
1950|central nervous system pediatric germ cell tumor|C6205000|germ_cell>primitive>embryonic>neoplasms>tumor_classification>
1951|childhood central nervous system germ cell neoplasm|C6205000|germ_cell>primitive>embryonic>neoplasms>tumor_classification>
1952|childhood central nervous system germ cell tumor|C6205000|germ_cell>primitive>embryonic>neoplasms>tumor_classification>
1953|childhood central nervous system germ cell tumour|C6205000|germ_cell>primitive>embryonic>neoplasms>tumor_classification>
1954|childhood cns germ cell neoplasm|C6205000|germ_cell>primitive>embryonic>neoplasms>tumor_classification>
1955|childhood cns germ cell tumor|C6205000|germ_cell>primitive>embryonic>neoplasms>tumor_classification>
1956|childhood cns germ cell tumour|C6205000|germ_cell>primitive>embryonic>neoplasms>tumor_classification>
1957|central nervous system with childhood germ cell neoplasm|C6205000|germ_cell>primitive>embryonic>neoplasms>tumor_classification>
1958|childhood germ cell neoplasm arising in central nervous system|C6205000|germ_cell>primitive>embryonic>neoplasms>tumor_classification>
1959|childhood germ cell neoplasm involving central nervous system|C6205000|germ_cell>primitive>embryonic>neoplasms>tumor_classification>
1960|childhood germ cell neoplasm arising from central nervous system|C6205000|germ_cell>primitive>embryonic>neoplasms>tumor_classification>
1961|childhood germ cell neoplasm of central nervous system|C6205000|germ_cell>primitive>embryonic>neoplasms>tumor_classification>
1962|cns with childhood germ cell neoplasm|C6205000|germ_cell>primitive>embryonic>neoplasms>tumor_classification>
1963|childhood germ cell neoplasm arising in cns|C6205000|germ_cell>primitive>embryonic>neoplasms>tumor_classification>
1964|childhood germ cell neoplasm involving cns|C6205000|germ_cell>primitive>embryonic>neoplasms>tumor_classification>
1965|childhood germ cell neoplasm arising from cns|C6205000|germ_cell>primitive>embryonic>neoplasms>tumor_classification>
1966|childhood germ cell neoplasm of cns|C6205000|germ_cell>primitive>embryonic>neoplasms>tumor_classification>
1967|childhood germ cell neoplasm arising in the central nervous system|C6205000|germ_cell>primitive>embryonic>neoplasms>tumor_classification>
1968|childhood germ cell neoplasm involving the central nervous system|C6205000|germ_cell>primitive>embryonic>neoplasms>tumor_classification>
1969|childhood germ cell neoplasm arising from the central nervous system|C6205000|germ_cell>primitive>embryonic>neoplasms>tumor_classification>
1970|childhood germ cell neoplasm arising in the cns|C6205000|germ_cell>primitive>embryonic>neoplasms>tumor_classification>
1971|childhood germ cell neoplasm involving the cns|C6205000|germ_cell>primitive>embryonic>neoplasms>tumor_classification>
1972|childhood germ cell neoplasm arising from the cns|C6205000|germ_cell>primitive>embryonic>neoplasms>tumor_classification>
1973|central nervous system with childhood germ cell tumor|C6205000|germ_cell>primitive>embryonic>neoplasms>tumor_classification>
1974|childhood germ cell tumor arising in central nervous system|C6205000|germ_cell>primitive>embryonic>neoplasms>tumor_classification>
1975|childhood germ cell tumor involving central nervous system|C6205000|germ_cell>primitive>embryonic>neoplasms>tumor_classification>
1976|childhood germ cell tumor arising from central nervous system|C6205000|germ_cell>primitive>embryonic>neoplasms>tumor_classification>
1977|childhood germ cell tumor of central nervous system|C6205000|germ_cell>primitive>embryonic>neoplasms>tumor_classification>
1978|cns with childhood germ cell tumor|C6205000|germ_cell>primitive>embryonic>neoplasms>tumor_classification>
1979|childhood germ cell tumor arising in cns|C6205000|germ_cell>primitive>embryonic>neoplasms>tumor_classification>
1980|childhood germ cell tumor involving cns|C6205000|germ_cell>primitive>embryonic>neoplasms>tumor_classification>
1981|childhood germ cell tumor arising from cns|C6205000|germ_cell>primitive>embryonic>neoplasms>tumor_classification>
1982|childhood germ cell tumor of cns|C6205000|germ_cell>primitive>embryonic>neoplasms>tumor_classification>
1983|childhood germ cell tumor arising in the central nervous system|C6205000|germ_cell>primitive>embryonic>neoplasms>tumor_classification>
1984|childhood germ cell tumor involving the central nervous system|C6205000|germ_cell>primitive>embryonic>neoplasms>tumor_classification>
1985|childhood germ cell tumor arising from the central nervous system|C6205000|germ_cell>primitive>embryonic>neoplasms>tumor_classification>
1986|childhood germ cell tumor arising in the cns|C6205000|germ_cell>primitive>embryonic>neoplasms>tumor_classification>
1987|childhood germ cell tumor involving the cns|C6205000|germ_cell>primitive>embryonic>neoplasms>tumor_classification>
1988|childhood germ cell tumor arising from the cns|C6205000|germ_cell>primitive>embryonic>neoplasms>tumor_classification>
1989|central nervous system with childhood germ cell tumour|C6205000|germ_cell>primitive>embryonic>neoplasms>tumor_classification>
1990|childhood germ cell tumour arising in central nervous system|C6205000|germ_cell>primitive>embryonic>neoplasms>tumor_classification>
1991|childhood germ cell tumour involving central nervous system|C6205000|germ_cell>primitive>embryonic>neoplasms>tumor_classification>
1992|childhood germ cell tumour arising from central nervous system|C6205000|germ_cell>primitive>embryonic>neoplasms>tumor_classification>
1993|childhood germ cell tumour of central nervous system|C6205000|germ_cell>primitive>embryonic>neoplasms>tumor_classification>
1994|cns with childhood germ cell tumour|C6205000|germ_cell>primitive>embryonic>neoplasms>tumor_classification>
1995|childhood germ cell tumour arising in cns|C6205000|germ_cell>primitive>embryonic>neoplasms>tumor_classification>
1996|childhood germ cell tumour involving cns|C6205000|germ_cell>primitive>embryonic>neoplasms>tumor_classification>
1997|childhood germ cell tumour arising from cns|C6205000|germ_cell>primitive>embryonic>neoplasms>tumor_classification>
1998|childhood germ cell tumour of cns|C6205000|germ_cell>primitive>embryonic>neoplasms>tumor_classification>
1999|cns childhood germ cell neoplasm|C6205000|germ_cell>primitive>embryonic>neoplasms>tumor_classification>
2000|cns childhood germ cell tumor|C6205000|germ_cell>primitive>embryonic>neoplasms>tumor_classification>
2001|cns pediatric germ cell neoplasm|C6205000|germ_cell>primitive>embryonic>neoplasms>tumor_classification>
2002|cns pediatric germ cell tumor|C6205000|germ_cell>primitive>embryonic>neoplasms>tumor_classification>
2003|pediatric central nervous system germ cell neoplasm|C6205000|germ_cell>primitive>embryonic>neoplasms>tumor_classification>
2004|pediatric central nervous system germ cell tumor|C6205000|germ_cell>primitive>embryonic>neoplasms>tumor_classification>
2005|pediatric central nervous system germ cell tumour|C6205000|germ_cell>primitive>embryonic>neoplasms>tumor_classification>
2006|pediatric cns germ cell neoplasm|C6205000|germ_cell>primitive>embryonic>neoplasms>tumor_classification>
2007|pediatric cns germ cell tumor|C6205000|germ_cell>primitive>embryonic>neoplasms>tumor_classification>
2008|pediatric cns germ cell tumour|C6205000|germ_cell>primitive>embryonic>neoplasms>tumor_classification>
2009|central nervous system with pediatric germ cell neoplasm|C6205000|germ_cell>primitive>embryonic>neoplasms>tumor_classification>
2010|pediatric germ cell neoplasm arising in central nervous system|C6205000|germ_cell>primitive>embryonic>neoplasms>tumor_classification>
2011|pediatric germ cell neoplasm involving central nervous system|C6205000|germ_cell>primitive>embryonic>neoplasms>tumor_classification>
2012|pediatric germ cell neoplasm arising from central nervous system|C6205000|germ_cell>primitive>embryonic>neoplasms>tumor_classification>
2013|pediatric germ cell neoplasm of central nervous system|C6205000|germ_cell>primitive>embryonic>neoplasms>tumor_classification>
2014|cns with pediatric germ cell neoplasm|C6205000|germ_cell>primitive>embryonic>neoplasms>tumor_classification>
2015|pediatric germ cell neoplasm arising in cns|C6205000|germ_cell>primitive>embryonic>neoplasms>tumor_classification>
2016|pediatric germ cell neoplasm involving cns|C6205000|germ_cell>primitive>embryonic>neoplasms>tumor_classification>
2017|pediatric germ cell neoplasm arising from cns|C6205000|germ_cell>primitive>embryonic>neoplasms>tumor_classification>
2018|pediatric germ cell neoplasm of cns|C6205000|germ_cell>primitive>embryonic>neoplasms>tumor_classification>
2019|pediatric germ cell neoplasm arising in the central nervous system|C6205000|germ_cell>primitive>embryonic>neoplasms>tumor_classification>
2020|pediatric germ cell neoplasm involving the central nervous system|C6205000|germ_cell>primitive>embryonic>neoplasms>tumor_classification>
2021|pediatric germ cell neoplasm arising from the central nervous system|C6205000|germ_cell>primitive>embryonic>neoplasms>tumor_classification>
2022|pediatric germ cell neoplasm arising in the cns|C6205000|germ_cell>primitive>embryonic>neoplasms>tumor_classification>
2023|pediatric germ cell neoplasm involving the cns|C6205000|germ_cell>primitive>embryonic>neoplasms>tumor_classification>
2024|pediatric germ cell neoplasm arising from the cns|C6205000|germ_cell>primitive>embryonic>neoplasms>tumor_classification>
2025|central nervous system with pediatric germ cell tumor|C6205000|germ_cell>primitive>embryonic>neoplasms>tumor_classification>
2026|pediatric germ cell tumor arising in central nervous system|C6205000|germ_cell>primitive>embryonic>neoplasms>tumor_classification>
2027|pediatric germ cell tumor involving central nervous system|C6205000|germ_cell>primitive>embryonic>neoplasms>tumor_classification>
2028|pediatric germ cell tumor arising from central nervous system|C6205000|germ_cell>primitive>embryonic>neoplasms>tumor_classification>
2029|pediatric germ cell tumor of central nervous system|C6205000|germ_cell>primitive>embryonic>neoplasms>tumor_classification>
2030|cns with pediatric germ cell tumor|C6205000|germ_cell>primitive>embryonic>neoplasms>tumor_classification>
2031|pediatric germ cell tumor arising in cns|C6205000|germ_cell>primitive>embryonic>neoplasms>tumor_classification>
2032|pediatric germ cell tumor involving cns|C6205000|germ_cell>primitive>embryonic>neoplasms>tumor_classification>
2033|pediatric germ cell tumor arising from cns|C6205000|germ_cell>primitive>embryonic>neoplasms>tumor_classification>
2034|pediatric germ cell tumor of cns|C6205000|germ_cell>primitive>embryonic>neoplasms>tumor_classification>
2035|pediatric germ cell tumor arising in the central nervous system|C6205000|germ_cell>primitive>embryonic>neoplasms>tumor_classification>
2036|pediatric germ cell tumor involving the central nervous system|C6205000|germ_cell>primitive>embryonic>neoplasms>tumor_classification>
2037|pediatric germ cell tumor arising from the central nervous system|C6205000|germ_cell>primitive>embryonic>neoplasms>tumor_classification>
2038|pediatric germ cell tumor arising in the cns|C6205000|germ_cell>primitive>embryonic>neoplasms>tumor_classification>
2039|pediatric germ cell tumor involving the cns|C6205000|germ_cell>primitive>embryonic>neoplasms>tumor_classification>
2040|pediatric germ cell tumor arising from the cns|C6205000|germ_cell>primitive>embryonic>neoplasms>tumor_classification>
2041|central nervous system with pediatric germ cell tumour|C6205000|germ_cell>primitive>embryonic>neoplasms>tumor_classification>
2042|pediatric germ cell tumour arising in central nervous system|C6205000|germ_cell>primitive>embryonic>neoplasms>tumor_classification>
2043|pediatric germ cell tumour involving central nervous system|C6205000|germ_cell>primitive>embryonic>neoplasms>tumor_classification>
2044|pediatric germ cell tumour arising from central nervous system|C6205000|germ_cell>primitive>embryonic>neoplasms>tumor_classification>
2045|pediatric germ cell tumour of central nervous system|C6205000|germ_cell>primitive>embryonic>neoplasms>tumor_classification>
2046|cns with pediatric germ cell tumour|C6205000|germ_cell>primitive>embryonic>neoplasms>tumor_classification>
2047|pediatric germ cell tumour arising in cns|C6205000|germ_cell>primitive>embryonic>neoplasms>tumor_classification>
2048|pediatric germ cell tumour involving cns|C6205000|germ_cell>primitive>embryonic>neoplasms>tumor_classification>
2049|pediatric germ cell tumour arising from cns|C6205000|germ_cell>primitive>embryonic>neoplasms>tumor_classification>
2050|pediatric germ cell tumour of cns|C6205000|germ_cell>primitive>embryonic>neoplasms>tumor_classification>
2051|childhood brain germinoma|C6207000|germ_cell>primitive>embryonic>neoplasms>tumor_classification>
2052|childhood brain with germinoma|C6207000|germ_cell>primitive>embryonic>neoplasms>tumor_classification>
2053|germinoma arising in childhood brain|C6207000|germ_cell>primitive>embryonic>neoplasms>tumor_classification>
2054|germinoma involving childhood brain|C6207000|germ_cell>primitive>embryonic>neoplasms>tumor_classification>
2055|germinoma arising from childhood brain|C6207000|germ_cell>primitive>embryonic>neoplasms>tumor_classification>
2056|germinoma of childhood brain|C6207000|germ_cell>primitive>embryonic>neoplasms>tumor_classification>
2057|pediatric brain with germinoma|C6207000|germ_cell>primitive>embryonic>neoplasms>tumor_classification>
2058|germinoma arising in pediatric brain|C6207000|germ_cell>primitive>embryonic>neoplasms>tumor_classification>
2059|germinoma involving pediatric brain|C6207000|germ_cell>primitive>embryonic>neoplasms>tumor_classification>
2060|germinoma arising from pediatric brain|C6207000|germ_cell>primitive>embryonic>neoplasms>tumor_classification>
2061|germinoma of pediatric brain|C6207000|germ_cell>primitive>embryonic>neoplasms>tumor_classification>
2062|germinoma arising in the childhood brain|C6207000|germ_cell>primitive>embryonic>neoplasms>tumor_classification>
2063|germinoma involving the childhood brain|C6207000|germ_cell>primitive>embryonic>neoplasms>tumor_classification>
2064|germinoma arising from the childhood brain|C6207000|germ_cell>primitive>embryonic>neoplasms>tumor_classification>
2065|germinoma arising in the pediatric brain|C6207000|germ_cell>primitive>embryonic>neoplasms>tumor_classification>
2066|germinoma involving the pediatric brain|C6207000|germ_cell>primitive>embryonic>neoplasms>tumor_classification>
2067|germinoma arising from the pediatric brain|C6207000|germ_cell>primitive>embryonic>neoplasms>tumor_classification>
2068|pediatric brain germinoma|C6207000|germ_cell>primitive>embryonic>neoplasms>tumor_classification>
2069|brain germinoma|C6284000|germ_cell>primitive>embryonic>neoplasms>tumor_classification>
2070|brain with germinoma|C6284000|germ_cell>primitive>embryonic>neoplasms>tumor_classification>
2071|germinoma arising in brain|C6284000|germ_cell>primitive>embryonic>neoplasms>tumor_classification>
2072|germinoma involving brain|C6284000|germ_cell>primitive>embryonic>neoplasms>tumor_classification>
2073|germinoma arising from brain|C6284000|germ_cell>primitive>embryonic>neoplasms>tumor_classification>
2074|germinoma of brain|C6284000|germ_cell>primitive>embryonic>neoplasms>tumor_classification>
2075|germinoma arising in the brain|C6284000|germ_cell>primitive>embryonic>neoplasms>tumor_classification>
2076|germinoma involving the brain|C6284000|germ_cell>primitive>embryonic>neoplasms>tumor_classification>
2077|germinoma arising from the brain|C6284000|germ_cell>primitive>embryonic>neoplasms>tumor_classification>
2078|adult central nervous system germ cell neoplasm|C6285000|germ_cell>primitive>embryonic>neoplasms>tumor_classification>
2079|adult central nervous system germ cell tumor|C6285000|germ_cell>primitive>embryonic>neoplasms>tumor_classification>
2080|adult central nervous system germ cell tumour|C6285000|germ_cell>primitive>embryonic>neoplasms>tumor_classification>
2081|adult cns germ cell neoplasm|C6285000|germ_cell>primitive>embryonic>neoplasms>tumor_classification>
2082|adult cns germ cell tumor|C6285000|germ_cell>primitive>embryonic>neoplasms>tumor_classification>
2083|adult cns germ cell tumour|C6285000|germ_cell>primitive>embryonic>neoplasms>tumor_classification>
2084|adult central nervous system with germ cell neoplasm|C6285000|germ_cell>primitive>embryonic>neoplasms>tumor_classification>
2085|germ cell neoplasm arising in adult central nervous system|C6285000|germ_cell>primitive>embryonic>neoplasms>tumor_classification>
2086|germ cell neoplasm involving adult central nervous system|C6285000|germ_cell>primitive>embryonic>neoplasms>tumor_classification>
2087|germ cell neoplasm arising from adult central nervous system|C6285000|germ_cell>primitive>embryonic>neoplasms>tumor_classification>
2088|germ cell neoplasm of adult central nervous system|C6285000|germ_cell>primitive>embryonic>neoplasms>tumor_classification>
2089|adult cns with germ cell neoplasm|C6285000|germ_cell>primitive>embryonic>neoplasms>tumor_classification>
2090|germ cell neoplasm arising in adult cns|C6285000|germ_cell>primitive>embryonic>neoplasms>tumor_classification>
2091|germ cell neoplasm involving adult cns|C6285000|germ_cell>primitive>embryonic>neoplasms>tumor_classification>
2092|germ cell neoplasm arising from adult cns|C6285000|germ_cell>primitive>embryonic>neoplasms>tumor_classification>
2093|germ cell neoplasm of adult cns|C6285000|germ_cell>primitive>embryonic>neoplasms>tumor_classification>
2094|germ cell neoplasm arising in the adult central nervous system|C6285000|germ_cell>primitive>embryonic>neoplasms>tumor_classification>
2095|germ cell neoplasm involving the adult central nervous system|C6285000|germ_cell>primitive>embryonic>neoplasms>tumor_classification>
2096|germ cell neoplasm arising from the adult central nervous system|C6285000|germ_cell>primitive>embryonic>neoplasms>tumor_classification>
2097|germ cell neoplasm arising in the adult cns|C6285000|germ_cell>primitive>embryonic>neoplasms>tumor_classification>
2098|germ cell neoplasm involving the adult cns|C6285000|germ_cell>primitive>embryonic>neoplasms>tumor_classification>
2099|germ cell neoplasm arising from the adult cns|C6285000|germ_cell>primitive>embryonic>neoplasms>tumor_classification>
2100|adult central nervous system with germ cell tumor|C6285000|germ_cell>primitive>embryonic>neoplasms>tumor_classification>
2101|germ cell tumor arising in adult central nervous system|C6285000|germ_cell>primitive>embryonic>neoplasms>tumor_classification>
2102|germ cell tumor involving adult central nervous system|C6285000|germ_cell>primitive>embryonic>neoplasms>tumor_classification>
2103|germ cell tumor arising from adult central nervous system|C6285000|germ_cell>primitive>embryonic>neoplasms>tumor_classification>
2104|germ cell tumor of adult central nervous system|C6285000|germ_cell>primitive>embryonic>neoplasms>tumor_classification>
2105|adult cns with germ cell tumor|C6285000|germ_cell>primitive>embryonic>neoplasms>tumor_classification>
2106|germ cell tumor arising in adult cns|C6285000|germ_cell>primitive>embryonic>neoplasms>tumor_classification>
2107|germ cell tumor involving adult cns|C6285000|germ_cell>primitive>embryonic>neoplasms>tumor_classification>
2108|germ cell tumor arising from adult cns|C6285000|germ_cell>primitive>embryonic>neoplasms>tumor_classification>
2109|germ cell tumor of adult cns|C6285000|germ_cell>primitive>embryonic>neoplasms>tumor_classification>
2110|germ cell tumor arising in the adult central nervous system|C6285000|germ_cell>primitive>embryonic>neoplasms>tumor_classification>
2111|germ cell tumor involving the adult central nervous system|C6285000|germ_cell>primitive>embryonic>neoplasms>tumor_classification>
2112|germ cell tumor arising from the adult central nervous system|C6285000|germ_cell>primitive>embryonic>neoplasms>tumor_classification>
2113|germ cell tumor arising in the adult cns|C6285000|germ_cell>primitive>embryonic>neoplasms>tumor_classification>
2114|germ cell tumor involving the adult cns|C6285000|germ_cell>primitive>embryonic>neoplasms>tumor_classification>
2115|germ cell tumor arising from the adult cns|C6285000|germ_cell>primitive>embryonic>neoplasms>tumor_classification>
2116|adult central nervous system with germ cell tumour|C6285000|germ_cell>primitive>embryonic>neoplasms>tumor_classification>
2117|germ cell tumour arising in adult central nervous system|C6285000|germ_cell>primitive>embryonic>neoplasms>tumor_classification>
2118|germ cell tumour involving adult central nervous system|C6285000|germ_cell>primitive>embryonic>neoplasms>tumor_classification>
2119|germ cell tumour arising from adult central nervous system|C6285000|germ_cell>primitive>embryonic>neoplasms>tumor_classification>
2120|germ cell tumour of adult central nervous system|C6285000|germ_cell>primitive>embryonic>neoplasms>tumor_classification>
2121|adult cns with germ cell tumour|C6285000|germ_cell>primitive>embryonic>neoplasms>tumor_classification>
2122|germ cell tumour arising in adult cns|C6285000|germ_cell>primitive>embryonic>neoplasms>tumor_classification>
2123|germ cell tumour involving adult cns|C6285000|germ_cell>primitive>embryonic>neoplasms>tumor_classification>
2124|germ cell tumour arising from adult cns|C6285000|germ_cell>primitive>embryonic>neoplasms>tumor_classification>
2125|germ cell tumour of adult cns|C6285000|germ_cell>primitive>embryonic>neoplasms>tumor_classification>
2126|ovary with figo stage 1a malignant germ cell neoplasm|C6291000|germ_cell>primitive>embryonic>neoplasms>tumor_classification>
2127|figo stage 1a malignant germ cell neoplasm arising in ovary|C6291000|germ_cell>primitive>embryonic>neoplasms>tumor_classification>
2128|figo stage 1a malignant germ cell neoplasm involving ovary|C6291000|germ_cell>primitive>embryonic>neoplasms>tumor_classification>
2129|figo stage 1a malignant germ cell neoplasm arising from ovary|C6291000|germ_cell>primitive>embryonic>neoplasms>tumor_classification>
2130|figo stage 1a malignant germ cell neoplasm of ovary|C6291000|germ_cell>primitive>embryonic>neoplasms>tumor_classification>
2131|figo stage 1a malignant germ cell neoplasm arising in the ovary|C6291000|germ_cell>primitive>embryonic>neoplasms>tumor_classification>
2132|figo stage 1a malignant germ cell neoplasm involving the ovary|C6291000|germ_cell>primitive>embryonic>neoplasms>tumor_classification>
2133|figo stage 1a malignant germ cell neoplasm arising from the ovary|C6291000|germ_cell>primitive>embryonic>neoplasms>tumor_classification>
2134|ovary with figo stage 1a malignant germ cell tumor|C6291000|germ_cell>primitive>embryonic>neoplasms>tumor_classification>
2135|figo stage 1a malignant germ cell tumor arising in ovary|C6291000|germ_cell>primitive>embryonic>neoplasms>tumor_classification>
2136|figo stage 1a malignant germ cell tumor involving ovary|C6291000|germ_cell>primitive>embryonic>neoplasms>tumor_classification>
2137|figo stage 1a malignant germ cell tumor arising from ovary|C6291000|germ_cell>primitive>embryonic>neoplasms>tumor_classification>
2138|figo stage 1a malignant germ cell tumor of ovary|C6291000|germ_cell>primitive>embryonic>neoplasms>tumor_classification>
2139|figo stage 1a malignant germ cell tumor arising in the ovary|C6291000|germ_cell>primitive>embryonic>neoplasms>tumor_classification>
2140|figo stage 1a malignant germ cell tumor involving the ovary|C6291000|germ_cell>primitive>embryonic>neoplasms>tumor_classification>
2141|figo stage 1a malignant germ cell tumor arising from the ovary|C6291000|germ_cell>primitive>embryonic>neoplasms>tumor_classification>
2142|figo stage 1a malignant ovarian germ cell neoplasm|C6291000|germ_cell>primitive>embryonic>neoplasms>tumor_classification>
2143|figo stage 1a malignant ovarian germ cell tumor|C6291000|germ_cell>primitive>embryonic>neoplasms>tumor_classification>
2144|ovary with figo stage ia malignant germ cell neoplasm|C6291000|germ_cell>primitive>embryonic>neoplasms>tumor_classification>
2145|figo stage ia malignant germ cell neoplasm arising in ovary|C6291000|germ_cell>primitive>embryonic>neoplasms>tumor_classification>
2146|figo stage ia malignant germ cell neoplasm involving ovary|C6291000|germ_cell>primitive>embryonic>neoplasms>tumor_classification>
2147|figo stage ia malignant germ cell neoplasm arising from ovary|C6291000|germ_cell>primitive>embryonic>neoplasms>tumor_classification>
2148|figo stage ia malignant germ cell neoplasm of ovary|C6291000|germ_cell>primitive>embryonic>neoplasms>tumor_classification>
2149|figo stage ia malignant germ cell neoplasm arising in the ovary|C6291000|germ_cell>primitive>embryonic>neoplasms>tumor_classification>
2150|figo stage ia malignant germ cell neoplasm involving the ovary|C6291000|germ_cell>primitive>embryonic>neoplasms>tumor_classification>
2151|figo stage ia malignant germ cell neoplasm arising from the ovary|C6291000|germ_cell>primitive>embryonic>neoplasms>tumor_classification>
2152|ovary with figo stage ia malignant germ cell tumor|C6291000|germ_cell>primitive>embryonic>neoplasms>tumor_classification>
2153|figo stage ia malignant germ cell tumor arising in ovary|C6291000|germ_cell>primitive>embryonic>neoplasms>tumor_classification>
2154|figo stage ia malignant germ cell tumor involving ovary|C6291000|germ_cell>primitive>embryonic>neoplasms>tumor_classification>
2155|figo stage ia malignant germ cell tumor arising from ovary|C6291000|germ_cell>primitive>embryonic>neoplasms>tumor_classification>
2156|figo stage ia malignant germ cell tumor of ovary|C6291000|germ_cell>primitive>embryonic>neoplasms>tumor_classification>
2157|figo stage ia malignant germ cell tumor arising in the ovary|C6291000|germ_cell>primitive>embryonic>neoplasms>tumor_classification>
2158|figo stage ia malignant germ cell tumor involving the ovary|C6291000|germ_cell>primitive>embryonic>neoplasms>tumor_classification>
2159|figo stage ia malignant germ cell tumor arising from the ovary|C6291000|germ_cell>primitive>embryonic>neoplasms>tumor_classification>
2160|ovary with figo stage ia malignant germ cell tumour|C6291000|germ_cell>primitive>embryonic>neoplasms>tumor_classification>
2161|figo stage ia malignant germ cell tumour arising in ovary|C6291000|germ_cell>primitive>embryonic>neoplasms>tumor_classification>
2162|figo stage ia malignant germ cell tumour involving ovary|C6291000|germ_cell>primitive>embryonic>neoplasms>tumor_classification>
2163|figo stage ia malignant germ cell tumour arising from ovary|C6291000|germ_cell>primitive>embryonic>neoplasms>tumor_classification>
2164|figo stage ia malignant germ cell tumour of ovary|C6291000|germ_cell>primitive>embryonic>neoplasms>tumor_classification>
2165|figo stage ia malignant ovarian germ cell neoplasm|C6291000|germ_cell>primitive>embryonic>neoplasms>tumor_classification>
2166|figo stage ia malignant ovarian germ cell tumor|C6291000|germ_cell>primitive>embryonic>neoplasms>tumor_classification>
2167|figo stage ia malignant ovarian germ cell tumour|C6291000|germ_cell>primitive>embryonic>neoplasms>tumor_classification>
2168|ovarian figo stage 1a malignant germ cell neoplasm|C6291000|germ_cell>primitive>embryonic>neoplasms>tumor_classification>
2169|ovarian figo stage 1a malignant germ cell tumor|C6291000|germ_cell>primitive>embryonic>neoplasms>tumor_classification>
2170|ovarian figo stage ia malignant germ cell neoplasm|C6291000|germ_cell>primitive>embryonic>neoplasms>tumor_classification>
2171|ovarian figo stage ia malignant germ cell tumor|C6291000|germ_cell>primitive>embryonic>neoplasms>tumor_classification>
2172|ovary figo stage 1a malignant germ cell neoplasm|C6291000|germ_cell>primitive>embryonic>neoplasms>tumor_classification>
2173|ovary figo stage 1a malignant germ cell tumor|C6291000|germ_cell>primitive>embryonic>neoplasms>tumor_classification>
2174|ovary figo stage ia malignant germ cell neoplasm|C6291000|germ_cell>primitive>embryonic>neoplasms>tumor_classification>
2175|ovary figo stage ia malignant germ cell tumor|C6291000|germ_cell>primitive>embryonic>neoplasms>tumor_classification>
2176|stage 1a ovarian germ cell tumor|C6291000|germ_cell>primitive>embryonic>neoplasms>tumor_classification>
2177|stage ia ovarian germ cell neoplasm|C6291000|germ_cell>primitive>embryonic>neoplasms>tumor_classification>
2178|stage ia ovarian germ cell tumor|C6291000|germ_cell>primitive>embryonic>neoplasms>tumor_classification>
2179|stage ia ovarian germ cell tumour|C6291000|germ_cell>primitive>embryonic>neoplasms>tumor_classification>
2180|ovary with figo stage ib malignant germ cell neoplasm|C6292000|germ_cell>primitive>embryonic>neoplasms>tumor_classification>
2181|figo stage ib malignant germ cell neoplasm arising in ovary|C6292000|germ_cell>primitive>embryonic>neoplasms>tumor_classification>
2182|figo stage ib malignant germ cell neoplasm involving ovary|C6292000|germ_cell>primitive>embryonic>neoplasms>tumor_classification>
2183|figo stage ib malignant germ cell neoplasm arising from ovary|C6292000|germ_cell>primitive>embryonic>neoplasms>tumor_classification>
2184|figo stage ib malignant germ cell neoplasm of ovary|C6292000|germ_cell>primitive>embryonic>neoplasms>tumor_classification>
2185|figo stage ib malignant germ cell neoplasm arising in the ovary|C6292000|germ_cell>primitive>embryonic>neoplasms>tumor_classification>
2186|figo stage ib malignant germ cell neoplasm involving the ovary|C6292000|germ_cell>primitive>embryonic>neoplasms>tumor_classification>
2187|figo stage ib malignant germ cell neoplasm arising from the ovary|C6292000|germ_cell>primitive>embryonic>neoplasms>tumor_classification>
2188|ovary with figo stage ib malignant germ cell tumor|C6292000|germ_cell>primitive>embryonic>neoplasms>tumor_classification>
2189|figo stage ib malignant germ cell tumor arising in ovary|C6292000|germ_cell>primitive>embryonic>neoplasms>tumor_classification>
2190|figo stage ib malignant germ cell tumor involving ovary|C6292000|germ_cell>primitive>embryonic>neoplasms>tumor_classification>
2191|figo stage ib malignant germ cell tumor arising from ovary|C6292000|germ_cell>primitive>embryonic>neoplasms>tumor_classification>
2192|figo stage ib malignant germ cell tumor of ovary|C6292000|germ_cell>primitive>embryonic>neoplasms>tumor_classification>
2193|figo stage ib malignant germ cell tumor arising in the ovary|C6292000|germ_cell>primitive>embryonic>neoplasms>tumor_classification>
2194|figo stage ib malignant germ cell tumor involving the ovary|C6292000|germ_cell>primitive>embryonic>neoplasms>tumor_classification>
2195|figo stage ib malignant germ cell tumor arising from the ovary|C6292000|germ_cell>primitive>embryonic>neoplasms>tumor_classification>
2196|ovary with figo stage ib malignant germ cell tumour|C6292000|germ_cell>primitive>embryonic>neoplasms>tumor_classification>
2197|figo stage ib malignant germ cell tumour arising in ovary|C6292000|germ_cell>primitive>embryonic>neoplasms>tumor_classification>
2198|figo stage ib malignant germ cell tumour involving ovary|C6292000|germ_cell>primitive>embryonic>neoplasms>tumor_classification>
2199|figo stage ib malignant germ cell tumour arising from ovary|C6292000|germ_cell>primitive>embryonic>neoplasms>tumor_classification>
2200|figo stage ib malignant germ cell tumour of ovary|C6292000|germ_cell>primitive>embryonic>neoplasms>tumor_classification>
2201|figo stage ib malignant ovarian germ cell neoplasm|C6292000|germ_cell>primitive>embryonic>neoplasms>tumor_classification>
2202|figo stage ib malignant ovarian germ cell tumor|C6292000|germ_cell>primitive>embryonic>neoplasms>tumor_classification>
2203|figo stage ib malignant ovarian germ cell tumour|C6292000|germ_cell>primitive>embryonic>neoplasms>tumor_classification>
2204|ovarian figo stage ib malignant germ cell neoplasm|C6292000|germ_cell>primitive>embryonic>neoplasms>tumor_classification>
2205|ovarian figo stage ib malignant germ cell tumor|C6292000|germ_cell>primitive>embryonic>neoplasms>tumor_classification>
2206|ovary figo stage ib malignant germ cell neoplasm|C6292000|germ_cell>primitive>embryonic>neoplasms>tumor_classification>
2207|ovary figo stage ib malignant germ cell tumor|C6292000|germ_cell>primitive>embryonic>neoplasms>tumor_classification>
2208|stage ib ovarian germ cell neoplasm|C6292000|germ_cell>primitive>embryonic>neoplasms>tumor_classification>
2209|stage ib ovarian germ cell tumor|C6292000|germ_cell>primitive>embryonic>neoplasms>tumor_classification>
2210|stage ib ovarian germ cell tumour|C6292000|germ_cell>primitive>embryonic>neoplasms>tumor_classification>
2211|ovary with figo stage ic malignant germ cell neoplasm|C6293000|germ_cell>primitive>embryonic>neoplasms>tumor_classification>
2212|figo stage ic malignant germ cell neoplasm arising in ovary|C6293000|germ_cell>primitive>embryonic>neoplasms>tumor_classification>
2213|figo stage ic malignant germ cell neoplasm involving ovary|C6293000|germ_cell>primitive>embryonic>neoplasms>tumor_classification>
2214|figo stage ic malignant germ cell neoplasm arising from ovary|C6293000|germ_cell>primitive>embryonic>neoplasms>tumor_classification>
2215|figo stage ic malignant germ cell neoplasm of ovary|C6293000|germ_cell>primitive>embryonic>neoplasms>tumor_classification>
2216|figo stage ic malignant germ cell neoplasm arising in the ovary|C6293000|germ_cell>primitive>embryonic>neoplasms>tumor_classification>
2217|figo stage ic malignant germ cell neoplasm involving the ovary|C6293000|germ_cell>primitive>embryonic>neoplasms>tumor_classification>
2218|figo stage ic malignant germ cell neoplasm arising from the ovary|C6293000|germ_cell>primitive>embryonic>neoplasms>tumor_classification>
2219|ovary with figo stage ic malignant germ cell tumor|C6293000|germ_cell>primitive>embryonic>neoplasms>tumor_classification>
2220|figo stage ic malignant germ cell tumor arising in ovary|C6293000|germ_cell>primitive>embryonic>neoplasms>tumor_classification>
2221|figo stage ic malignant germ cell tumor involving ovary|C6293000|germ_cell>primitive>embryonic>neoplasms>tumor_classification>
2222|figo stage ic malignant germ cell tumor arising from ovary|C6293000|germ_cell>primitive>embryonic>neoplasms>tumor_classification>
2223|figo stage ic malignant germ cell tumor of ovary|C6293000|germ_cell>primitive>embryonic>neoplasms>tumor_classification>
2224|figo stage ic malignant germ cell tumor arising in the ovary|C6293000|germ_cell>primitive>embryonic>neoplasms>tumor_classification>
2225|figo stage ic malignant germ cell tumor involving the ovary|C6293000|germ_cell>primitive>embryonic>neoplasms>tumor_classification>
2226|figo stage ic malignant germ cell tumor arising from the ovary|C6293000|germ_cell>primitive>embryonic>neoplasms>tumor_classification>
2227|ovary with figo stage ic malignant germ cell tumour|C6293000|germ_cell>primitive>embryonic>neoplasms>tumor_classification>
2228|figo stage ic malignant germ cell tumour arising in ovary|C6293000|germ_cell>primitive>embryonic>neoplasms>tumor_classification>
2229|figo stage ic malignant germ cell tumour involving ovary|C6293000|germ_cell>primitive>embryonic>neoplasms>tumor_classification>
2230|figo stage ic malignant germ cell tumour arising from ovary|C6293000|germ_cell>primitive>embryonic>neoplasms>tumor_classification>
2231|figo stage ic malignant germ cell tumour of ovary|C6293000|germ_cell>primitive>embryonic>neoplasms>tumor_classification>
2232|figo stage ic malignant ovarian germ cell neoplasm|C6293000|germ_cell>primitive>embryonic>neoplasms>tumor_classification>
2233|figo stage ic malignant ovarian germ cell tumor|C6293000|germ_cell>primitive>embryonic>neoplasms>tumor_classification>
2234|figo stage ic malignant ovarian germ cell tumour|C6293000|germ_cell>primitive>embryonic>neoplasms>tumor_classification>
2235|ovarian figo stage ic malignant germ cell neoplasm|C6293000|germ_cell>primitive>embryonic>neoplasms>tumor_classification>
2236|ovarian figo stage ic malignant germ cell tumor|C6293000|germ_cell>primitive>embryonic>neoplasms>tumor_classification>
2237|ovary figo stage ic malignant germ cell neoplasm|C6293000|germ_cell>primitive>embryonic>neoplasms>tumor_classification>
2238|ovary figo stage ic malignant germ cell tumor|C6293000|germ_cell>primitive>embryonic>neoplasms>tumor_classification>
2239|stage ic ovarian germ cell neoplasm|C6293000|germ_cell>primitive>embryonic>neoplasms>tumor_classification>
2240|stage ic ovarian germ cell tumor|C6293000|germ_cell>primitive>embryonic>neoplasms>tumor_classification>
2241|stage ic ovarian germ cell tumour|C6293000|germ_cell>primitive>embryonic>neoplasms>tumor_classification>
2242|ovary with figo stage iic malignant germ cell neoplasm|C6294000|germ_cell>primitive>embryonic>neoplasms>tumor_classification>
2243|figo stage iic malignant germ cell neoplasm arising in ovary|C6294000|germ_cell>primitive>embryonic>neoplasms>tumor_classification>
2244|figo stage iic malignant germ cell neoplasm involving ovary|C6294000|germ_cell>primitive>embryonic>neoplasms>tumor_classification>
2245|figo stage iic malignant germ cell neoplasm arising from ovary|C6294000|germ_cell>primitive>embryonic>neoplasms>tumor_classification>
2246|figo stage iic malignant germ cell neoplasm of ovary|C6294000|germ_cell>primitive>embryonic>neoplasms>tumor_classification>
2247|figo stage iic malignant germ cell neoplasm arising in the ovary|C6294000|germ_cell>primitive>embryonic>neoplasms>tumor_classification>
2248|figo stage iic malignant germ cell neoplasm involving the ovary|C6294000|germ_cell>primitive>embryonic>neoplasms>tumor_classification>
2249|figo stage iic malignant germ cell neoplasm arising from the ovary|C6294000|germ_cell>primitive>embryonic>neoplasms>tumor_classification>
2250|ovary with figo stage iic malignant germ cell tumor|C6294000|germ_cell>primitive>embryonic>neoplasms>tumor_classification>
2251|figo stage iic malignant germ cell tumor arising in ovary|C6294000|germ_cell>primitive>embryonic>neoplasms>tumor_classification>
2252|figo stage iic malignant germ cell tumor involving ovary|C6294000|germ_cell>primitive>embryonic>neoplasms>tumor_classification>
2253|figo stage iic malignant germ cell tumor arising from ovary|C6294000|germ_cell>primitive>embryonic>neoplasms>tumor_classification>
2254|figo stage iic malignant germ cell tumor of ovary|C6294000|germ_cell>primitive>embryonic>neoplasms>tumor_classification>
2255|figo stage iic malignant germ cell tumor arising in the ovary|C6294000|germ_cell>primitive>embryonic>neoplasms>tumor_classification>
2256|figo stage iic malignant germ cell tumor involving the ovary|C6294000|germ_cell>primitive>embryonic>neoplasms>tumor_classification>
2257|figo stage iic malignant germ cell tumor arising from the ovary|C6294000|germ_cell>primitive>embryonic>neoplasms>tumor_classification>
2258|ovary with figo stage iic malignant germ cell tumour|C6294000|germ_cell>primitive>embryonic>neoplasms>tumor_classification>
2259|figo stage iic malignant germ cell tumour arising in ovary|C6294000|germ_cell>primitive>embryonic>neoplasms>tumor_classification>
2260|figo stage iic malignant germ cell tumour involving ovary|C6294000|germ_cell>primitive>embryonic>neoplasms>tumor_classification>
2261|figo stage iic malignant germ cell tumour arising from ovary|C6294000|germ_cell>primitive>embryonic>neoplasms>tumor_classification>
2262|figo stage iic malignant germ cell tumour of ovary|C6294000|germ_cell>primitive>embryonic>neoplasms>tumor_classification>
2263|figo stage iic malignant ovarian germ cell neoplasm|C6294000|germ_cell>primitive>embryonic>neoplasms>tumor_classification>
2264|figo stage iic malignant ovarian germ cell tumor|C6294000|germ_cell>primitive>embryonic>neoplasms>tumor_classification>
2265|figo stage iic malignant ovarian germ cell tumour|C6294000|germ_cell>primitive>embryonic>neoplasms>tumor_classification>
2266|ovarian figo stage iic malignant germ cell neoplasm|C6294000|germ_cell>primitive>embryonic>neoplasms>tumor_classification>
2267|ovarian figo stage iic malignant germ cell tumor|C6294000|germ_cell>primitive>embryonic>neoplasms>tumor_classification>
2268|ovary figo stage iic malignant germ cell neoplasm|C6294000|germ_cell>primitive>embryonic>neoplasms>tumor_classification>
2269|ovary figo stage iic malignant germ cell tumor|C6294000|germ_cell>primitive>embryonic>neoplasms>tumor_classification>
2270|stage iic ovarian germ cell neoplasm|C6294000|germ_cell>primitive>embryonic>neoplasms>tumor_classification>
2271|stage iic ovarian germ cell tumor|C6294000|germ_cell>primitive>embryonic>neoplasms>tumor_classification>
2272|stage iic ovarian germ cell tumour|C6294000|germ_cell>primitive>embryonic>neoplasms>tumor_classification>
2273|ovary with figo stage iib malignant germ cell neoplasm|C6295000|germ_cell>primitive>embryonic>neoplasms>tumor_classification>
2274|figo stage iib malignant germ cell neoplasm arising in ovary|C6295000|germ_cell>primitive>embryonic>neoplasms>tumor_classification>
2275|figo stage iib malignant germ cell neoplasm involving ovary|C6295000|germ_cell>primitive>embryonic>neoplasms>tumor_classification>
2276|figo stage iib malignant germ cell neoplasm arising from ovary|C6295000|germ_cell>primitive>embryonic>neoplasms>tumor_classification>
2277|figo stage iib malignant germ cell neoplasm of ovary|C6295000|germ_cell>primitive>embryonic>neoplasms>tumor_classification>
2278|figo stage iib malignant germ cell neoplasm arising in the ovary|C6295000|germ_cell>primitive>embryonic>neoplasms>tumor_classification>
2279|figo stage iib malignant germ cell neoplasm involving the ovary|C6295000|germ_cell>primitive>embryonic>neoplasms>tumor_classification>
2280|figo stage iib malignant germ cell neoplasm arising from the ovary|C6295000|germ_cell>primitive>embryonic>neoplasms>tumor_classification>
2281|ovary with figo stage iib malignant germ cell tumor|C6295000|germ_cell>primitive>embryonic>neoplasms>tumor_classification>
2282|figo stage iib malignant germ cell tumor arising in ovary|C6295000|germ_cell>primitive>embryonic>neoplasms>tumor_classification>
2283|figo stage iib malignant germ cell tumor involving ovary|C6295000|germ_cell>primitive>embryonic>neoplasms>tumor_classification>
2284|figo stage iib malignant germ cell tumor arising from ovary|C6295000|germ_cell>primitive>embryonic>neoplasms>tumor_classification>
2285|figo stage iib malignant germ cell tumor of ovary|C6295000|germ_cell>primitive>embryonic>neoplasms>tumor_classification>
2286|figo stage iib malignant germ cell tumor arising in the ovary|C6295000|germ_cell>primitive>embryonic>neoplasms>tumor_classification>
2287|figo stage iib malignant germ cell tumor involving the ovary|C6295000|germ_cell>primitive>embryonic>neoplasms>tumor_classification>
2288|figo stage iib malignant germ cell tumor arising from the ovary|C6295000|germ_cell>primitive>embryonic>neoplasms>tumor_classification>
2289|ovary with figo stage iib malignant germ cell tumour|C6295000|germ_cell>primitive>embryonic>neoplasms>tumor_classification>
2290|figo stage iib malignant germ cell tumour arising in ovary|C6295000|germ_cell>primitive>embryonic>neoplasms>tumor_classification>
2291|figo stage iib malignant germ cell tumour involving ovary|C6295000|germ_cell>primitive>embryonic>neoplasms>tumor_classification>
2292|figo stage iib malignant germ cell tumour arising from ovary|C6295000|germ_cell>primitive>embryonic>neoplasms>tumor_classification>
2293|figo stage iib malignant germ cell tumour of ovary|C6295000|germ_cell>primitive>embryonic>neoplasms>tumor_classification>
2294|figo stage iib malignant ovarian germ cell neoplasm|C6295000|germ_cell>primitive>embryonic>neoplasms>tumor_classification>
2295|figo stage iib malignant ovarian germ cell tumor|C6295000|germ_cell>primitive>embryonic>neoplasms>tumor_classification>
2296|figo stage iib malignant ovarian germ cell tumour|C6295000|germ_cell>primitive>embryonic>neoplasms>tumor_classification>
2297|ovarian figo stage iib malignant germ cell neoplasm|C6295000|germ_cell>primitive>embryonic>neoplasms>tumor_classification>
2298|ovarian figo stage iib malignant germ cell tumor|C6295000|germ_cell>primitive>embryonic>neoplasms>tumor_classification>
2299|ovary figo stage iib malignant germ cell neoplasm|C6295000|germ_cell>primitive>embryonic>neoplasms>tumor_classification>
2300|ovary figo stage iib malignant germ cell tumor|C6295000|germ_cell>primitive>embryonic>neoplasms>tumor_classification>
2301|stage iib ovarian germ cell neoplasm|C6295000|germ_cell>primitive>embryonic>neoplasms>tumor_classification>
2302|stage iib ovarian germ cell tumor|C6295000|germ_cell>primitive>embryonic>neoplasms>tumor_classification>
2303|stage iib ovarian germ cell tumour|C6295000|germ_cell>primitive>embryonic>neoplasms>tumor_classification>
2304|ovary with figo stage 2a malignant germ cell neoplasm|C6296000|germ_cell>primitive>embryonic>neoplasms>tumor_classification>
2305|figo stage 2a malignant germ cell neoplasm arising in ovary|C6296000|germ_cell>primitive>embryonic>neoplasms>tumor_classification>
2306|figo stage 2a malignant germ cell neoplasm involving ovary|C6296000|germ_cell>primitive>embryonic>neoplasms>tumor_classification>
2307|figo stage 2a malignant germ cell neoplasm arising from ovary|C6296000|germ_cell>primitive>embryonic>neoplasms>tumor_classification>
2308|figo stage 2a malignant germ cell neoplasm of ovary|C6296000|germ_cell>primitive>embryonic>neoplasms>tumor_classification>
2309|figo stage 2a malignant germ cell neoplasm arising in the ovary|C6296000|germ_cell>primitive>embryonic>neoplasms>tumor_classification>
2310|figo stage 2a malignant germ cell neoplasm involving the ovary|C6296000|germ_cell>primitive>embryonic>neoplasms>tumor_classification>
2311|figo stage 2a malignant germ cell neoplasm arising from the ovary|C6296000|germ_cell>primitive>embryonic>neoplasms>tumor_classification>
2312|ovary with figo stage 2a malignant germ cell tumor|C6296000|germ_cell>primitive>embryonic>neoplasms>tumor_classification>
2313|figo stage 2a malignant germ cell tumor arising in ovary|C6296000|germ_cell>primitive>embryonic>neoplasms>tumor_classification>
2314|figo stage 2a malignant germ cell tumor involving ovary|C6296000|germ_cell>primitive>embryonic>neoplasms>tumor_classification>
2315|figo stage 2a malignant germ cell tumor arising from ovary|C6296000|germ_cell>primitive>embryonic>neoplasms>tumor_classification>
2316|figo stage 2a malignant germ cell tumor of ovary|C6296000|germ_cell>primitive>embryonic>neoplasms>tumor_classification>
2317|figo stage 2a malignant germ cell tumor arising in the ovary|C6296000|germ_cell>primitive>embryonic>neoplasms>tumor_classification>
2318|figo stage 2a malignant germ cell tumor involving the ovary|C6296000|germ_cell>primitive>embryonic>neoplasms>tumor_classification>
2319|figo stage 2a malignant germ cell tumor arising from the ovary|C6296000|germ_cell>primitive>embryonic>neoplasms>tumor_classification>
2320|figo stage 2a malignant ovarian germ cell neoplasm|C6296000|germ_cell>primitive>embryonic>neoplasms>tumor_classification>
2321|figo stage 2a malignant ovarian germ cell tumor|C6296000|germ_cell>primitive>embryonic>neoplasms>tumor_classification>
2322|ovary with figo stage iia malignant germ cell neoplasm|C6296000|germ_cell>primitive>embryonic>neoplasms>tumor_classification>
2323|figo stage iia malignant germ cell neoplasm arising in ovary|C6296000|germ_cell>primitive>embryonic>neoplasms>tumor_classification>
2324|figo stage iia malignant germ cell neoplasm involving ovary|C6296000|germ_cell>primitive>embryonic>neoplasms>tumor_classification>
2325|figo stage iia malignant germ cell neoplasm arising from ovary|C6296000|germ_cell>primitive>embryonic>neoplasms>tumor_classification>
2326|figo stage iia malignant germ cell neoplasm of ovary|C6296000|germ_cell>primitive>embryonic>neoplasms>tumor_classification>
2327|figo stage iia malignant germ cell neoplasm arising in the ovary|C6296000|germ_cell>primitive>embryonic>neoplasms>tumor_classification>
2328|figo stage iia malignant germ cell neoplasm involving the ovary|C6296000|germ_cell>primitive>embryonic>neoplasms>tumor_classification>
2329|figo stage iia malignant germ cell neoplasm arising from the ovary|C6296000|germ_cell>primitive>embryonic>neoplasms>tumor_classification>
2330|ovary with figo stage iia malignant germ cell tumor|C6296000|germ_cell>primitive>embryonic>neoplasms>tumor_classification>
2331|figo stage iia malignant germ cell tumor arising in ovary|C6296000|germ_cell>primitive>embryonic>neoplasms>tumor_classification>
2332|figo stage iia malignant germ cell tumor involving ovary|C6296000|germ_cell>primitive>embryonic>neoplasms>tumor_classification>
2333|figo stage iia malignant germ cell tumor arising from ovary|C6296000|germ_cell>primitive>embryonic>neoplasms>tumor_classification>
2334|figo stage iia malignant germ cell tumor of ovary|C6296000|germ_cell>primitive>embryonic>neoplasms>tumor_classification>
2335|figo stage iia malignant germ cell tumor arising in the ovary|C6296000|germ_cell>primitive>embryonic>neoplasms>tumor_classification>
2336|figo stage iia malignant germ cell tumor involving the ovary|C6296000|germ_cell>primitive>embryonic>neoplasms>tumor_classification>
2337|figo stage iia malignant germ cell tumor arising from the ovary|C6296000|germ_cell>primitive>embryonic>neoplasms>tumor_classification>
2338|ovary with figo stage iia malignant germ cell tumour|C6296000|germ_cell>primitive>embryonic>neoplasms>tumor_classification>
2339|figo stage iia malignant germ cell tumour arising in ovary|C6296000|germ_cell>primitive>embryonic>neoplasms>tumor_classification>
2340|figo stage iia malignant germ cell tumour involving ovary|C6296000|germ_cell>primitive>embryonic>neoplasms>tumor_classification>
2341|figo stage iia malignant germ cell tumour arising from ovary|C6296000|germ_cell>primitive>embryonic>neoplasms>tumor_classification>
2342|figo stage iia malignant germ cell tumour of ovary|C6296000|germ_cell>primitive>embryonic>neoplasms>tumor_classification>
2343|figo stage iia malignant ovarian germ cell neoplasm|C6296000|germ_cell>primitive>embryonic>neoplasms>tumor_classification>
2344|figo stage iia malignant ovarian germ cell tumor|C6296000|germ_cell>primitive>embryonic>neoplasms>tumor_classification>
2345|figo stage iia malignant ovarian germ cell tumour|C6296000|germ_cell>primitive>embryonic>neoplasms>tumor_classification>
2346|ovarian figo stage 2a malignant germ cell neoplasm|C6296000|germ_cell>primitive>embryonic>neoplasms>tumor_classification>
2347|ovarian figo stage 2a malignant germ cell tumor|C6296000|germ_cell>primitive>embryonic>neoplasms>tumor_classification>
2348|ovarian figo stage iia malignant germ cell neoplasm|C6296000|germ_cell>primitive>embryonic>neoplasms>tumor_classification>
2349|ovarian figo stage iia malignant germ cell tumor|C6296000|germ_cell>primitive>embryonic>neoplasms>tumor_classification>
2350|ovary figo stage 2a malignant germ cell neoplasm|C6296000|germ_cell>primitive>embryonic>neoplasms>tumor_classification>
2351|ovary figo stage 2a malignant germ cell tumor|C6296000|germ_cell>primitive>embryonic>neoplasms>tumor_classification>
2352|ovary figo stage iia malignant germ cell neoplasm|C6296000|germ_cell>primitive>embryonic>neoplasms>tumor_classification>
2353|ovary figo stage iia malignant germ cell tumor|C6296000|germ_cell>primitive>embryonic>neoplasms>tumor_classification>
2354|stage 2a ovarian germ cell tumor|C6296000|germ_cell>primitive>embryonic>neoplasms>tumor_classification>
2355|stage iia ovarian germ cell neoplasm|C6296000|germ_cell>primitive>embryonic>neoplasms>tumor_classification>
2356|stage iia ovarian germ cell tumor|C6296000|germ_cell>primitive>embryonic>neoplasms>tumor_classification>
2357|stage iia ovarian germ cell tumour|C6296000|germ_cell>primitive>embryonic>neoplasms>tumor_classification>
2358|ovary with figo stage 3a malignant germ cell neoplasm|C6297000|germ_cell>primitive>embryonic>neoplasms>tumor_classification>
2359|figo stage 3a malignant germ cell neoplasm arising in ovary|C6297000|germ_cell>primitive>embryonic>neoplasms>tumor_classification>
2360|figo stage 3a malignant germ cell neoplasm involving ovary|C6297000|germ_cell>primitive>embryonic>neoplasms>tumor_classification>
2361|figo stage 3a malignant germ cell neoplasm arising from ovary|C6297000|germ_cell>primitive>embryonic>neoplasms>tumor_classification>
2362|figo stage 3a malignant germ cell neoplasm of ovary|C6297000|germ_cell>primitive>embryonic>neoplasms>tumor_classification>
2363|figo stage 3a malignant germ cell neoplasm arising in the ovary|C6297000|germ_cell>primitive>embryonic>neoplasms>tumor_classification>
2364|figo stage 3a malignant germ cell neoplasm involving the ovary|C6297000|germ_cell>primitive>embryonic>neoplasms>tumor_classification>
2365|figo stage 3a malignant germ cell neoplasm arising from the ovary|C6297000|germ_cell>primitive>embryonic>neoplasms>tumor_classification>
2366|ovary with figo stage 3a malignant germ cell tumor|C6297000|germ_cell>primitive>embryonic>neoplasms>tumor_classification>
2367|figo stage 3a malignant germ cell tumor arising in ovary|C6297000|germ_cell>primitive>embryonic>neoplasms>tumor_classification>
2368|figo stage 3a malignant germ cell tumor involving ovary|C6297000|germ_cell>primitive>embryonic>neoplasms>tumor_classification>
2369|figo stage 3a malignant germ cell tumor arising from ovary|C6297000|germ_cell>primitive>embryonic>neoplasms>tumor_classification>
2370|figo stage 3a malignant germ cell tumor of ovary|C6297000|germ_cell>primitive>embryonic>neoplasms>tumor_classification>
2371|figo stage 3a malignant germ cell tumor arising in the ovary|C6297000|germ_cell>primitive>embryonic>neoplasms>tumor_classification>
2372|figo stage 3a malignant germ cell tumor involving the ovary|C6297000|germ_cell>primitive>embryonic>neoplasms>tumor_classification>
2373|figo stage 3a malignant germ cell tumor arising from the ovary|C6297000|germ_cell>primitive>embryonic>neoplasms>tumor_classification>
2374|figo stage 3a malignant ovarian germ cell neoplasm|C6297000|germ_cell>primitive>embryonic>neoplasms>tumor_classification>
2375|figo stage 3a malignant ovarian germ cell tumor|C6297000|germ_cell>primitive>embryonic>neoplasms>tumor_classification>
2376|ovary with figo stage iiia malignant germ cell neoplasm|C6297000|germ_cell>primitive>embryonic>neoplasms>tumor_classification>
2377|figo stage iiia malignant germ cell neoplasm arising in ovary|C6297000|germ_cell>primitive>embryonic>neoplasms>tumor_classification>
2378|figo stage iiia malignant germ cell neoplasm involving ovary|C6297000|germ_cell>primitive>embryonic>neoplasms>tumor_classification>
2379|figo stage iiia malignant germ cell neoplasm arising from ovary|C6297000|germ_cell>primitive>embryonic>neoplasms>tumor_classification>
2380|figo stage iiia malignant germ cell neoplasm of ovary|C6297000|germ_cell>primitive>embryonic>neoplasms>tumor_classification>
2381|figo stage iiia malignant germ cell neoplasm arising in the ovary|C6297000|germ_cell>primitive>embryonic>neoplasms>tumor_classification>
2382|figo stage iiia malignant germ cell neoplasm involving the ovary|C6297000|germ_cell>primitive>embryonic>neoplasms>tumor_classification>
2383|figo stage iiia malignant germ cell neoplasm arising from the ovary|C6297000|germ_cell>primitive>embryonic>neoplasms>tumor_classification>
2384|ovary with figo stage iiia malignant germ cell tumor|C6297000|germ_cell>primitive>embryonic>neoplasms>tumor_classification>
2385|figo stage iiia malignant germ cell tumor arising in ovary|C6297000|germ_cell>primitive>embryonic>neoplasms>tumor_classification>
2386|figo stage iiia malignant germ cell tumor involving ovary|C6297000|germ_cell>primitive>embryonic>neoplasms>tumor_classification>
2387|figo stage iiia malignant germ cell tumor arising from ovary|C6297000|germ_cell>primitive>embryonic>neoplasms>tumor_classification>
2388|figo stage iiia malignant germ cell tumor of ovary|C6297000|germ_cell>primitive>embryonic>neoplasms>tumor_classification>
2389|figo stage iiia malignant germ cell tumor arising in the ovary|C6297000|germ_cell>primitive>embryonic>neoplasms>tumor_classification>
2390|figo stage iiia malignant germ cell tumor involving the ovary|C6297000|germ_cell>primitive>embryonic>neoplasms>tumor_classification>
2391|figo stage iiia malignant germ cell tumor arising from the ovary|C6297000|germ_cell>primitive>embryonic>neoplasms>tumor_classification>
2392|ovary with figo stage iiia malignant germ cell tumour|C6297000|germ_cell>primitive>embryonic>neoplasms>tumor_classification>
2393|figo stage iiia malignant germ cell tumour arising in ovary|C6297000|germ_cell>primitive>embryonic>neoplasms>tumor_classification>
2394|figo stage iiia malignant germ cell tumour involving ovary|C6297000|germ_cell>primitive>embryonic>neoplasms>tumor_classification>
2395|figo stage iiia malignant germ cell tumour arising from ovary|C6297000|germ_cell>primitive>embryonic>neoplasms>tumor_classification>
2396|figo stage iiia malignant germ cell tumour of ovary|C6297000|germ_cell>primitive>embryonic>neoplasms>tumor_classification>
2397|figo stage iiia malignant ovarian germ cell neoplasm|C6297000|germ_cell>primitive>embryonic>neoplasms>tumor_classification>
2398|figo stage iiia malignant ovarian germ cell tumor|C6297000|germ_cell>primitive>embryonic>neoplasms>tumor_classification>
2399|figo stage iiia malignant ovarian germ cell tumour|C6297000|germ_cell>primitive>embryonic>neoplasms>tumor_classification>
2400|ovarian figo stage 3a malignant germ cell neoplasm|C6297000|germ_cell>primitive>embryonic>neoplasms>tumor_classification>
2401|ovarian figo stage 3a malignant germ cell tumor|C6297000|germ_cell>primitive>embryonic>neoplasms>tumor_classification>
2402|ovarian figo stage iiia malignant germ cell neoplasm|C6297000|germ_cell>primitive>embryonic>neoplasms>tumor_classification>
2403|ovarian figo stage iiia malignant germ cell tumor|C6297000|germ_cell>primitive>embryonic>neoplasms>tumor_classification>
2404|ovary figo stage 3a malignant germ cell neoplasm|C6297000|germ_cell>primitive>embryonic>neoplasms>tumor_classification>
2405|ovary figo stage 3a malignant germ cell tumor|C6297000|germ_cell>primitive>embryonic>neoplasms>tumor_classification>
2406|ovary figo stage iiia malignant germ cell neoplasm|C6297000|germ_cell>primitive>embryonic>neoplasms>tumor_classification>
2407|ovary figo stage iiia malignant germ cell tumor|C6297000|germ_cell>primitive>embryonic>neoplasms>tumor_classification>
2408|stage 3a ovarian germ cell tumor|C6297000|germ_cell>primitive>embryonic>neoplasms>tumor_classification>
2409|stage iiia ovarian germ cell neoplasm|C6297000|germ_cell>primitive>embryonic>neoplasms>tumor_classification>
2410|stage iiia ovarian germ cell tumor|C6297000|germ_cell>primitive>embryonic>neoplasms>tumor_classification>
2411|stage iiia ovarian germ cell tumour|C6297000|germ_cell>primitive>embryonic>neoplasms>tumor_classification>
2412|ovary with figo stage iiib malignant germ cell neoplasm|C6298000|germ_cell>primitive>embryonic>neoplasms>tumor_classification>
2413|figo stage iiib malignant germ cell neoplasm arising in ovary|C6298000|germ_cell>primitive>embryonic>neoplasms>tumor_classification>
2414|figo stage iiib malignant germ cell neoplasm involving ovary|C6298000|germ_cell>primitive>embryonic>neoplasms>tumor_classification>
2415|figo stage iiib malignant germ cell neoplasm arising from ovary|C6298000|germ_cell>primitive>embryonic>neoplasms>tumor_classification>
2416|figo stage iiib malignant germ cell neoplasm of ovary|C6298000|germ_cell>primitive>embryonic>neoplasms>tumor_classification>
2417|figo stage iiib malignant germ cell neoplasm arising in the ovary|C6298000|germ_cell>primitive>embryonic>neoplasms>tumor_classification>
2418|figo stage iiib malignant germ cell neoplasm involving the ovary|C6298000|germ_cell>primitive>embryonic>neoplasms>tumor_classification>
2419|figo stage iiib malignant germ cell neoplasm arising from the ovary|C6298000|germ_cell>primitive>embryonic>neoplasms>tumor_classification>
2420|ovary with figo stage iiib malignant germ cell tumor|C6298000|germ_cell>primitive>embryonic>neoplasms>tumor_classification>
2421|figo stage iiib malignant germ cell tumor arising in ovary|C6298000|germ_cell>primitive>embryonic>neoplasms>tumor_classification>
2422|figo stage iiib malignant germ cell tumor involving ovary|C6298000|germ_cell>primitive>embryonic>neoplasms>tumor_classification>
2423|figo stage iiib malignant germ cell tumor arising from ovary|C6298000|germ_cell>primitive>embryonic>neoplasms>tumor_classification>
2424|figo stage iiib malignant germ cell tumor of ovary|C6298000|germ_cell>primitive>embryonic>neoplasms>tumor_classification>
2425|figo stage iiib malignant germ cell tumor arising in the ovary|C6298000|germ_cell>primitive>embryonic>neoplasms>tumor_classification>
2426|figo stage iiib malignant germ cell tumor involving the ovary|C6298000|germ_cell>primitive>embryonic>neoplasms>tumor_classification>
2427|figo stage iiib malignant germ cell tumor arising from the ovary|C6298000|germ_cell>primitive>embryonic>neoplasms>tumor_classification>
2428|ovary with figo stage iiib malignant germ cell tumour|C6298000|germ_cell>primitive>embryonic>neoplasms>tumor_classification>
2429|figo stage iiib malignant germ cell tumour arising in ovary|C6298000|germ_cell>primitive>embryonic>neoplasms>tumor_classification>
2430|figo stage iiib malignant germ cell tumour involving ovary|C6298000|germ_cell>primitive>embryonic>neoplasms>tumor_classification>
2431|figo stage iiib malignant germ cell tumour arising from ovary|C6298000|germ_cell>primitive>embryonic>neoplasms>tumor_classification>
2432|figo stage iiib malignant germ cell tumour of ovary|C6298000|germ_cell>primitive>embryonic>neoplasms>tumor_classification>
2433|figo stage iiib malignant ovarian germ cell neoplasm|C6298000|germ_cell>primitive>embryonic>neoplasms>tumor_classification>
2434|figo stage iiib malignant ovarian germ cell tumor|C6298000|germ_cell>primitive>embryonic>neoplasms>tumor_classification>
2435|figo stage iiib malignant ovarian germ cell tumour|C6298000|germ_cell>primitive>embryonic>neoplasms>tumor_classification>
2436|ovarian figo stage iiib malignant germ cell neoplasm|C6298000|germ_cell>primitive>embryonic>neoplasms>tumor_classification>
2437|ovarian figo stage iiib malignant germ cell tumor|C6298000|germ_cell>primitive>embryonic>neoplasms>tumor_classification>
2438|ovary figo stage iiib malignant germ cell neoplasm|C6298000|germ_cell>primitive>embryonic>neoplasms>tumor_classification>
2439|ovary figo stage iiib malignant germ cell tumor|C6298000|germ_cell>primitive>embryonic>neoplasms>tumor_classification>
2440|stage iiib ovarian germ cell neoplasm|C6298000|germ_cell>primitive>embryonic>neoplasms>tumor_classification>
2441|stage iiib ovarian germ cell tumor|C6298000|germ_cell>primitive>embryonic>neoplasms>tumor_classification>
2442|stage iiib ovarian germ cell tumour|C6298000|germ_cell>primitive>embryonic>neoplasms>tumor_classification>
2443|ovary with figo stage iiic malignant germ cell neoplasm|C6299000|germ_cell>primitive>embryonic>neoplasms>tumor_classification>
2444|figo stage iiic malignant germ cell neoplasm arising in ovary|C6299000|germ_cell>primitive>embryonic>neoplasms>tumor_classification>
2445|figo stage iiic malignant germ cell neoplasm involving ovary|C6299000|germ_cell>primitive>embryonic>neoplasms>tumor_classification>
2446|figo stage iiic malignant germ cell neoplasm arising from ovary|C6299000|germ_cell>primitive>embryonic>neoplasms>tumor_classification>
2447|figo stage iiic malignant germ cell neoplasm of ovary|C6299000|germ_cell>primitive>embryonic>neoplasms>tumor_classification>
2448|figo stage iiic malignant germ cell neoplasm arising in the ovary|C6299000|germ_cell>primitive>embryonic>neoplasms>tumor_classification>
2449|figo stage iiic malignant germ cell neoplasm involving the ovary|C6299000|germ_cell>primitive>embryonic>neoplasms>tumor_classification>
2450|figo stage iiic malignant germ cell neoplasm arising from the ovary|C6299000|germ_cell>primitive>embryonic>neoplasms>tumor_classification>
2451|ovary with figo stage iiic malignant germ cell tumor|C6299000|germ_cell>primitive>embryonic>neoplasms>tumor_classification>
2452|figo stage iiic malignant germ cell tumor arising in ovary|C6299000|germ_cell>primitive>embryonic>neoplasms>tumor_classification>
2453|figo stage iiic malignant germ cell tumor involving ovary|C6299000|germ_cell>primitive>embryonic>neoplasms>tumor_classification>
2454|figo stage iiic malignant germ cell tumor arising from ovary|C6299000|germ_cell>primitive>embryonic>neoplasms>tumor_classification>
2455|figo stage iiic malignant germ cell tumor of ovary|C6299000|germ_cell>primitive>embryonic>neoplasms>tumor_classification>
2456|figo stage iiic malignant germ cell tumor arising in the ovary|C6299000|germ_cell>primitive>embryonic>neoplasms>tumor_classification>
2457|figo stage iiic malignant germ cell tumor involving the ovary|C6299000|germ_cell>primitive>embryonic>neoplasms>tumor_classification>
2458|figo stage iiic malignant germ cell tumor arising from the ovary|C6299000|germ_cell>primitive>embryonic>neoplasms>tumor_classification>
2459|ovary with figo stage iiic malignant germ cell tumour|C6299000|germ_cell>primitive>embryonic>neoplasms>tumor_classification>
2460|figo stage iiic malignant germ cell tumour arising in ovary|C6299000|germ_cell>primitive>embryonic>neoplasms>tumor_classification>
2461|figo stage iiic malignant germ cell tumour involving ovary|C6299000|germ_cell>primitive>embryonic>neoplasms>tumor_classification>
2462|figo stage iiic malignant germ cell tumour arising from ovary|C6299000|germ_cell>primitive>embryonic>neoplasms>tumor_classification>
2463|figo stage iiic malignant germ cell tumour of ovary|C6299000|germ_cell>primitive>embryonic>neoplasms>tumor_classification>
2464|figo stage iiic malignant ovarian germ cell neoplasm|C6299000|germ_cell>primitive>embryonic>neoplasms>tumor_classification>
2465|figo stage iiic malignant ovarian germ cell tumor|C6299000|germ_cell>primitive>embryonic>neoplasms>tumor_classification>
2466|figo stage iiic malignant ovarian germ cell tumour|C6299000|germ_cell>primitive>embryonic>neoplasms>tumor_classification>
2467|ovarian figo stage iiic malignant germ cell neoplasm|C6299000|germ_cell>primitive>embryonic>neoplasms>tumor_classification>
2468|ovarian figo stage iiic malignant germ cell tumor|C6299000|germ_cell>primitive>embryonic>neoplasms>tumor_classification>
2469|ovary figo stage iiic malignant germ cell neoplasm|C6299000|germ_cell>primitive>embryonic>neoplasms>tumor_classification>
2470|ovary figo stage iiic malignant germ cell tumor|C6299000|germ_cell>primitive>embryonic>neoplasms>tumor_classification>
2471|stage iiic ovarian germ cell neoplasm|C6299000|germ_cell>primitive>embryonic>neoplasms>tumor_classification>
2472|stage iiic ovarian germ cell tumor|C6299000|germ_cell>primitive>embryonic>neoplasms>tumor_classification>
2473|stage iiic ovarian germ cell tumour|C6299000|germ_cell>primitive>embryonic>neoplasms>tumor_classification>
2474|testis with mixed germ cell neoplasm|C6347000|germ_cell>primitive>embryonic>neoplasms>tumor_classification>
2475|mixed germ cell neoplasm arising in testis|C6347000|germ_cell>primitive>embryonic>neoplasms>tumor_classification>
2476|mixed germ cell neoplasm involving testis|C6347000|germ_cell>primitive>embryonic>neoplasms>tumor_classification>
2477|mixed germ cell neoplasm arising from testis|C6347000|germ_cell>primitive>embryonic>neoplasms>tumor_classification>
2478|mixed germ cell neoplasm of testis|C6347000|germ_cell>primitive>embryonic>neoplasms>tumor_classification>
2479|mixed germ cell neoplasm arising in the testis|C6347000|germ_cell>primitive>embryonic>neoplasms>tumor_classification>
2480|mixed germ cell neoplasm involving the testis|C6347000|germ_cell>primitive>embryonic>neoplasms>tumor_classification>
2481|mixed germ cell neoplasm arising from the testis|C6347000|germ_cell>primitive>embryonic>neoplasms>tumor_classification>
2482|testis with mixed germ cell tumor|C6347000|germ_cell>primitive>embryonic>neoplasms>tumor_classification>
2483|mixed germ cell tumor arising in testis|C6347000|germ_cell>primitive>embryonic>neoplasms>tumor_classification>
2484|mixed germ cell tumor involving testis|C6347000|germ_cell>primitive>embryonic>neoplasms>tumor_classification>
2485|mixed germ cell tumor arising from testis|C6347000|germ_cell>primitive>embryonic>neoplasms>tumor_classification>
2486|mixed germ cell tumor of testis|C6347000|germ_cell>primitive>embryonic>neoplasms>tumor_classification>
2487|mixed germ cell tumor arising in the testis|C6347000|germ_cell>primitive>embryonic>neoplasms>tumor_classification>
2488|mixed germ cell tumor involving the testis|C6347000|germ_cell>primitive>embryonic>neoplasms>tumor_classification>
2489|mixed germ cell tumor arising from the testis|C6347000|germ_cell>primitive>embryonic>neoplasms>tumor_classification>
2490|testis with mixed germ cell tumour|C6347000|germ_cell>primitive>embryonic>neoplasms>tumor_classification>
2491|mixed germ cell tumour arising in testis|C6347000|germ_cell>primitive>embryonic>neoplasms>tumor_classification>
2492|mixed germ cell tumour involving testis|C6347000|germ_cell>primitive>embryonic>neoplasms>tumor_classification>
2493|mixed germ cell tumour arising from testis|C6347000|germ_cell>primitive>embryonic>neoplasms>tumor_classification>
2494|mixed germ cell tumour of testis|C6347000|germ_cell>primitive>embryonic>neoplasms>tumor_classification>
2495|testicular germ cell neoplasm mixed|C6347000|germ_cell>primitive>embryonic>neoplasms>tumor_classification>
2496|testicular germ cell tumor mixed|C6347000|germ_cell>primitive>embryonic>neoplasms>tumor_classification>
2497|testicular germ cell tumour mixed|C6347000|germ_cell>primitive>embryonic>neoplasms>tumor_classification>
2498|testicular mixed germ cell neoplasm|C6347000|germ_cell>primitive>embryonic>neoplasms>tumor_classification>
2499|testicular mixed germ cell tumor|C6347000|germ_cell>primitive>embryonic>neoplasms>tumor_classification>
2500|testicular mixed germ cell tumour|C6347000|germ_cell>primitive>embryonic>neoplasms>tumor_classification>
2501|testis mixed germ cell neoplasm|C6347000|germ_cell>primitive>embryonic>neoplasms>tumor_classification>
2502|testis mixed germ cell tumor|C6347000|germ_cell>primitive>embryonic>neoplasms>tumor_classification>
2503|classic seminoma|C6354000|germ_cell>primitive>embryonic>neoplasms>tumor_classification>
2504|typical seminoma|C6354000|germ_cell>primitive>embryonic>neoplasms>tumor_classification>
2505|testis with stage 1a cancer|C6361000|germ_cell>primitive>embryonic>neoplasms>tumor_classification>
2506|stage 1a cancer arising in testis|C6361000|germ_cell>primitive>embryonic>neoplasms>tumor_classification>
2507|stage 1a cancer involving testis|C6361000|germ_cell>primitive>embryonic>neoplasms>tumor_classification>
2508|stage 1a cancer arising from testis|C6361000|germ_cell>primitive>embryonic>neoplasms>tumor_classification>
2509|stage 1a cancer of testis|C6361000|germ_cell>primitive>embryonic>neoplasms>tumor_classification>
2510|stage 1a cancer arising in the testis|C6361000|germ_cell>primitive>embryonic>neoplasms>tumor_classification>
2511|stage 1a cancer involving the testis|C6361000|germ_cell>primitive>embryonic>neoplasms>tumor_classification>
2512|stage 1a cancer arising from the testis|C6361000|germ_cell>primitive>embryonic>neoplasms>tumor_classification>
2513|stage 1a testicular cancer|C6361000|germ_cell>primitive>embryonic>neoplasms>tumor_classification>
2514|testis with stage ia adenoca|C6361000|germ_cell>primitive>embryonic>neoplasms>tumor_classification>
2515|stage ia adenoca arising in testis|C6361000|germ_cell>primitive>embryonic>neoplasms>tumor_classification>
2516|stage ia adenoca involving testis|C6361000|germ_cell>primitive>embryonic>neoplasms>tumor_classification>
2517|stage ia adenoca arising from testis|C6361000|germ_cell>primitive>embryonic>neoplasms>tumor_classification>
2518|stage ia adenoca of testis|C6361000|germ_cell>primitive>embryonic>neoplasms>tumor_classification>
2519|testis with stage ia adenocarcinoma|C6361000|germ_cell>primitive>embryonic>neoplasms>tumor_classification>
2520|stage ia adenocarcinoma arising in testis|C6361000|germ_cell>primitive>embryonic>neoplasms>tumor_classification>
2521|stage ia adenocarcinoma involving testis|C6361000|germ_cell>primitive>embryonic>neoplasms>tumor_classification>
2522|stage ia adenocarcinoma arising from testis|C6361000|germ_cell>primitive>embryonic>neoplasms>tumor_classification>
2523|stage ia adenocarcinoma of testis|C6361000|germ_cell>primitive>embryonic>neoplasms>tumor_classification>
2524|testis with stage ia ca|C6361000|germ_cell>primitive>embryonic>neoplasms>tumor_classification>
2525|stage ia ca arising in testis|C6361000|germ_cell>primitive>embryonic>neoplasms>tumor_classification>
2526|stage ia ca involving testis|C6361000|germ_cell>primitive>embryonic>neoplasms>tumor_classification>
2527|stage ia ca arising from testis|C6361000|germ_cell>primitive>embryonic>neoplasms>tumor_classification>
2528|stage ia ca of testis|C6361000|germ_cell>primitive>embryonic>neoplasms>tumor_classification>
2529|testis with stage ia cancer|C6361000|germ_cell>primitive>embryonic>neoplasms>tumor_classification>
2530|stage ia cancer arising in testis|C6361000|germ_cell>primitive>embryonic>neoplasms>tumor_classification>
2531|stage ia cancer involving testis|C6361000|germ_cell>primitive>embryonic>neoplasms>tumor_classification>
2532|stage ia cancer arising from testis|C6361000|germ_cell>primitive>embryonic>neoplasms>tumor_classification>
2533|stage ia cancer of testis|C6361000|germ_cell>primitive>embryonic>neoplasms>tumor_classification>
2534|stage ia cancer arising in the testis|C6361000|germ_cell>primitive>embryonic>neoplasms>tumor_classification>
2535|stage ia cancer involving the testis|C6361000|germ_cell>primitive>embryonic>neoplasms>tumor_classification>
2536|stage ia cancer arising from the testis|C6361000|germ_cell>primitive>embryonic>neoplasms>tumor_classification>
2537|testis with stage ia carcinoma|C6361000|germ_cell>primitive>embryonic>neoplasms>tumor_classification>
2538|stage ia carcinoma arising in testis|C6361000|germ_cell>primitive>embryonic>neoplasms>tumor_classification>
2539|stage ia carcinoma involving testis|C6361000|germ_cell>primitive>embryonic>neoplasms>tumor_classification>
2540|stage ia carcinoma arising from testis|C6361000|germ_cell>primitive>embryonic>neoplasms>tumor_classification>
2541|stage ia carcinoma of testis|C6361000|germ_cell>primitive>embryonic>neoplasms>tumor_classification>
2542|stage ia testicular adenoca|C6361000|germ_cell>primitive>embryonic>neoplasms>tumor_classification>
2543|stage ia testicular adenocarcinoma|C6361000|germ_cell>primitive>embryonic>neoplasms>tumor_classification>
2544|stage ia testicular ca|C6361000|germ_cell>primitive>embryonic>neoplasms>tumor_classification>
2545|stage ia testicular cancer|C6361000|germ_cell>primitive>embryonic>neoplasms>tumor_classification>
2546|stage ia testicular carcinoma|C6361000|germ_cell>primitive>embryonic>neoplasms>tumor_classification>
2547|testicular stage 1a cancer|C6361000|germ_cell>primitive>embryonic>neoplasms>tumor_classification>
2548|testicular stage ia cancer|C6361000|germ_cell>primitive>embryonic>neoplasms>tumor_classification>
2549|testis stage 1a cancer|C6361000|germ_cell>primitive>embryonic>neoplasms>tumor_classification>
2550|testis stage ia cancer|C6361000|germ_cell>primitive>embryonic>neoplasms>tumor_classification>
2551|testis with stage ib adenoca|C6362000|germ_cell>primitive>embryonic>neoplasms>tumor_classification>
2552|stage ib adenoca arising in testis|C6362000|germ_cell>primitive>embryonic>neoplasms>tumor_classification>
2553|stage ib adenoca involving testis|C6362000|germ_cell>primitive>embryonic>neoplasms>tumor_classification>
2554|stage ib adenoca arising from testis|C6362000|germ_cell>primitive>embryonic>neoplasms>tumor_classification>
2555|stage ib adenoca of testis|C6362000|germ_cell>primitive>embryonic>neoplasms>tumor_classification>
2556|testis with stage ib adenocarcinoma|C6362000|germ_cell>primitive>embryonic>neoplasms>tumor_classification>
2557|stage ib adenocarcinoma arising in testis|C6362000|germ_cell>primitive>embryonic>neoplasms>tumor_classification>
2558|stage ib adenocarcinoma involving testis|C6362000|germ_cell>primitive>embryonic>neoplasms>tumor_classification>
2559|stage ib adenocarcinoma arising from testis|C6362000|germ_cell>primitive>embryonic>neoplasms>tumor_classification>
2560|stage ib adenocarcinoma of testis|C6362000|germ_cell>primitive>embryonic>neoplasms>tumor_classification>
2561|testis with stage ib ca|C6362000|germ_cell>primitive>embryonic>neoplasms>tumor_classification>
2562|stage ib ca arising in testis|C6362000|germ_cell>primitive>embryonic>neoplasms>tumor_classification>
2563|stage ib ca involving testis|C6362000|germ_cell>primitive>embryonic>neoplasms>tumor_classification>
2564|stage ib ca arising from testis|C6362000|germ_cell>primitive>embryonic>neoplasms>tumor_classification>
2565|stage ib ca of testis|C6362000|germ_cell>primitive>embryonic>neoplasms>tumor_classification>
2566|testis with stage ib cancer|C6362000|germ_cell>primitive>embryonic>neoplasms>tumor_classification>
2567|stage ib cancer arising in testis|C6362000|germ_cell>primitive>embryonic>neoplasms>tumor_classification>
2568|stage ib cancer involving testis|C6362000|germ_cell>primitive>embryonic>neoplasms>tumor_classification>
2569|stage ib cancer arising from testis|C6362000|germ_cell>primitive>embryonic>neoplasms>tumor_classification>
2570|stage ib cancer of testis|C6362000|germ_cell>primitive>embryonic>neoplasms>tumor_classification>
2571|stage ib cancer arising in the testis|C6362000|germ_cell>primitive>embryonic>neoplasms>tumor_classification>
2572|stage ib cancer involving the testis|C6362000|germ_cell>primitive>embryonic>neoplasms>tumor_classification>
2573|stage ib cancer arising from the testis|C6362000|germ_cell>primitive>embryonic>neoplasms>tumor_classification>
2574|testis with stage ib carcinoma|C6362000|germ_cell>primitive>embryonic>neoplasms>tumor_classification>
2575|stage ib carcinoma arising in testis|C6362000|germ_cell>primitive>embryonic>neoplasms>tumor_classification>
2576|stage ib carcinoma involving testis|C6362000|germ_cell>primitive>embryonic>neoplasms>tumor_classification>
2577|stage ib carcinoma arising from testis|C6362000|germ_cell>primitive>embryonic>neoplasms>tumor_classification>
2578|stage ib carcinoma of testis|C6362000|germ_cell>primitive>embryonic>neoplasms>tumor_classification>
2579|stage ib testicular adenoca|C6362000|germ_cell>primitive>embryonic>neoplasms>tumor_classification>
2580|stage ib testicular adenocarcinoma|C6362000|germ_cell>primitive>embryonic>neoplasms>tumor_classification>
2581|stage ib testicular ca|C6362000|germ_cell>primitive>embryonic>neoplasms>tumor_classification>
2582|stage ib testicular cancer|C6362000|germ_cell>primitive>embryonic>neoplasms>tumor_classification>
2583|stage ib testicular carcinoma|C6362000|germ_cell>primitive>embryonic>neoplasms>tumor_classification>
2584|testicular stage ib cancer|C6362000|germ_cell>primitive>embryonic>neoplasms>tumor_classification>
2585|testis stage ib cancer|C6362000|germ_cell>primitive>embryonic>neoplasms>tumor_classification>
2586|testis with stage ic adenoca|C6363000|germ_cell>primitive>embryonic>neoplasms>tumor_classification>
2587|stage ic adenoca arising in testis|C6363000|germ_cell>primitive>embryonic>neoplasms>tumor_classification>
2588|stage ic adenoca involving testis|C6363000|germ_cell>primitive>embryonic>neoplasms>tumor_classification>
2589|stage ic adenoca arising from testis|C6363000|germ_cell>primitive>embryonic>neoplasms>tumor_classification>
2590|stage ic adenoca of testis|C6363000|germ_cell>primitive>embryonic>neoplasms>tumor_classification>
2591|testis with stage ic adenocarcinoma|C6363000|germ_cell>primitive>embryonic>neoplasms>tumor_classification>
2592|stage ic adenocarcinoma arising in testis|C6363000|germ_cell>primitive>embryonic>neoplasms>tumor_classification>
2593|stage ic adenocarcinoma involving testis|C6363000|germ_cell>primitive>embryonic>neoplasms>tumor_classification>
2594|stage ic adenocarcinoma arising from testis|C6363000|germ_cell>primitive>embryonic>neoplasms>tumor_classification>
2595|stage ic adenocarcinoma of testis|C6363000|germ_cell>primitive>embryonic>neoplasms>tumor_classification>
2596|testis with stage ic ca|C6363000|germ_cell>primitive>embryonic>neoplasms>tumor_classification>
2597|stage ic ca arising in testis|C6363000|germ_cell>primitive>embryonic>neoplasms>tumor_classification>
2598|stage ic ca involving testis|C6363000|germ_cell>primitive>embryonic>neoplasms>tumor_classification>
2599|stage ic ca arising from testis|C6363000|germ_cell>primitive>embryonic>neoplasms>tumor_classification>
2600|stage ic ca of testis|C6363000|germ_cell>primitive>embryonic>neoplasms>tumor_classification>
2601|testis with stage ic cancer|C6363000|germ_cell>primitive>embryonic>neoplasms>tumor_classification>
2602|stage ic cancer arising in testis|C6363000|germ_cell>primitive>embryonic>neoplasms>tumor_classification>
2603|stage ic cancer involving testis|C6363000|germ_cell>primitive>embryonic>neoplasms>tumor_classification>
2604|stage ic cancer arising from testis|C6363000|germ_cell>primitive>embryonic>neoplasms>tumor_classification>
2605|stage ic cancer of testis|C6363000|germ_cell>primitive>embryonic>neoplasms>tumor_classification>
2606|stage ic cancer arising in the testis|C6363000|germ_cell>primitive>embryonic>neoplasms>tumor_classification>
2607|stage ic cancer involving the testis|C6363000|germ_cell>primitive>embryonic>neoplasms>tumor_classification>
2608|stage ic cancer arising from the testis|C6363000|germ_cell>primitive>embryonic>neoplasms>tumor_classification>
2609|testis with stage ic carcinoma|C6363000|germ_cell>primitive>embryonic>neoplasms>tumor_classification>
2610|stage ic carcinoma arising in testis|C6363000|germ_cell>primitive>embryonic>neoplasms>tumor_classification>
2611|stage ic carcinoma involving testis|C6363000|germ_cell>primitive>embryonic>neoplasms>tumor_classification>
2612|stage ic carcinoma arising from testis|C6363000|germ_cell>primitive>embryonic>neoplasms>tumor_classification>
2613|stage ic carcinoma of testis|C6363000|germ_cell>primitive>embryonic>neoplasms>tumor_classification>
2614|stage ic testicular adenoca|C6363000|germ_cell>primitive>embryonic>neoplasms>tumor_classification>
2615|stage ic testicular adenocarcinoma|C6363000|germ_cell>primitive>embryonic>neoplasms>tumor_classification>
2616|stage ic testicular ca|C6363000|germ_cell>primitive>embryonic>neoplasms>tumor_classification>
2617|stage ic testicular cancer|C6363000|germ_cell>primitive>embryonic>neoplasms>tumor_classification>
2618|stage ic testicular carcinoma|C6363000|germ_cell>primitive>embryonic>neoplasms>tumor_classification>
2619|testicular stage ic cancer|C6363000|germ_cell>primitive>embryonic>neoplasms>tumor_classification>
2620|testis stage ic cancer|C6363000|germ_cell>primitive>embryonic>neoplasms>tumor_classification>
2621|mediastinum with germ cell neoplasm|C6437000|germ_cell>primitive>embryonic>neoplasms>tumor_classification>
2622|germ cell neoplasm arising in mediastinum|C6437000|germ_cell>primitive>embryonic>neoplasms>tumor_classification>
2623|germ cell neoplasm involving mediastinum|C6437000|germ_cell>primitive>embryonic>neoplasms>tumor_classification>
2624|germ cell neoplasm arising from mediastinum|C6437000|germ_cell>primitive>embryonic>neoplasms>tumor_classification>
2625|germ cell neoplasm of mediastinum|C6437000|germ_cell>primitive>embryonic>neoplasms>tumor_classification>
2626|germ cell neoplasm arising in the mediastinum|C6437000|germ_cell>primitive>embryonic>neoplasms>tumor_classification>
2627|germ cell neoplasm involving the mediastinum|C6437000|germ_cell>primitive>embryonic>neoplasms>tumor_classification>
2628|germ cell neoplasm arising from the mediastinum|C6437000|germ_cell>primitive>embryonic>neoplasms>tumor_classification>
2629|mediastinum with germ cell tumor|C6437000|germ_cell>primitive>embryonic>neoplasms>tumor_classification>
2630|germ cell tumor arising in mediastinum|C6437000|germ_cell>primitive>embryonic>neoplasms>tumor_classification>
2631|germ cell tumor involving mediastinum|C6437000|germ_cell>primitive>embryonic>neoplasms>tumor_classification>
2632|germ cell tumor arising from mediastinum|C6437000|germ_cell>primitive>embryonic>neoplasms>tumor_classification>
2633|germ cell tumor of mediastinum|C6437000|germ_cell>primitive>embryonic>neoplasms>tumor_classification>
2634|germ cell tumor arising in the mediastinum|C6437000|germ_cell>primitive>embryonic>neoplasms>tumor_classification>
2635|germ cell tumor involving the mediastinum|C6437000|germ_cell>primitive>embryonic>neoplasms>tumor_classification>
2636|germ cell tumor arising from the mediastinum|C6437000|germ_cell>primitive>embryonic>neoplasms>tumor_classification>
2637|mediastinum with germ cell tumour|C6437000|germ_cell>primitive>embryonic>neoplasms>tumor_classification>
2638|germ cell tumour arising in mediastinum|C6437000|germ_cell>primitive>embryonic>neoplasms>tumor_classification>
2639|germ cell tumour involving mediastinum|C6437000|germ_cell>primitive>embryonic>neoplasms>tumor_classification>
2640|germ cell tumour arising from mediastinum|C6437000|germ_cell>primitive>embryonic>neoplasms>tumor_classification>
2641|germ cell tumour of mediastinum|C6437000|germ_cell>primitive>embryonic>neoplasms>tumor_classification>
2642|mediastinal germ cell neoplasm|C6437000|germ_cell>primitive>embryonic>neoplasms>tumor_classification>
2643|mediastinal germ cell tumor|C6437000|germ_cell>primitive>embryonic>neoplasms>tumor_classification>
2644|mediastinal germ cell tumour|C6437000|germ_cell>primitive>embryonic>neoplasms>tumor_classification>
[truncated: 19,228,676 more chars]
