# Supplementary material for: Tumor taxonomy for the developmental lineage classification of neoplasms
Source: BMC Cancer. 2004 Nov 30;4:88. doi: 10.1186/1471-2407-4-88 (PMC535937; doi:10.1186/1471-2407-4-88)
Supplement: Additional File 4 — Perl script for transforming taxonomy XML file to a plain-text flat file The Perl script neoself.pl transforms the XML database file (neocl.xml) to a flat file (neoself.txt). [file 1471-2407-4-88-S4.pl]

#/usr/local/bin/perl -w
#neoself.pl
open (STDOUT, ">neoself")||die"Cannot";

$stuff = <<EOS;
The developmental lineage classification of neoplasms was prepared by 
Jules J. Berman.  The first version of this classification was created 
November 15, 2003.  The current version of this file was updated 06/15/04.

The URL of this file is: http://12.183.10.150/jjb/neoself.gz

Those wishing future updates should contact Dr. Berman directly.

Contact information:
Jules J. Berman, Ph.D., M.D.
Program Director, Pathology Informatics
Cancer Diagnosis Program, DCTD, NCI, NIH
EPN - Room 6028
6130 Executive Blvd.
Rockville, MD  20892
voice: 301-496-7147
fax: 301-402-7819
bermanj\@mail.nih.gov

The file is provided "as is", without warranty of any kind,
expressed or implied, including but not limited to the warranties
of merchantability, fitness for a particular purpose and
noninfringement. In no event shall the author or copyright
holder be liable for any claim, damages or other liability,
whether in an action of contract, tort or otherwise, arising
from, out of or in connection with the software or the use or
other dealings in the software.

An explanation of the classification can be found in the following
publication, which should be cited in any publication or work that may
result from a use of this file.

Berman JJ.  Tumor classification: molecular analysis meets Aristotle.
BMC Cancer 4:10, March 17, 2004.

The article can be downloaded from:
http://pubmedcentral.gov/articlerender.fcgi?artid=415552&rendertype=abstract
or:
http://www.biomedcentral.com/1471-2407/4/10

The classification is available at no cost and can be used freely.
The following text may apply:

NCI THESAURUS is a publicly available curated nomenclature produced
by the National Cancer Institute.  Downloads of the NCI Thesaurus 
are available from the NCI Center for Bioinformatics at:
ftp://ftp1.nci.nih.gov/pub/cacore/EVS/archive/

EOS
print $stuff;

my (%item, $text, $lastname, %codetallyhash, %ancestortally, %locusidkey, $name, $n, $end, $start, $line, $totaltime, $count);
open (TEXT,"c\:\\ftp\\neocl.xml")||die"Cannot";
my $line = " ";
my %index;
my $tallycount = 0;
while ($line ne "")
  {
  $line = <TEXT>;
  $line =~ /\"(C[0-9]{7})\"/;
  $code = $1;
  $line =~ /\"\> ?(.+) ?\<\//;
  $phrase = $1;
  $item{$phrase} = $code;
  if ($line =~ /C0000000/)
    {
    $addtofile = $addtofile . "To be added\|" . $line;
    }
  }
close TEXT;

use XML::Parser;
my $parser = XML::Parser->new( Handlers => {
  Init => \&handle_doc_start,
  Final => \&handle_doc_end,
  Start => \&handle_elem_start,
  End => \&handle_elem_end,
  Char => \&handle_char_data,
  });
$file = "neocl.xml";
$parser -> parsefile($file);


sub handle_doc_start
{
}

sub handle_doc_end
{
}


sub handle_elem_start
  {
  my ($expat, $name, %atts) = @_;
  if (exists $atts{"nci-code"})
     {
     #$ancestorhash{$lastname}= $ancestorhash{$lastname} . "\n" . $atts{"nci-code"};
     $codename = $atts{"nci-code"};
     #$ancestorhash{$codename} = $lastname;
     $endphrase = "$codename\|$lastname";
     }
  else
     {
     $lastname = "$name\>$lastname";
     }
  }

sub handle_elem_end
  {
  my($expat, $name) = @_;
  if ($name eq "name")
    {
    $count++;
    $printphrase = "$text\|$endphrase";
    $printphrase =~ s/\n//g;
    print "$count\|$printphrase\n";
    $text = "";
    $endphrase = "";
    }
  $lastname =~ s/$name\>//o;
  }
sub handle_char_data
  {
  my ($expat, $characters) = @_;
  $text = $text . $characters;
  }
print "\*\*\*\n\*\*\*\nTHE FOLLOWING TERMS WILL BE ADDED TO THE CLASSIFICATION (when I get around to it)\n$addtofile\n";
exit;
