# Supplementary material for: Tumor taxonomy for the developmental lineage classification of neoplasms
Source: BMC Cancer. 2004 Nov 30;4:88. doi: 10.1186/1471-2407-4-88 (PMC535937; doi:10.1186/1471-2407-4-88)
Supplement: Additional File 6 — Perl script for extracting UMLS codes for SNOMED-derived terms The Perl script snomout.pl produces a file (snomout.txt) containing all UMLS terms with a SNOMED-CT vocabulary relationship It requires the external file MRCXT (available at no cost from the National Library of Medicine) to reside in the same directory as snomout.txt. It produces an output file, snomout.txt that has a size of 1,895,054,040 bytes. This script may take more than one-half hour to execute. [file 1471-2407-4-88-S6.pl]

#/usr/local/bin/perl
#snomout.pl
#
#This Perl script was created by Jules J. Berman, on 7/28/04
#
#The purpose of this script is to create a file of all the UMLS
#MRCXT records that have a SNOMED-CT origin.
#
#In addition to this script, users will need the UMLS MRCXT 
#file, available at no cost from the National Library of Medicine.
#
#snomout.txt is the output file
#
#This software was originally created by Jules J. Berman on
#July 5, 2004.
#
#The software is provided "as is", without warranty of any kind,
#express or implied, including but not limited to the warranties
#of merchantability, fitness for a particular purpose and
#noninfringement. in no event shall the authors or copyright
#holders be liable for any claim, damages or other liability,
#whether in an action of contract, tort or otherwise, arising
#from, out of or in connection with the software or the use or
#other dealings in the software.
#
#As a courtesy, users of this script should cite the following
#manuscript, which includes this script as a supplemental file.
#
#Berman JJ. Tumor taxonomy for the developmental lineage 
#classification of neoplasms.  Submitted, BMC Cancer, July 5, 2004
#
#
open (TEXT, "mrcxt")||die"Can't open file";
open (OUT, ">snomout.txt")||die"Can't open file";
$line = " ";
$count = 0;
while ($line ne "")
    {
     $count++;
     $line = <TEXT>;
     if ($line =~ /SNOMEDCT/)
          {
          print OUT $line;
          $count++;
          }
    }
print "\n$count";
exit;
