# Supplementary material for: Tumor taxonomy for the developmental lineage classification of neoplasms
Source: BMC Cancer. 2004 Nov 30;4:88. doi: 10.1186/1471-2407-4-88 (PMC535937; doi:10.1186/1471-2407-4-88)
Supplement: Additional File 7 — Perl script for extracting neoplasm concepts and terms from the SNOMED-CT subset of UMLS The Perl script ca_snrec.pl produces a file (neosnom.txt) containing all UMLS terms derived from SNOMED-CT having a neoplasm relationship. It requires the external file MRCON (available at no cost from the National Library of Medicine) and snomout.txt (produced by snomout.pl) [see Additional file 6], both residing in the same directory as ca_snrec.pl. This script may take more than one-half hour to execute. [file 1471-2407-4-88-S7.pl]

#/usr/local/bin/perl
#ca_snrec.pl
#
#This Perl script was created by Jules J. Berman, on 7/28/04
#
#The purpose of this script is to create a file of all the UMLS
#terms that are derived from SNOMED-CT and ahave a "neoplasm"
#relationship in UMLS.
#
#In addition to this script, users will need the UMLS MRCON
#and MRCXT files, available at no cost from the National
#Library of Medicine.
#
#neosnom.txt is the output file
#
#This software was originally created by Jules J. Berman on
#July 5, 2004.
#
#The software is provided "as is", without warranty of any kind,
#express or implied, including but not limited to the warranties
#of merchantability, fitness for a particular purpose and
#noninfringement. in no event shall the authors or copyright
#holders be liable for any claim, damages or other liability,
#whether in an action of contract, tort or otherwise, arising
#from, out of or in connection with the software or the use or
#other dealings in the software.
#
#As a courtesy, users of this script should cite the following
#manuscript, which includes this script as a supplemental file.
#
#Berman JJ. Tumor taxonomy for the developmental lineage 
#classification of neoplasms.  Submitted, BMC Cancer, July 5, 2004
#
open (TEXT, "snomout.txt")||die"Can't open file";
$line = " ";
my %neohash;
while ($line ne "")
    {
    $line = <TEXT>;
    my @linearray = split(/\|/,$line);
    $relation = lc($linearray[7]);
    if ($relation =~ /neoplasm/)
     {
     next if $relation =~ /history of/;
     next if $relation =~ /due to/;
     next if $relation =~ /follow-up/;
     next if $relation =~ /follow up/;
     next if $relation =~ /for malignant/;
     next if $relation =~ /metasta/;
     next if $relation =~ /secondary/;
     next if $relation =~ /disorder/;
     $neohash{$linearray[0]} = "$relation\,";
     }
    }
close TEXT;
$line = " ";
open (CON, "mrcon")||die"Can't open file"; 
open (OUT,">neosnom.txt")||die"Cannot";
while ($line ne "")
    {
    $line = <CON>;
    my @linearray = split(/\|/,$line);
    next if ($linearray[1] ne "ENG");
    $phrase = lc($linearray[6]);
    next if $phrase =~ /metasta/;
    next if $phrase =~ /disease/;
    next if $phrase =~ /disorder/;
    next if (exists $mrcon{$phrase});
    $mrcon{$phrase}=" ";
    if (exists $neohash{$linearray[0]})
       {
       print OUT "$neohash{$linearray[0]} $line ";
       }
    }
close CON;
close OUT;
exit;
